# Supplementary material for: Uncharacterized and lineage-specific accessory genes within the Proteus mirabilis pan-genome landscape
Source: mSystems. 2023 Jun 21;8(4):e00159-23. doi: 10.1128/msystems.00159-23 (PMC10469602; doi:10.1128/msystems.00159-23)
Supplement: Document S2 — Fasta formatted file for specific genes identified in pan-genome. [file msystems.00159-23-s0007.txt]

Document S2. Fasta formatted file containing genes from Table S2. 

>group_4602
GTGTCAAAAAACAGTCGTGATTTAAAAATTATAGTTACTAGTCAACTTTTGGCTGATAATGAGTGGTTTAACTCAGCAAGTGTAAGTGATATTGTTGAGAATAAAGATGCCGTGTCCGCTGCATTGCGTGGTACAGGGGAAAACATGAATTATTTCCTGTTTCTCTAG
>group_4934
ATGGCGTCATTTAATCCTTTAATACTTAAAATGATAAGTGAAGGTAATAAACTCTATTCTCAGGGAAATGTTGATGAAGCAATAAATAACTCCATTTCTGTTTTAAATGAATTAGATGTTATCTATGGGGATAGGTACAAAAGTGAAGAAGCTCGATTAGTAATGATGAGCTTATATGATATCTATTTTTCTCGTGGTGATTATATAGAAGCCAAAAAGTGGGCGTCTGATATTTTTAAGTGCAATATCCCTGATATTGCCACATCCGAATTAGTTAATTTAGGCGCCGTTTGCTTGGAGCTGGGTGAAAATGATGAGGCTTATGAATGCTTTATAAAAGCTTATAAGAAAGGTAAGAATAGAGCATTTAAAGAATACCCATCTAAATATTGGGAGTTTTTTAAATCGAGGTATAAAGAGTAG
>smf1_1
ATGAATAAAATGCTTCTTGCTGCGATGATCGCAGGTATTTTTTCATCAACAGTTTATGCTGCTTCTGATAATACCATTCGCTTTCAAGGTGAAGTTTCTGATGAAACTTGTACTGTAACTGTTAATGGTAATTCCACACTTCCAGTTGTTTTATTACCAACAGTACCAGTCACTGCATTAGATACTGCTGGTAAAACAGCAGGTCAGACACCATTTACTATCACTGTAAGTGGTTGTACTGGTTCTAAACCAACCGATACAAATATTAAAACTATTTTTATTGCTAATAATCTGACAAAAGAAGGTCGTATTGGTAATACAGCATCAGATAACAATGTTAGCTTAGAAATTATTGATCCTGCAAAAACAGGTACCAAAATTGATTTAACTGGTGTTGGTAACGAAGGTTTAGTGTTAAAAGCAAACGAAAAATCAGCATCTTATGATTATGCTGTACGTTATTATGCGGATGACATTGCAACAGCAGGTAAAGTAGAAGGTAGCGTGCAGTACTCTATCTCTTATCAATAA
>yadV_2
ATGAAAAAAATAATAATGTTAATTGCCTTATTTTTTTTAAGTTATAGCACAGCATCGCATTCTAGTGTCACGATGCTAAAAACACGTATTATTTATTCATCAGATTCACGCTTTGAAGTTTTAAAATTTATGAATAACGATGAAATTCCTTACATTATGCAAATATGGGCGGATAAAGACAATCCTAATTCGACTCCAGATAATGCAGATGCTCCTTTTATTATTCAACCTCCAGTCTTTCGTATCGATCCTAAAACAGGGAGAGACATACGATTAATTTATACTGGTGAAGGTTTACCACAAGATAAAGAATCTATTTTCTATTTAAATGTGGCGCAAATTCCACCTAAAAATTTGAATAAAGATATAAAAGAAGGAAATAGCTTTACGGTTATTGTGCATCATCGATTAAAAATATTTTATCGTCCAACAGCAATTGTTTCTCAGCTAAATAATATCGAGAAACAAATATCATTCTTAAAAGAAAATAATGGCAATATAAAAGTTAAAAATGACTCACCTTTCTTTGTGTCATTCGCACAATTTGAGGCTACTAATGCATCAGGAAAAAAATTTATATTTAAATCAACTATGGTTCCTCCGTTATCAATGGAAGTTTTAGTCGCTGAAAATGGTGGAAAGCTTCCATTTTCGCCTGATAAGATGACCTATAAATACCTTAATGATCTAGGTGGGCAAAACAGCGCAATAAAATTAATTCATTAA
>group_841
ATGAAATTAATAGAAAATAGCACTGCACAATTAAATAAGAGAATAAAAGTCGTATTCTTAATCGGCTCATTTTCTCTATTTACTCAATCAATGCCCTCTATATTTGCAGATGATTATGAATTTGATCCTTCTTTACTATTAGGTATTAAAAATAACATCAACATTAATCAGCTTCATGATAGTAATTATGTGGAGCCTGGTGATTATGATGTTGACATCTACATTAATAATCGTTTTATTGAAAGAAAAACCGTGAGTTTTCAATTAAATGATAAGGGTAAAGTCACACCTTGTTTTACTCAAAAACAGATTGAGGAAATGGGGCTCTTGCTAGATATCGAGCCAAATCAAGATAATAATCAATGTTTAATATTGAGCCAATTTAATAAAAACATCGTAGACTCGTATGATGCTTCTAACTTTAGAATAACGATTACAGTGCCTCAAATTTTATTAAAACGAAAACCACAAGGTTATGTCAATGAAGACGATTTAGATGCGGGTAACACCATGTTATTCAGCAATTACTCTGGTAATTACTATAAGAATAAATCGAACGGACAAACTTCAGACTATGGTTTTGGTAGTATTAATATGGGCGTAAATCTAGGAACTTGGCAATTTCGACAACAAGCATCTTACTCTTATAATTCATCAAAATCGGGAAGTAACAGTGAATTTAATTGGATAAGAACTTATCTACAAAAACCATTACTGACATTAAAGTCAATGTTAGTTGTCGGTGATATTTATACAGCAGGATCACAATTTTCTAGTCTGGCATTTAAAGGTATTCAATTAATGTCTGATGAAAGAATGTTGCCGGATTCTCAAAAAGGTTATGCGCCTGTTATTCGCGGTATTGCAACAACGACTGCTCGAGTAGTGATAAAACAAAATGGTACTGAAATTTATCAAACGACGGTATCACCAGGGCAATTTGAAATAAATGACCTTTATCCAACCAGTTATGAAGGAGATTTATTAGTCGAAATTCACGAAAGTAATGGTAAAGTTTCTTCTTTCACAGTGCCATTTACCGCATTACCTGAATCAGTGAGGGCTGGTCGCTTTAAATACAACTTTACCGCTGGTGAGGTGAATAATTTTGGTTCAGAAAATAGTTATTTTTCAGATATTGCTTTACAATATGGTATGAATAATACGGTAACGTTAAATACTGGGATACGTGTAGGACATCAATATCAGGCAATATTTGTCGGCTCTGTTATTGCTACAAAATTAGGGGCCATAGGTTTTAATTCGACATTTTCAAATGCTGAAGTGGCTGGTAAAAATTATCAAGGTGGACGATTAGGTATTAGTTATAGCCGTACTCTCAGTCTAACCAATACTGTTATTACACTCGCAGGTTATAAATACTCAACAGAGAATTTCCGTGAATACAATGATGTTTTGGGGTTGAGAAAAAGTGCAAGTAATGACATAGAATGGAATTCCAGCAGTTATAACCAAGAAAGTCAGTTTACACTTAGTGTTAATCAGTCTCTTGATAAGTGGGGGCAACTTTATGTTTCGGGCTCTATCAGCAACTATTATGGTAATAAAGGACATGATGCCCAGTATCAAATTGGTTATTCAAATACCTATAAAGATATTGCTTATAGTCTTGTCTATAGTCGCCAAAAAACAGGGAAAATAACGGCGAATAATACTTTTACACCAATAACTACTGATCCAATATCGGAAGATATGGTGATGTTATCTGTTTCTGTACCTTTAGGACGCTCTGATTATTCACCAATGCTGTCACTATCCTCTAGCCACTCTAGTAATGATTCGAATTACCAAACGAACTTATCGGGGCTTTTAGGGGAAGATAAAACACTTTCTTATAGTATAAATGCAGATTATGACACACAAAATAGAGTGGTAGGTACTGGTTTGCATTTAATTAAACAACTTCCTTTTACCACGTTATCAGGCAGCATTTCTAATAGTAAACAATACACTCAAGGTAGTGTGGGCATTCAAGGTGCGTTAGTTGCACACAGTGGCGGGATAACATTAGGGCCAAGTATTAGTGATTCTTTTGCTTTAGTGGAAGCCAAAGGTGCAAGTGGAGCGACTGTGAGTAATGGAATGGGGGCACAGATTGACCCTTTTGGCTATGCTATTGTGCCTTCTCTTGTCCCTTACCAATATAACAATGTTAGTTTGGATGGAAAAAATATTAGAAATAATAATATTGAGCTATTAGAAAATACTAAACAAATAGCACCATATTCAGGTTCTAGTACCAAAATCGTTTTTAAAACCCAAGTCGGATACCCTGTATTGATTTCAGTTAAACCTTCAAACTCATTGGCATTAGGTGAAAATGTTTATGATAAAGATAGAAATATTGTTGGCATGGTAGGACAAAGTAACCAGATTTATGTCAGAGTCGAAAATAAAAAAGGGACACTAACTGTCGGTAAAGATGAAGATAGTTGCCAAATCAATTACTCAATACCAGAAGAAAAAGAAGACGATAAACTCATTTTATTATCAGGTCAATGCTTATGA
>group_3810
ATGAAATTAAATTGCTATTTACTTTCTCATCACTCCTCTATTTTATTTTTATTGGCCTTGATGCTATTCCCTTCTTTAGCATTGGCAACATGTTATAAAATAACAACCACAACGACAGATCCCAATAATGTGTATTATACCGAGCCGGGCAAAGGTTCAGCGAAAAATTGGCAAGGTGCTAGAGATGATTCAGGATCAATGGGAAGTACCCCCAAAGTAATTAATGTTAATAACGATCAGTTTCAAATTCCAGGTACATTAGTAGCGACTGGCTTTATCTCTTTTTTTGAAGCAGGTTATGAAGTTTATGATCCTGAACAAATATTGTTTCGTTGCACAGCCGATGAAGAGGGAAAATTAAGAGAATTCTATTCAACGAATGGTGACTATATCTATGGGGGTAGAAATTTAGTTAATCCAGCTTTAGGCTTAAATAATACTTATATTAGTTTAGCAAGAGGGCTGGGTATTCGCATTAAAAATACCATTACAGGTGAATATTATAGTCGCTATTGGAAATCTCGTGCTTTAAATAATTTAGAAAGAGATAGCCAAGGATGGATCTTAGTAAAAGCAAAAGACTTCTCTAATATGGAAGTAGAGCTATTTAAGATTAACTATGAAAGAATAAGTGATATGCCCCCCGAACAATCAAGTAATGGGTTAATTACGTTTGCTAACCAACCGGCGGGTTATATCGCCTTTCAAAGCTCTAACTTTTCTTATTTATTAAAAGATGGTTCAGATCACGCCACAAATTATCATGGCTTTTATGATTCTTGGCCGGCTGCTGTAAATATGTCTCGCCGTATTTACATTCGTAATGCGTCCACTTGTTTTGTGCGAAATGTTACGCCTTATGTTTCATTCCCGCTAGTCACTATTAATGAGTTAGAAAGAGGCAAAAAAGTGACTTTACCTATTACGATTGATTTTTATTGTCAAATAGCACCACCAGCAAACGATGGCATGAGTTATATTTCCAGCGGAACTGGGCCTGGGCAAACTGCAATGGGATTTTTACCTAGACCTACAAATGTTAATAAGGCAATTGAATTAGGATTAACAGTACCTAATGGTGCTGCAATTACCCATTTAGTGACAGACGGTTATGGTACTGATACAAATATGGCAAAAGGGGTTGGTGTAAGAATATATCGCCCATCAGGTATGCCATTAAACTTATTATCAACATTAGCGAATGAAGGACAAGGTGAAGGTTATGGTTGGTACCCTATTGATGATGATGCAAGCGCAGTCTCATATGACAATGGTATTGTCGATTCAACAAAAACATTGTATGCCTCATTAGAAGCGTTACCGAGAGAAAAAATAACTGCCGGTAAATTTAATGCAAAATTACAAGTAATTATACAGGTGCAATAA
>yadV_3
ATGCTGTTATTGTGTTTTTCGTTTATCGCCAAAGCGAATTTAGCGTTAGACGGCTCAAGGGTGATCCTTTATCACTCAGACAGAGAAGCATCCTTAAATATAAAAAATGATGGTGAATTACCTGTGGTGGTTCAAACTTGGGTGGATGATGGTAACCCCCAAAATACCCCAGAAACGATAACTGATGCTTCTGTTTTATCATTACCGCCAGTATTACAATTAAAACCGAGTGAATCACAACAGATACGAGTTATTAATAAATTTATTAACACAGATAAAGAGAAAGAGACACTTTATTGGCTTAATTTATATGAAATTATGCCGAAGCCTACAAACAAAAAATATGATGAAAGATTGATTAATGTCGTCGTCAGATTACAAGTAAAAGTATTCTACCGCCCAGATGATTTAATTATGGTAATTTCTGATGTTAGTCGTGCTCTTATTTTTAAGAAATTAGATAAACAGTTACTAATTGAAAATCCGACGCCTTTTTATGTCACCATAAAATCAGCATCTAGTAAAAATAATCCTAATATTCTTATTCCTATGATAGCGCCATTTTCAAAACAGAAAGTCAACCTAGTGGATAGCAAAATAAATACCATTAACTACATTTTGATTGATGATTTTGGTGGAGAATTTAAAGATAATAAAGAGGTAAAATAG
>group_5368
ATGCAGATCAAATCACCCAAATCAGGTATACATCAAGATGCTATTATATTAATTCCTTACCTACTCGAGCTCCAAAGTCAGCTTTCTCATGAATATTCTCCGATGTGA
>group_5026
ATGCAAATAATTATTTTATATTATACATTGATAGCTATATTTATAATAATAGTTGAAGCTAATTATAAAAATTTAAAGCTCTCCAAGAATAGTTTATATTTCATATATTCAACACCCTTGTTAATATTTTTCTCATTCACAGCTTTTAGAGATTATAATATTGGTACTGACACAGAAAATTATCTTTATTTTTTCTCAAAGGTAATAGATAGTGATAACCTTTCTATATTTTCAACATCAAGATTTGAATTTCTTTTTATATTTATATCATATATAGCTTCATTTTTAGAAAATGAACGGTTTTATTTAATTATAGTGAGCTTTATTCAAACAATTGCATTCTTTTTTGCTATAAGATTATGGTCAAAAAACCCTGTAGTATCATTTCTATTCTTCTGCAGTTTATTTGTTTCTTATAATCTTGGAACAAATATACTAAGGCAAGGTCTAGCAATACCATTCGCCCTTATCAGCATCCATTATTTACTAGAAAAAAAAATTAGGCCATTTATAATTTTTTTACTTATTTCTTTTTTCTTTCATCATACGTCAATAATTATGATTCTATTTTCATTCTTATGCTTAAATAAGTTTAGGATAAGGACTTATATTATTTTTTGGCTAATTGCAATTATATTACTATACTCAGGAAGCCTTAAGTTTATTTTAGAGTTAGGAAGAGACTTGTTTTCTTTTAATGAATCTTATAGAAATATTCTTAGTAACTTTTCATTAGATAGCTATCAAGTTGGATTTAGGTTAGATTTTATATTATTTAGTTCAATACCACTTTTAATACTACTAATTACAAATAAAAAAAATATAATAAAGGAAAATATTTTTTTAATTAAATTATACTTTTCCTTAAATACTTTCTTTATACTTATAATGGAAATACCTTATTCTGATAGATTTGGGCTTTATTCGTGGATACTTTTCCCATTGTTAATACCAAATCTCATTAAAGAAAATAAATTTAAAATACTAAGAAATAATGTCATATGGTTATTTTTAACTTTTATTGCTGGTGTTGTATCATTTGTTTTCTACCCTATAATGCAAGTGTCATTAAATTTTAATGAATTAATATAA
>lex1_1
ATGAATAACTTTGTTATAAGTTTATCTAAAAATAATGAAAAGCGTAGGTTGCACATTAAAGAACAATTTTCCCAAAAATCTATTCCATTTGAATTTTTTGATGCTGTAGATAAAACTAAGCTTAACATCGCAAATGAACTTGGTATAAATTTTGGCATATCTACTTTAACTGATAATGAAAAGGGATGTTTTCTAAGTCATATCTCTTTATGGAAAAAGGTAGTTGATGAAGATATTTCTGTGATTGGAATATTTGAAGATGATATTTATTTATCAAGAGAAGCTGACAAATTCTTATCAAATTACGAATGGGTTGATCCTGACTGGCATGTGGTAAAAATAGAACGTGCCGATGAAAAAGTAAAAACTTCAATATTTAAATTAAAAACAGTTAAGGACAGTGGGGATGTCTTTAGACTAAAAGATGAACACTTATGTGCGGGAGGCTATATTATAACCAATAAGGGGGCGAGATTCTTATTGGATAAAATGAATAAATATTTAATAACTGAACCTATAGATTACGAAATATTTGATAATTATATAATAGACAATAATTATATTGTATGTCAGTTTATACCTGCGTTATGCATACAAGATTTTACTCTAAATAAAAGTTATGATAATTTCCCAAGTTCATTATTTGAGGGGCGAATAATAAAAGATAAAAACCACCCCAAAACAGTAAATAATAAATTATTACGCGAATTAAGCAGAGTAAAAAACCAATTAATAAACCTTATTTTTAAAAAACGAAAAGAAAGAAAACTACCATTCAATATATAA
>group_4332
ATGGCCATGAAGTTAGAAGTTGTTATTACCCATGATGAAACAACAAATAAATGCAGTATCGAATGGTCTACAGCATCAACAAAAAATGCCACAGAGCAAGAACAGCAAGCACTTTCATCAATGCAAAAAGCGTTATTGCTACAACTGGGGCACCCTATAAATACAGCTATTATTCATTAA
>group_6975
ATGCCAGCTCTCCCAATAATATCTTTATTTACTACACAAAAACCTATCATTGGAACAATGAACACAAAAATAAGAAGTGAATTTGAAGCTGCAAATTATGTTGCTGAACATCAAGCAATGAGCAATATAAATTCAGATATTGATAAAACACTAAGATTTTCTCCACAGTATCCTTTATGGCGTAAGTCTATGGAGAATTATGATCCAGCAATTAATACATCAGAGTTAAAAAAATACAAACAATCCCCTAAACAAACTGATACGAAACTAATTGATAATGAAATAAAATTTTTCAACTCAACACTCTCAGCCGGTCAAAAATTGTTCCGTTTTGATTATTGCTCACCTAATTGCAATGAAATAATCCAATTAAAGCCTCTCTCAACAACTTTTGATCCTCAAGTTGCATTTATGCAAGCTATTCATAATAAACAAGGTGGAAATTTCCCTACAATTCAGCTTTGGATCCTTACAGTTACATCTCCTAGCACTAATGTTTACTTCTATGATATCGATGATACCGAAAATTTAGGTGATGAATTAGAGGTGTTGTTTGCACCTAAAGCAACCTTGATAAAAACTAATTATCATACAACTAGTTTCACTTGTAAGACTCTTTCTAAAAAGATAGAAATACTTGAATTTAATATTTCCTAA
>group_1600
ATGAGTAATGAGTTATTGAGTTTCAGCATTCGTGACTTAATTACTGACCAGAATCATTATTGTATCCCCATGTATCAGCGAAACTACGCTTGGGGGGAAGGTGAAATTCACCAGCTGATTCAAGATATTAAAGATTTTGGCTTGGGACAGAGTAATCGCAGGAAAAAGCCTTATTACATTGGTACTCTTGTCGTTTTTAATCGTACGGATGGAAGCTTTGAGGTAATTGATGGTCAACAGCGTTTTACAACATTGACCCTACTTGCAATTTGTCTGAAACGTTTAGCTGTAGCTGGAAAAATAACAGTCACAATGAATTGGTTTCAAAAGCCTAATTTGAGCTTTGAGAATAGAAGAAGTTCTACTTACACTTTGAATCGTCTGATGCAAGGTGTAGAACTGAATGATCTACATAATGAAGACTGCAATCTCGATCTACTCATTGGTTATCAATTACTCGAAAATCACTTAATTTCTCTTAATACGCAACTCAATGATTTTTGCCAATACCTATTTGAAAAAGTACAAATCACGCGCGTTCCCGTCCCACATGACACTGATCTAAATCATTATTTTGAGGTCATGAATAGCCGTGGTGAGCAGTTAGAAAAGCATGAGATAGTCAAAGCTCGTCTGATGTCTGTCCTACACACAATTGAAGATAAAAAAGAGCGGGACACCAGTCTAAAAACTTTAGCGAAAGTTTGGAACGCAGTGGCTAATATGGAGCGTTATGTTCAATATGGTTTTACTCCAGACGAGCGCCATCAAGTATTTGGTTGGAAGGATTGGGGACAATTTAAACCATCCGATTTTACTGAGCTTTGCAAACTTCTAAAAGCGGGATCCGATAGCAATAAGGATACAGAATCTACCTCTCAGAGCAAAAATCTATCTACCATATTAACAACCCTTCCTATACAGTTAGAAAAACAAAATAGTGGCGAGCTGACACCTGAGCGTTTTAATAGCGTAATCAATTTCTCTAATTTCTTACTGCATGTACTGAGGATCTGGACTGGGCGAGATATTCCACTAGATGATAAGCAGCTAATCAAACAATTTGATGACAATGTTTGCTTATCCGCGCAGGCTGTACAGGATTTTATTTTTGCACTGATTAAAACCAAATATCTATTTGACCAATTTATTATTAAACGAGAGTTCTCTGATCGAGGTGAAAGCTGGAGTTTGAAGCGCCTGCATTACTACAACCCTACAAGCCAAAGCTATATCAATTCCTTTGAACAGGACTCAGAAGGTGGCTTTCGAGGAATTAATCGCCGTATTTTACAGTTACTTTGTGCACTCCATGTATCCACCCCAACACAAATTTATAAACATTGGCTCAATGGTGCATTGAACATTCTATATAAGATGAAGCAGGTCACAGCCTCTACTTATTTACAACTGCTGGAACACTTGGCACGTCAGTTCGTCTATGGACGCTTTTTAAACCCTTTTGGTAGCTCAGAGTATTATCAGATGGTTTTTCAGGGATCTGACTACCCAGCTCTCGACATTAAAAATCCAGAACTATTAAAGCATCTCAAATATGGTGGTATCGAAAATAATTTAGTGTTCAACTACCTAGACTACCTGATTTGGCTAGAAACTATTGAAGAAGATCGTAATACGGATGAGGTAATCCAGCGATTTGAGTTCACATTCCGCAGCTCTGTCGAACACTTCTCACCACAAAAACCAATGGATGGTTATACCCCGCTACCAGATAATGTACTACATAGTTTTGGCAACTTGTGCTTGATCAGCCACAACAAAAATTCACGCCTAAGTAATTTTCAACCAAATCAGAAACGCGGATATTTTCAGTCAGCAATTAACGACAAGCGCATTGATTCTTTGAAGCTTTATAAAATGATCCAACTTATGGATAACATGGACGGCACTTGGGGAAAAACGCAAATAGAGGCGCACGAACAGCAGATGCTAAAGTTGCTGGAAGATGATTCTAAACAGGAGACTCAGTTATGA
>group_4339
ATGAGTAACGGAATATCGAAAACAGATTTAAATCTCATTCCAGCTGGTTATAAGCAGACGGAAGTTGGGGTGATCCCTGAGGATTGGGAAGTAACTACTTTTGGAAATGTAATGTCGATTCGACATGGAAAAAACCAACAACAGATAGAATCCCAAAACGGCTTATATCCTATTCTGGCTACAGGAGGCCAAATTGGCTGGGGGAATAGTTACTTATGGAATAAACCTTCAATCCTTATTGGAAGAAAAGGGACCATTAATAAGCCACGCTATTGTGATACCCCTTTTTGGACAGTAGATACCCTTTTTTATTCAGAAATAAGCCATCAAGTCGACGCAAAATTTACTTATTACAAATTTTGTATGATTGATTGGATGAAGTACAATGAAGCATCTGGCGTTCCTAGTTTGAACGCCAGCACTATCGAAAGTGTTCTCGCTGCTTACCCTACTAAAAAAGAACAAACCGCCATAGCCAATGCACTATCAGATGTTGATTCCCTAATTAGCGAATTAGAAAAACTGATCGCCAAAAAACAAGCTATCAAAACCTCCACTATGCAACAGCTCCTCACAGGCCGTACTCGTTTGCCACAATTCGCACTACGTGAAGATGGTTCAAAAAAAGGCACTAAACAAAGTGAATTGGGTGAGATTCCTGAGGATTGGAATTTGGTTTCGTTACAAAATATGGCAACGCCAAACGGGCTAGTACGAGGTCCATTCGGAGGAGCAATAAAGAAAGAGCATTTCACAAAAACAGGTTATAAAGTCTATGAACAAAGAAATGCTATATACGAAACTATTAATATTGGTAACTATTACATTGATCAAAAAAAATTTGATGAATTAAAGAGGTTTTCGATTTCTCACAATGACTTTATTGTTAGCTGTTCAGGAACGATTGGTCGTATTTATCAAATACCAAATAAGTACCCAAAGGGTGTAATAAATCAAGCTTTACTAAAAATTACATTAAATCAGAGTATTGATTCAAAGTACTTCTATCACTACTTCAAATGGGATGAGTTTCAAAAGCGAATTATAGATGGGACGCAAGGAGGTGCAATGAAGAATTTAGTAGGAATGGCCGAGTTCAAACAATCTTTAATGCCTTTGCCAACTATAAAAGAAGAACAAACCGCCATCGCCACTATCCTCTCCAATATGGATGAAGAAATTCAAGCGCTTGAACAACGCCTTAGTAAAACTCTCCAAATTAAACAAGGCATGATGCAAGAGTTACTAACAGGGAAGACGAGATTGGTACAGCCTTCTCCAACGGATATTTGCCATGTAGATTAA
>group_7204
ATGCCTAATTATCAAAAAGTATCAGGAAGATTGGGAGCTATTGATATATCAAAACCATTTGATTCCGTTATTTTTGTCCAGCTTGATGAGAATTTTGATGCATTTGCCATTTATGAAGCAACAAGAGATAATGTTATATTCGCGTTAAAAGCCCTCGGATCCACATCAAGAAACATAAAAAATCAATTAAGTATAGCCAAATTTAAATCTATTAGTACGCTGATTTGGGTCAAGCCCCTCTGTTTAGTGGATAATGAAACTTAG
>group_5816
GTGGAAATTACAGATAAAATTCCCGATGAGGAAAATAAGCTAACCGATACTGACTATCAACAATTAGCACTTATGGTTGACCAAGCATCACTACAGCACTATAAACATCTTAGCCAGTATTTTACGGATCTAAAACCTGAGTGGTTGAGTGAAACAGTTTCTATAACTGATGCACAACTCAACCCATCTATAGTTTCTGAACGCTTTTTACTTAGTGAGCTTATTAAGAAATATCAAGCTGAAAATATTGAAAAGGAACACAGCAAAAAAACACAAAATAAATATGCCCAATGCCTTGCCTTAACTATCAGTTATTTTGACGATATCTTTGTCGATACCATCCCCCCCGAGCAAGGTAGACATTTTAGAGAAGCCCTTAAATCCCTCCCCATCGGGTTAAAAACGAAAGATATGCAACAGAGTCCATTACATGAATTAATAAAAAAATCAGGTCAAACTCAAACTATATCGGTGCAAACGGCTAATTCCCACTTACAAAAAGTGTCACATTTTTTTGATTGGGGAGTCTCTTTAGGTTACTTAACTCAGAATCCGATTCCACAAGAACCGCTTCCAACACCCAGAATTAATCATAAGGATGATAGGCTTGTTATCACAAATGAAGAAGCAACTAAAGTCTTTAATCACCCCATTTTTACCAAACACCAAGGTATCAAGACTAAAAAGATACAACAACCGTATCATTTTTGGCTGCCTTTAATTTGTTTATTTACGGGAGTGCGTCCCGGAGAGGCTTGTCAGCTATACACAAATGATATTGAAAATGTCAATGGAGTCATGTGCATCCGTATTGATAACCGCTATGAACAACAACGGTTGAAAACTCCAAATGCAAAAACGCTACATTCCTATTCATCAACAACTTATTGA
>group_7142
ATGACGACCATAAAACTCCCCCACTACCTTTACCAACGAGGCTCCATCTGGTGGTTTAGAAAAGCTATACCTTCAACAACATCACGCAAAGACATTCGCCTTAGCCTAAAAACAAGCCACTTAAGCACAGCGAGGTCATTAGCCTTACTACTGAACAATCATTATAATCGTTTAATAAACTCTCACACTGGAACCCATACAATGACCGAGAACCAACTTAATTTCTTTCAATTCCAACTCAGAAAACTGATTAAATTATGGTGGTAG
>group_5250
ATGACGAATGATGAATTAATTGATAAACTAAACAATTTTTTTCCTGTGTTTCGAGAAATACATGGCGAGCATGATGGTATTTATCTAATATTTGGAGGTTTTGGTACGTTTTTTGCTGATCTGATAAATCTATATGGCTCTGGTAAAGTAGATGAGAAAAGCTATTTTTCTCAAAATATCGCATCTATTTACAAGGATAAAGATATATTAATAAAAGAAATAAAGAACATATTTAGTTTTGTCGATGACTTATTTCTTTATCAAGGTGATGACGTAAAAGACATATTAAATACGTGTATCTTTGAAGCAATAATGGGAAGTGATTATAGTTATAATTTGGCTAGAAAATATCTTAGCAAAGAAACTTATAATCACTATTTGGAAATAACTAAAAGAGTTATTTAG
>group_5890
ATGGTTAAGGTTGTGGAAGATGAAAGAAGCAGAATACGATATCTTGAAAGGCGCTTAAATGAAAATGGGTTTTATTTACCATCAAGCCTGGCCGATAAAGATTATTTCTCGTATCAGAAACGGATTTTAAACACTCTTATTTCACAGGGTGCTGACACACTGAAAATAAATAATTTTCTGGCTGAAACAGACCAGCGTTACTTCGATTCCTTACCATCTGAGGATGATCTTAACTGGTATCGTAATGATGCCCGCGCCAGTTTATGGTTGACTTGTGAATTATATGAAATGATTAAGATAAACGGTTATGAAAATACCCTTACCTGTTTATCTCCGGAGTCACTGCCTTCTCACCACAGCGTGAGGGTGGATGCCATACGCAGGTGTATTGACAACTGGCCTTTCATTTTATACACACCATCAAATTACCTGAACCAGAAAAGTATTGAATGGACCACACTACTCGAAAAAGATGATATTTTCAGAGAGGTTAAGGCCAGAAATTTTGATATCTGCTCATGGCTCAAAAAATATATTCAGGAAAAGACGAACATTTCCCTGAACTATGTCTGTGGAGAATCATCTGAAGAGATTATGGCCTGGTGTTATGCCAGTTACTTCACATGGAAAAAAAACAACCAGAATTCACCAGACTCAGTAGAACTGTTTACCCGGAAGTTTAAAAGCGCCTGGGCTACCCAAAAAAACAGAATAAAAAATAGGGTTGATAAAAAGCTGCGCCCCCTGAACGTAAATATTTCACAGGAGGCATATGACAAACTGAGAAAATTATCCATAAACGAGGGTATCTCAAATGACCGGGTTATTGAAAGTGCTCTGGACATGATTTACCGTAGCAAAATTAAAAAATAA
>group_2640
ATGACCACCCCAGTTTCGCTGATGGATGACCAGATGGTCGATATGGCGTTTATCACTCAGCTGACCGGCCTGACCGATAAGTGGTTTTACAAGCTCATCAAGGATGGGGCCTTTCCGGCTCCCATCAAACTCGGCCGCAGCTCCCGCTGGCTGAAAAGTGAAGTGGAAGCCTGGCTACAGGCGCGTATTGCACAGTCCCGTCCGTAA
>group_657
ATGACACACGAGTACAACCCCTTCTGGCAACAACGTATCCGTGAGACGGTGCTGCGCGCACTGGATGTTCATCCCCGCCTGACGGCATTGCGGGTTGACCTGCGTCTCCCGGATGTACCGGCAGCAACGGACGCAGCTGTGATATCCCGCTTCATCAATGCCCTGAAAGCCCGAATCAACGCTTACCAGAAGCGTAAGCGCCGTGAAGGTAAACGCGTACATCCCACGACCCTGCATTACGCCTGGGCCCGGGAATTCGGGGAGCTTAAAGGCAAAAAACACTATCACCTCCTGCTGCTGGTCAACCGGGATACCTGGTGTCGTGCCGGCGATTACCGCGCTCCGAGATCACTGGCCGGGATGATTAAACAGGCCTGGTGCAGTGCCCTGGGGGTGGATGCCGGGCCTTATGCCACGTTGGCGCATTTTCCTGACACGTCGGCGGTGTGGCTGGAACGCGATGATGACACTGGCTTTCAGCAGGTGCTGGAACGTGCTGACTATCTGGCGAAGGAACATACCAAAGCTCACGCCACTGGTGAGCGCAACTTTGGCTGCAGTCGTAGCTGA
>group_6887
ATGAACGCGATCACACCAAACCTTGAAGCGACGATTGAAATTCTTAAGTCAGCAAGAATTTTAGCAAACTATGCCAAAGAGCAAGGCTTTGAAGTCGATGGACTTCAATATAGACCAACTTATGACCATATGGGAGCAATCCTAGCGGATTCAGTACTCCAAGCAGGACTGAACTACACTACTGTGGTCAGACCTAGAGTACTCACGATACTTAACACATACTCAGAAATGAAAAGTACTTGCGAGTTAGCTCAGCTACTTCAACAAGATGGTCCACAAAAGATTCTTAACTGGACTCACTCGACAAAGCTCTCTAGATTCGAGAACCTTGTGTCTTATATGTTAAACAATGACATTCATACTGCCAGCGATCTGAAAAACAAACTCATGAAAGACGATTTTTGTTCAGATCTTCAATCCCTAAACGGTATTGGTCCAAAAACTGTTGATTACATGAAATGTCTGGTTGGTATAGATTCTATTGCTGTAGATAGACACATCCGAAATTTTGCTAAAAATGCAGGAATAGAGAGTTCCGAATATACTTTTCTGAAAGATGTATTTTGTTCAGCTGCAGACTTGTTAGCAATTTCTAGACGTGAGTTTGATTCATGGGTTTGGAGTACTCTTGCAGTACAAGACTCCCCTCAGCAATCTCTTTTTTAA
>queC_1
ATGACAAAAGCCATAGTGTTAACGTCAGGGGGGCTGGATTCCACCACTGTGGTATATAAACTTCTTGAAAAAGGGTATGAAGTTTATCCACTGTTCTTCGATTACGGACAGCATTGCGTCAAAACAGAATGGTCAAGATTAAATGAGGTCTTACCTGTTTCATGCCCATGTCCAGAACGAGTTGATATCAGTGAGATTTTTAGAGGCTCTACATCTAGATTGATCGATGAAGCTGATTTGTGGACAGACGACATAATTGATGATGATCTGTACATCCCATATCGAACTATGCTATTTTTCGCAGCTGCTGCTGCGCGAGCCCAGACGATAGGTATTCTCGATGTCTATACTGGTTTTATCAACAGCAATCATGCAAAGGAAATTGACTGTACTTCTAGTTTTATGAATAAGCTTGATGGTCTAACGGAATCTATTGGTCCTGTTAGGTTTCATTCTCCATTTAGATTCTCAAGTAAAGCTGATGTAGTACAAGAAGCTATGAAACTAAGTGTACCTATAGGAAGAACGTACTCCTGTCAGGCAGCAAGCAGTTTCCCATGCGGAGCTTGTCCTAATTGTGTCGAAAGACTAAATGCATTGAAAGTTATTAGAGATGAACGCGATCACACCAAACCTTGA
>group_5582
ATGGGTAGTACGGGATCTGGAAGCTTCACTGATTACACTAAGACCAGAAGCAAAGATGGTAGTACAGGTGGCACAAGTGGCGAAGATCAGTGTCAGCTATCAATAGCTTGTCTTTTGGAAGACGTCGCACAGTCATCTTTTTATAATACAAAACAAGATGTACCTCCAGCTGGTAACGCGGTTTTAATCCAATTTATGTCTCACAGAATTGTTGCGGTTGATACAATTTCTGGTGAAGACTGTGGCGCACTCCCTACTGGTTACAATTACTTACTCAACTGTATGGAAAATGGCTATTCATATGCTGGTGTTGTATCCAACTCTTCGAACGGATTAAATCCAATAATTGAAATAGATATTCGTCCAATCACCACACCATGA
>group_479
ATGCATTCCTCTGAAATCACCTCTCTACACCACTCTCAAGTTGATTTGAAAAAGCACATGGTTTTCTTGATCGAAACCCAAAATACTATGTCGAGAACCGTTCCACTTTATATCCTAACGTTAGAATCCTTTAAGCAAGCGATTAATAATCCGGTACAGTCAATTGATACCGACCTGATTTTCTTTCGCGAACCAGACAAGACAGCAAGCGACGAACGTACAACTACAATAAAGTGTGGATGA
>group_274
ATGTTTGGTTTATTCCTTTTGGTATGTAGTTCGGTAAATTGTCAGTTTGAGCCCTATGGCTACATTTATCCTGATGAACAAAATTGTTTAATTGATAAAGAGGTACTCGCGACCAAAGGAAAAATTGCAGAGTGCTATCCAGTAGAGGGAATTATTCGAGTAAAAAGTTGA
>group_293
ATGGCCAGTAGACCTAGAAGAAAGGAATTTAGGCATCTACCTGACTTTCTTTATTTTGATAAATCAGTTAAACAATATCGCCTTACATTAACTAATGGTTTAAGAAAATGCATTGGTGCAGATAAAGCAAAAGCTATCGCAATAGCCAGAGAATACAACAATATTATGCGACCAGAAAAATGCGTTTCTGTTAACTCATTAATTATTGACTCGGGGGGGCAATATGGAGAGGCCCTCCCTCTCTCAGAACATTTAGATAAGTTATTTTTGCGGATCACTAATGATGAGAAACCATCAGACAGTACACTTAGTAACTGGGTTAATGACTTAGAAAGAATTAAGATCTTTTTTAAAGATATCCCCGCAAATGAAATCTCACTGGAACATGTAAATGGCTATATTAATGAATATCATGCCGATGCTTCTGCTAATGTACAAAATCGTAAGGTAAGTTTTCTAAAGAAAATTTTTAGTTACGCAATGGATGAGTCTCTTATGTTTGATAACCCAGCTGAACGTAAAAAAATGAAAAGAGTCGATGGGAAAAAACGTAGAAGATTATCTTATGATGATTTTCTTAAAATTCGAGCATCTGCAGAACCTTGGTTAAGGACAGCAATGGATCTGGCGTTGCAAACGACACAAGCAAGGCTTGAAGTGTCACGCATAAAATACAATATCAAAGCCCCCAAAGAAGGCATCTGTGGGTGTTTATGGTATGAAGAACCCTTAAATGGAATATACGGGATGATTTATATTCACAGACAAAAAGTGCAACATAAAGAGGCATCTCATATTGCGATCCCCATAGGCAAAGCACTTAAGGATATTATCGATAATAGCCGTGACAATGTGGCAAGCCCTTATATTGTGCATAGGCTACCAACTCGTATCCCAAATAAGGTGAGTAAAGAAGTGAATCATCCAACACAAGTTGCACCAGATTACCTTAGCCGTGCATTTTCAGCATTACGTGATCGAGTGGGCGTTGCCAGTCATTTGCCTTTAGATGAAAGACCTACCTTTCATGAAATAAGAGCATTGGCAGCCTTTATGTTTAAACAACGTGGTTTTGATCCACAAGCTCGAATGGCTCATAGTGATGCAGAGTCAACCAAGATTTATACAGAAAACCATGTACAATGGGTTGAAGTACCACATTGTGAAATTATAGGACTAAAATGA
>group_330
ATGGCATTATCTCCGTGGGAAAAACACCGCATGAGCCTTAGCGCGCAACAGTCCAGCCAATTGGGTGGGCATGTTAGCCGCAATACACAGGGCTATCACATGATGCTGTTACGTCTTGCGACAGATAAAAAAGAGCTAAAACATTTTCAGTCACGCGAACGCAAAGAAGCTTATAAGCGCAAGATATTAGCCAATTATCAGCCGTGGGTTGATGGGGCATTGTCCGGTGGTAGCGGTGTGCAAGATGATGTCTTAATGACGATTTTGCTGTGGAAAATTGATGCGGGGGATTATGAGGGGGCGTTAGATATTGCCGTTTACGCATTAGCTAACCGTTTAGTGATCCCCGGTGTTAACCGCACTACGGGCACTGTGATTGCCGAAGAAATTGCCGATTCGGCAATGCGAGCATATGCCGTGAAATCACCGGTATCTTTAGCAACGTTAGAGCGTACACGCACCTTGACCGATGATGAAGATATGCCCGATGAAGTGAGAGCAAAACTCTACAAAATCTTAGGGTTAGTGCTACGCGATAATAATCGCCCACAAGAAAGCTACTGCGTATTAAGTCGAGCCTTAGAGTTAAACATAAATATCGGTGTGAAAACCGAATTAAAACAACTCGATAAAGTGCTCAAAGCACAGCGTGACGCTGAAAAAGCATTGTGA
>group_358
ATGAAAGTCATACCCTTAAAAGCTATTCCAAACCAACGCTTATCCGTCAATTTGAAAGGTGTTAATTGGACGCTGACAATAAAAGCCGGTCGCCATGCGATGTATCTCGATATTGAACGAGAAAGTGAGGTTATCGCCGTAGGCATGCGTGCGGTGGCAAACACACCTATCATTCCTTATCGCTATCTGACTGATGGTACAAATTTAGCGTTTATAACAGAAAATGATGATCTGCCCTGGTATGAATCATTTGATAGAACCCAATCATTAATTATTTGGAGTGATGATGGACTTACGACGAATACGGGTGGGGATTGA
>group_374
ATGGTGAACATTATGGATGCAATTAATCTAGCAATTGATGCTGTATTAGATGCTGAACTATCTGTTATTGAACATGAAAATAACAGTGAGATAGTTTCTGGCACTCAACATATTTCTATCATTGGAGGTAAGAGACGAGTTGAATATTACCCTTCAACAGGTACGGCTTACTCTAATCCCATTGATGGGAAATATAAGCGTGTAATTATCAAAAAAGCGGGCATTAAGCGAGCTATTAAACTAGCAAAATCAGGAAATTAA
>group_439
ATGTCTATTGCGATTACGGTTGAGCAAGTTAATGAGCAATTAGAGGTGATGGGGTTTGAGGCAACAAGTCTTGTCATAAACTCTGCTATATCTATAGTGGACACTATTGATACTTGCCTTGATAGCGCAGGGTATTCAGATGCGGTAATTGCTTTAATTAAACTGTATTCGGTTATCCTTATATTATCATCTGCTGATGTTCGTAAAATCGCGTCAGAGCACGCACCTTCTGGCGCTTCTGTTTCATATCAGTATTTTTCTGATGGCAGAAAAACGTTGCTAAAAATGCTGTCTTCCCTAGATACCAATGGATGTACTAATAGCCTTCCTATTGAACGCCCCGTAGGTGTCATTCAGTTTGATGTAGTTCGGGGGTGA
>group_659
ATGGTGAATACAGTGGTAAATAAAGCAGATCCTAGAGCTGTTTCTGGATGGATCAACGGGCTGTTGGGGGTCATCATTTTTAGTGGTTCACTACCTGCTACTCGCGTAGCCGTCCTTGATATGGATCCCTTTTTCCTGACATTTCTAAGGGCATCGATAGCGGGTGTGTTGGCCATTATGCTGATTTATGGTTTTCGTGAAAAATATCCGCAAGTTTCGCAGATAAAGTCACTCATAATTGTGTCACTGGGCGTCATTATCGGTTTTCCGTTGCTGACGGCTATGGCGTTACAACATGTGACCTCTGCTCATTCAATCGTTTTTCTTGGTCTTCTGCCGCTGACCACTGCGATTTTTGGCGTCCTACGTGGTGGCGAACGCCCCAGAATGGCCTTCTGGATTTTTTCTGTGCTTGGTAGTTTGCTCGTTATGGGGTTTGCTCTCTCACAAAGCACGATCGTCTCACCTACTGGTGATCTTCTCATGCTTGCAGCGGTGGTGGTTTGTGGTTTAGGTTATGCCGAAGGTGCAAAGTTAACCCGTATTCTGGGGGGATGGCAGGTCATCAGTTGGTCGTTGGTCCTCTCGTTACCATTCATGCTGATAGCGTCATTTATAACAATGCCAGCCTCATTTACCAGTATTGGATCATCTGCATGGATAGCACTAGGTTATGTCTCCCTATTTAGCATGCTAATTGGTTTTATTTTCTGGTACAAGGGGCTTGCAACGGGGGGGATTGCTGCTGTCGGTCAGTTGCAACTTCTTCAGCCTTTCTTCGGGCTGGGGTTGACGGCTATACTGTTGCATGAGACCATAAGTCCTCTAATGGTATTCATTACGCTTGGCGTCGTCCTGTGCGTTATGGGCTCTCGTAAATTTTCTCGATAA
>group_798
ATGACTAAATTAGCGCAATTAAAAGCGGTTTATGATGAATTGGCTAAAAAGCGATTAAGTGTTGGTTTCTTTGAACACGCAAAATATCCCGATGGAACACCTATTGCTTATGTTGCCTCTATTCAAGAGTTGGGCTATCCCGCCGGTGGCATTCCTCCTCGCCCATTTTTACGTCCGACCATGAATGACAAAAAGCAGGATTATAGTCAGTTAATTTTTCGAGCAGTGAAAGCGTCTGTTAAGGGCAATATCACGCTGGATAATGGGCTGGCACAAATTGGTGCGACGGTGGCGGGCGATGTGAAAATGGCAATAAAAGCAGTCACAACACCGGCACTGGAGGAGTCAACCGTTAAAGCAAGAGCACGTCGCCATAGTAAAGGTAAAGCCACCGATAAGCCGTTAGTTGATACCGGCCAAATGCTTCAAGCGGTTAGTTTCGCAGTGGAGGATAAATAA
>era_2
ATGAATCCGTCTGATGCCATTGAGGCAATTGAAAAACCCCTCTCCTCTCTGCCTTACTCACTTTCCCGTCACATCCTGGAACATCTGCGCAAACTCACCAGTCACGAACCCGTGATTGGCATTATGGGTAAAAGCGGGGCCGGTAAATCCTCACTCTGTAATGCACTGTTTCAGGGGGAGGTCACCCCGGTCAGTGATGTTCACGCCGGCACCCGGGAAGTGCGGCGCTTCCGTCTGAGTGGACATGGTCACAGCATGGTTATCACTGACCTGCCCGGGGTGGGCGAGAGCCGGGACAGGGATGCAGAGTATGAAGCCCTGTACCGTGACATTCTGCCTGAACTTGACCTGGTACTGTGGCTGATTAAAGCCGATGACCGTGCCCTGTCTGTGGATGAGTATTTCTGGCGACACATCCTGCACCGGGGACATCAGCAGGTGCTGTTTGTGGTGACGCAGGCCGACAAAACGGAGCCCTGCCATGAATGGGATATGGCCGGCATTCAGCCTTCTCCCGCACAGGCACAGAACATTCGGGAGAAAACGGAGGCGGTATTCCGTCTGTTCCGGCCCGTACATCCGGTTGTTGCCGTATCGGCCCGCACCGGCTGGGAACTGGATACGCTGGTCAGTGCGCTAATGACAGCACTTCCCGACCATGCCGCCAGTCCCCTGATGACCCGCCTGCAGGACGAGCTGCGCACGGAATCTGTCCGCGCTCAGGCCCGTGAACAGTTTACCGGTGCGGTGGACCGGATATTTGACACGGCGGAGAGCGTCTGTGTTGCCTCTGTTGCCCGTACGGTTCTGCGTGCCGTCCGTGACACGGTGGTCTCTGTTGCCCGCGCTGTATGGAACTGGATTTTCTTCTGA
>arnC_3
ATGGAAAAATTTAGCATTGTCATCCCCATGTATAATGTAGAAAAATATATACATCAGTGTATTCAATCTATATTATCTCAAACATATCAAAACTTTGAAGTTATTGTTATTGATGATGGTTCATCTGATAATAGTTCAAAAATAGTAGATGAAATTATCAAAAGTGAAAAAAGAGTAACATTAATTAAAAATAAAAATAATGGCCCATCAATTTCAAGAAATATTGGTATTGAAAAAAGCACTGGTGACATAATATTATTCTTAGATAGTGATGATATGTATGTGCCAAATACTCTACAAACTTGTCTAGATGAAATAAATAAAAATAGACTCGATATACTTTATTTTAATAGTAGAGGATTCTGTGATGAATTCAATGAGATTCAGAACAAACAAGCATTAGATTTTATAGGTGACAGGAAAAGACATATAAATATAATAAATAAGGTTCTTACAGGTAAACAATACTACTCTTTAATGTTTAAATATAATAATTTTTACTCTTCTATTTGTTACTGTGCATTTAGGTCATCAATAATTAAAAATCAAAGATTCGTTGATAATGTTATTCACGAGGATGAATTATTCACAGCCGAAATATTATTAAAACAGAATACAAAACGAGTATTATGTATTCCTGACATTCTTTACTTAAGGAGAATTAGACAGAATTCCATTATGACAACTGCTATTCAAGAAAAAAATATAACTAGCTATAGAATTATAATAGAAAAATTATTATTATTAAATGTAAAGAATATTTATTTAGAAACTCATATAAATAAATTAGCCTTTAACAAGGCATATTATAGATTAAAACTAAAAAACAAAATAACATTAAATGAAAGATTAGATAATATGAAGTGGGTATACAACCTAAATGTAGCCAAGAAAAAAAATAAAATAATATTATATATGTTATCACTATTCCCAGAAATCACCAATACATATCAAAAAATGAAAAAGATAATAAAATGA
>group_3289
ATGTATGAAATTACTCAATTTATCGTAAGTGATAACAAAAATGTAGATTCAGGCTTGATTATAGGAGGTAATAAAGCATATGTGTCTAAATGGCCTATTAATCCAAAAGGAAAGGAGCTATTGCATCTTTTCTCTATAGATTGTGAGAAAGTAACTCCTCAGATCGCTGATGGCATTTTGCCCAAAACTGGTTATTTATCTATATTTTCAACATATGATAGTAATGATTATTTTCTTGATGAAATAACTTATTTTGGTGATGAGAACGAGTTAGGCCTGATTAAATCAGGCTTTACTTTTGTATCTTATTCATTAACTGGTAGTTTAAGTAAAACAAATGAAGACTTTATACCTGAAACTAAAATTGATTTATTAAATACAAAAATTAATAGTGAAGATTATCCAATGATATCATTTTTTTCAAAAGATATTCCAAATGGATTAACTGGTGTGGATGAGATTTTGAAAAATTATCATTTTGTCTGTCAGGTATATTCTGCAGATTTCCCTCTCCCTTTTAAAGACGTATTGGGATTGTCCGATGCCATCGGATACTTATTTATTAAAAATGAAGGAAATAATATAGAGGGCCTTTTCTTCGTGCAAACAGCATAA
>ygbF
ATGAGCATGATTGTTGTTGTAACTGAAGCTGTTCCTCCTCGATTAAGAGGGCGACTTGCTGTGTGGCTATTAGAAGTGAGAGCGGGTGTATATGTTGGTAATGTTTCAGCCCGAATAAGAGAAATGATTTGGCAACAAATTAATGAGTTTGCTGAAGATGGTAATGTCGTTATGGCATGGGGAACTAATACTGAGTCAGGTTTTGATTTTCAAACCTATGGTGAGAATCGACGAGAGCCTATTGATTTTGATGGCTTGAGATTAGTGTTATTTAAGCCATATAAAGAAGATGTATAA
>group_3441
ATGGAGGATTTCCATGGTGATTTTGATAAAGGCATCGAAGGACTTAATGATTTATTACATGTAGCTACTGAGCAAATAGAAGCTCATCACATTCATATTATGGGTAATATCCTACCAAGATAA
>arnC_4
ATGATTCAAGAAAATAAAAACGCTTATCCTTTAGTTAGTATTATAATATCAACTTATAATAGGAAAAATCTATTAAAACGAGCTATAACTTCAGCTATCAAGCAAGATTACCCTAATATTGAGATAATAATTAGTGATGATAATTCACTCGATGATAATGAAGAAATGATAGAAAATATAAAGAAGCAAACAACTATACCTATATTTTATATAAAAAATAAAAAAAACATGGGGGCTTGTTTTACTAGAAATCAAGGAATAAAAATAGCTTCAGGAAAATATATTGCTGGCCTAGATGATGATGATGAATTCACACCTAATAGAATTAGTTTATTAGTAAAAAACTATAATCCTAAATACTCTTTAATTACAAGCAATTCTATTTTAATAACGAAAAATAAAAAATATAATTTATTCAAAGATAAAAAAGCTAAAATAATCTCATTTAAAGATAGTTTATGGGAAAATCAAGTCGGTACTCAATGTTTAGTTGAATCTGAACGCATACGAAATTGTAATGGGTTTGATACTAATCTTACTTCAGCACAAGATGCTGATATGTGGATTAGACTTATTCAAAAATATGGTAATGCGCTTAGATTACCACAAGTAACTTATTTAATTCATACAGAACACGAAAACAATAGAATTTCAACTTCGGCTAAAAAAATAACGGGGTTAATTACTTATTATAAAAAACATGAACCACATATGTCTTCTGGACAAAAATCTTATATGAATTTTAAAATTCATTACTGGAAAAATAAAAAAATAACTTTTAAAAGTCTCTTTTTATTAACTCCATCATCCATCTTTCATATTTTAAGTGTTTTTTTTAAAAGAAAATGA
>group_3510
ATGAGGAATGTAGGCATAGGAATTGAATTTATGGATGCACTAGCTAAATTCACTCATAATGAACTGTACAGCATTGGATGGGAGTTGTAA
>group_4264
ATGAAATATTATATTGATGAACATGGTTATTCATGTGCCGAAGTTGAAACTGAACATCACCTAATAGCTTGGTTTTTAAAAGATGATATTCTTCAAGGTAGTTTAAATGGTGTAAATGAATATCTTGAATTATGTGAATTGGTTAAGAATGGTGAGTTACCAGAATGGGAAGGTACAGGTAATGCCCATACTGTCACCATTAAACCGGGTGGTGTCGAGATTTTTAACGAATATACTGAAGAGAGCGTAACAATCTCAACGATAGAAGAGTTCAAAGGTTATCTGGAAAAGTGGAAAGAATTACTTTTGAGTAGAGAATAA
>wbnJ
ATGAAAAAAAATAAAATTTCAGTCTTGCTTTCTATATATAATGAAATAGATGAATGGGTTATTCTATCTATTAACTCAATAATAGCTCAAAAGACGTATAATGAATTTAAAATCCAATTAGTCATTATTATAGATAACCCTAATAAATATGATCATTATAAAGGTATAATTGATAATTTAGAAAAGGAAAATATTGAAATAATAGTTGTACAAAATAATATAAATCTTGGATTAGCTAGTTCATTGAATAAAGCATTTGAATATAGTGACGGAAATTTTATTGCTCGATTAGATGCTGATGATATAGCTTATCCAGAGAGATTATATACACAATACAAGTATTATAAATCCAATTCTTTTGCATTAATTGGCACTGGCATAGATAGAATCGATGAGAAAGGTAATTATATATCCACATCCACTTTATCAAAAAACTTCTTAAAACTAAAAAAAACATTAGGTTATAAAGCTGTTTGTTATCATCCTACATGGTTTATGTCGAGGGATATTTTTAAAAAAATGCAAGGATATAGAAAATATCCTAATTCTCAAGATTTTGACTTTATTTCAAGACTTATTGCTGAAAACTACACAATTTCAAATATTGAAAAACCATTAGTTATGTATCGAATAAATACGCAATCTTTATCTTTTAAAAATTCACTAAGACAAAGAAAATGTCAATATCACATCATAAAGATGAATAAAAATAGAAAAAAATATGGCATAGATAATTATAATGAACAAAAAATGTTAGATTATATCAAAACAAATAAAGTAATAAATATATTACATTTTAACAGTCAACTACTATTAGTAAAAGCGCTTAGAATGTATAATTTAAATCCTTGTAAGTATTTTCTTTTATTGTGTTCTATATTACTTTCTCCATACCAAACAAAACATATATTAAGAATGAGTTATTTTAAAATAAAAAATTATTTCATATAA
>group_4371
ATGATTATTAGAAATGTTTTCTATTTACAGTTTATTAAAGCAATTGAATTACTAATCCCTTTAATTGCAATTCCTATAGTTATAAAATATCTTGGTATATCTAACTACGGTATTATAGCTTTACTTCAAGCTATTTCAGCGTATATTATTCTTATTGGTGAGTGGGGATATAACGCTAACGCAACAAGAGAGTTTTCATCTGATATTTCTACATTTGAGAAAGCATTATTATATATAGAAATACAAAAAGTAAAATTTTTATTCTGTATATTAATATTTATCTGCCTAATTTTATTAAAATTTATTATTGAAATAACTTACTTACAGATATCTATATTATTTGTGTGGGTTTGCACTTCAATACTTCAATGTAAATGGTATTTTCAAGCCACATATAAATTAATAAACTTAGTCATTATCTCTTTACTTTCTAAAATAATATATGTTATTTATGTTTTTTTATTCGTTAATTATGATACAAAAATAGAAGAATATCTTCTTTTCTTAATACTGCCTAACATAATTTTATTTATATATTCTAATTTTTATATAATAAAAAAACTTCCCATAAATAAAATAAAAAATAAAAAATACTTTAGTCTATCAACAAAAAGTAAGTTATTATTGAAAGAAGGCTGGCACCTTACATCAATGAGACTCATTACAGGTGCTATAAACCCCATAGCATTAATTATAGCAAAATCTATATATGGCATTGAATTTATTGGATTTATTGGTGTTGCACAACGTATTGTATCAGCATCAGTATCTATATTGACACCAATCATTGATGTCACTTTTCCTAAAATGAATTATTTCTATTTAAATAATAAAAATAGATTTTATAAATTTATAAATATTATCTTGTTGTTTTTTATATTCATTCAAGTCTTAGGCATATTCATTTATACGATATTAGATCAATATATTTTTTATATATTAAATATTAATTATAGTGAGGAATCATCACTGATATTATTCTTTTATTTAATTATTATATTCTTTAGCCTAGCAAACTCTTTTCTAGTGCATATGTTAGTTATAATGAAAAGATCAAAATATATAAGCCCATTTTCTTTATTAAGTGGAATAATAACAATATCGTTTATGTTATTAATTGAATACTTCTACCATTCTCAATATAACTTTGTCTTTTCTATTTTATTAGGCCAGTTCTTCCTATTTATATCTATATTATATTTAAAAGGTAAAAGTAATATTTCATGA
>group_4487
ATGTTGATACTTGGTGAGATATTCATAGATTACACACTGCCATCCGAACACAACTCATGTAAAATGCGTTTAGGAGGTATTATTCATGCAGCTAGAGGCCTTTGGGCAAATAAGATTAAATACTCTGCTGCAATAATCTGCCCCAGCTACCTTACCTCAGAGGCAACCAATTATCTAAAGTGTCACGGTTGTGATGAAGTAATTGTAATTGGTGAGGTTCTTGGCTCACCGAACATTATGTCTTTAGTTGACCAAAGAGAAGTTGGTCAGCAGGGCTACGAAGAGTTGTTAAGGGATAGAAAAAATATTGAGTTTACTCAAGACACACAGAAACTAACATCTTTCGATAACGTAATTCTTTTTCCTGGACGATTTTGCGTTAAAACACTAACCGACTGTTTTAGTCCCAATGCGAAGTTTAGCATCGATGTTGCTTACGACATTTCAGATCTGAGCGAGTTGAGCCCGATTACAGGAAAAATCGAAACTATTTACCTCTCTACATCTTCAGATTTATTTCTAGGTCTAGCAGCAAACGACATATCCAGTTTGATTACGGAAGCTCAAAACTTATCTCCATGTAGCGTTGTACTAAAAGAAAATAGAGGAGGAAGTAGATTATTTGACTTAGCGTCCGATCGAATAGTGTCTGTCCCGGCAATCCTTCAGAAAACAGTGAACTCTGTCGGTGTAGGTGACGTCTTTACTGCTGTAGCAGCAGCTTATCGATTTTCTTCTCATTCAATTGAAGACGCCGTTTGGCGAGGTGCCCTTTCGGCGACGTACTACTCCCAAACAACATTTCCAGACGACTTTAAGAGAACCGTTCAAAGAAGCCACAATACACCTTTAGATAAACACAAAAGCATTGGCGGAACATCTTTGTCTTGGCATGCAAGGAAGAAATATAACATTTATATAGCCGCACCTGACTTCAGCTATATTGATAGAAAGCATCTTGACTCAGCTATATCCAGCTTAGAGTACCACAACTTTAATATTAGAAGACCTGTACTTGAGAACGGGGAACTAAACGAAAAATCCTCCAACTTTGAACGTCGAAAAGCTTATGAGGACGACTGTGCGCTCATTGATGTATGTGACGTAATATTTGCAATTCCACTTCAAAGAGACCCTGGAACATTGGTAGAGATTGGTATTGGCTTAGCTAAAGGAATACCTGTAATAACTTATGACCCTAATCGAGAAAACGATAATAATATGGTTGTGACTGGTAGTAATAAATACTCTTCCGATCTCGACGAATGTTTGAATCATCTCTACGTTGAACTTTCATATTTGGAGAATAAAAAATGA
>group_4596
ATGAATATACTTCAAATGACAATACATAAGATTAAAGGAATTCCTAATGGCGTTCTTCAACTACCCATTGAAAATGGCATTTATGCTATAGTAGGTAATAATGGAAGTGGTAAAAGTACCATAATGTCATGTCTTGCTCAATTAGTATCAAGACATAACTTAGGATTACTCAAAAAACAAGATTTTAACAATGAGTCATACGTCGAATTTACTTTCAATGGGCAAACTGATAAATGGTATTGCGAAGATAACTTTTGGAAATCAGACACATTTCCTAATTGTATAAAGTTTAATGGAACATATGAAGGAAGCCTTTTTTATGGAATGCGGTTTATTGATTCAAAAAATGTTGATGAACTTGTTGAAGAAGGAAAAATCTTAGAAAACGAAATTGTTTTGGCGGATTCATATGTAATAGAACACCTCGGTGAAATTCTTCATTCCAACAAAAAACACTATTCTGATCTTAAGCGTATTAAAAATAAAACAATAAGAGAAAAGTTAGGATTAAAAAATACACCATACTTTATGAATGGTGGTGATTCTATAATAAGCCAATATAGAATGAGTTCAGGAGAGTGCTTAACCATATCATTACTCCATTTCATTTATAACTCTCTAGTTCGAAGGTCTTTATCAAGAAATACACCAATATTGATGCTTATTGACGAAATTGAACTAGCTCTTCATCCTATAGCAATTACAAACCTTTTAAATTTATTGAAAAAATTAGTATCTGAATTTGACAACTTAACAGTTATCATTACCTCTCACTCTCCAGAAGTAATACGCTCAATATCACCTAATAATATTTTTAAACTTGAATTTGACTCAAACGATCAGAATTGTTTTAATATTATCAATCCTTGCTATCCTGGTTATGCAATTCGTGATGTATATACTCATGATGGCTTTGATTACTTGCTCTTAGTTGAGGATAAATTAGCTCAAATAATTGTTAAGAGATCAATTGAAAAATTAAAGCTGAATAATAGTCGATTAGTAAATGTAATGCCCGTTGGTGGCTGGTTTAATGTTTTGAAATTACACTATGATTTGTCAGATAAGAATGTATTAGGTGTCGGTAAAACAATAATTAGTGTGCTTGATGGTGATGTATCCAGCAACATCCCCAAACAATATAAGAGTTTGAAAAAATTTTTCCTACCCGTAAATAGCGTTGAAAAATATCTAAGAAATATATTAATAACAACCCCCAACAAGGCAATAAAAAAAGAAATAAATGATGTTTTTTTTGATATCCATCATATAGATAAGCTATTAACTAATTATCAAAAGGAAGAAAGTGAGTTTAAAAAACAATCTCCTGAGTTTTATAAGGAAGATAATGATGGGAAAAGACTTTACCGTAAAATATTTAATTTTATGCAAGAAAGAAAAATTGACGAAGAGGCATTTGTAATAAAACTATATGAAATATTAGAACAACACGTTGATTTTACAAGCTTATATAGAAACCTTAAAGACGGACTTAGTCAATATAATTAA
>group_4637
ATGGGAAGTAATATGAGTATAAATTTAGACGAAAATATTATACCTGGTAAGTCTATTGGTAGTATTTCATTAGGTGATAATGTTAATGATATTATTAAATGCATTGAGGCGGAATATTGTATAAATGTTATAGAATTTGAAAACTTTGGTGTTAAATATCTGTGTTATAAAATAAATGATGGAGCTATATCTTTTACTGTTAATGATACTGGGCATATAGTTTCGTTGTGGTGTGAGCCTCCATATAAAGGGAGTTTTAATGGAAAGTTATATCCTGGAATAACAGCAAGAAAACTAAAAGAAATATCTAGCATTCAAACAATAATAAAAGGATATTTAGTTATAGATAATAATCCATTGATTTATTATGGAATGCCTGATGATATAGATGATTTTAACTGTTTTTCTGATTTGGATGATGATGTTTTTTTTAATGAATTGTATGTTGGCGACTTAAACCAATCATGA
>group_4791
ATGTTTCTGTCTGTAGAAGATATTAAGAGAGGTTTAGATAAAGAGTTTTTACCTCTAGAACCAATGGTAACAGGATTGCGCTTGGTTGGAAAAATAACAGAAATTGATGAGGTTGAAGATACTGAAAAACGTTTAGGTGTAACTTTTCCTGATACTTTTTCATCTTTAATACGTCAATATAACTTTGGTTATTTTACTTTAGGACCAATTATTTTTGGTAGTTCAGGCAACTATTTAAATGATCTGTTAGATATCAATAGTGGTGTTTGGTGGGGCAGAAGCCAAAAGCCAAATGATAAAATTGTTATTGCTATATCAGATCATTACACATTTATCTTAGATGTTAAGAACGAATCAGTTAGTGTGATTACATCAGAGTTAAATTGGGATGATGCCAAGGTTATATCATCTAACTTTTACTTATTTTTTTGTGGAATAGGAACTATTTTTTTACTCAGAAATCAACAGAGTTCTGAAGAAATAGCCAAACAAGTATCTAATGCTGTGGGCTCACAATATAATGAATTTTGGTTTAAATTAGCTGAATAA
>casA
ATGAATATTATTAATCAACCTTGGTTGCCTTTTCGTTTTCGTGATGGCGAGATTAAAACACTTCCAATATCAGCTATTTCACATCCTGATATTATTGATTTCTCATTAAATAGAGCCGATTTTAAAGGTGCTGCTTATCAATTTGCAATAGGGTTATTACAAACGATATTTGCACCAGAGGATGAAGATGAATGGGAAGAATATTTTGAAACACCACCTTCAAGTAAAAAATTACAATCTGCATTTGATAAAGTTGCACATGCTTTTAATATAATGGGTGATGGCCCTTTATTTATGCAGGATTTTTCAACTTTAGAAGAGCAAAAAAATATTCCTATAGCTCAGTTGCTAATAGATGCTCCTGGTGAAAATGGAATAAAGCAAAATACAGACCATTTTATTAAACAAGGTATTGCTGATGTAATGTCATTAGAGATGGCTGTGTTAGCTTTATTTACCTTACAAATAAATGCCCCTAGTGGTGGCAAAGGTCATCTAGTCAGTCTAAGAGGAGGTGGACCTTTAACAACATTAGTTTATCCCGCAGAAGAAAATTCAACATTATGGCAAAAATTATGGCAAAAATTATGGCTTAATGTAATTAATAGAGAATTTTGGGAATATGATGAACCAAATTTTGATGATGGTAGTGTTTTTCCTTGGTTAATACCACTAAATTTAAAAGAAGGAAAAGGTGAAAAAGTTTCACCTGATGATGTACATCCCCTTTATATGTACTGGGCAATGCCTCGTAGAATAAGATTAAAAGTAGAAAATAAATCTGTCACTTGTCAAATTAGTGATATGAAAAGTAATTTTTCAGTTAAATATTATGTTACTAAAAATTATGGATTAGACTATCAAGAAGGTTGGTTACATCCATTAACGCCATATTATTGGGATCCTAAAAAGCCAGAAATGTTTCCTAATTCTATTAAAGGAAGACAAGGAGGTATTCACTATAATTTGTGGGATCGATTATTTTTATCAAGTAATGAAAATGGACAAAAAAGCGCTACTGTTGTCAGTCATTACTTAAAGCTATATCAATTATTAGAATTCACAAGAAAGCCTAGATTACTTATTTTTGGTTATGATATGGATAATATGAAGCCACGTGGATGGTATAATTTAGAAATGCCTATTTTCCATGTAAAAGATGAGTATAATAATAAAATTATTAATGAAATAAAAATTATCCAAAAATTAACTATAGATTGCTTAAAAAGTGTAAAAGAACAGGTGAAAAAAGCGTGGTTTAGTAGTCCTAAGGATATGAAGGGCGATATTAGTTTTATTGATTTAACTTTTTGGCAAAGAAGTGAAAATATATTCTTTGAAGTGGTACAAAACATTATCGTTCAAATACAAAAAAATGATTTTCTAACCCATGAACAAGCCAAAAAATGGTTAAACTCTATTAGAAAAATAAGTATTTCTATTTTTGATGAATATGCTTTATCAGCATTAGGAACACAAAAATCAGTTAGTGGGTGTATTAAAGCAAGAAATGGTTTAATTAAAGATCTTTATAGTAATAAAAGAATAAAGAAGTTTGCTGAAGACTTTAAAATTACTAAGGAAAATGGAGAACAATATGGGATCTTATAA
>rhsC_1
GTGGTTGAACACTGGCTTAAAGACGGTAAACGCTGTTTAGAGTATACCGAACTGACCTATGATTTAGCTCAACGAACCCTCACCACCGTGGAAACGGGGGGCGAAACCACCTTCCGTCGCTGGAATGAACAACAGCAAATTATCGAATACACCAATGCATTGAATGAAACGTGGTGGTTTGAATGGGATACCAGCCGCTTATTAACGAAAGCGATAGCCCCAGATGGCAGTGAATGGGGGTATACCTATGATGAGCGCGGTAATTTAACCCAATCGACCGATCCGGAACAACAATCGACTTGCTATGATTGGGACAAAGATTTTGCGTTTCCCACGGCACAAACTTTGCCAAATGGGGCGGCTTGGCATTGGGAGTACAATGAGCACGGCGATATTCGTCGTGTGATTGACCCGCTTGGCCATATCACGCGCTTGGCGTGGGATGACCAAGGCCTGTGTCTGGGGCAAGTGGATGCTAAGGGTAATGAAACCCACTATCGCTATAATGCCCGCGGTCAGTTAATCGAGCAACGGGACTGTTCGGGTTACCCCACCACCTTGACCTACGATGATTGGGGACAACTGCGCTCGTTGACCAATGCACAGAATGAAACCACGACTTACACCTTTAGTGAAGCGGGGTTGTTGTTAACAGAGCGCTTACCGGATGGGACAGAAAACCGTTATGACTATGATGCCACCGGGCAATTAGTGGGAATAACGGATGCCGGAGAGCGCCATATTCTGTTGCGCCGTAACCGTCGTGGGCAAGTGATAGCCCGACGCGATCCGGCAGGGCATTGGTTGCATTTTCACTATGATACTTTCGGGCGTATGCAGGCGCTGGAGAATGAACAGGGCGAGCAGTACCGCTTTGAGTATGATGCCTTGCATCGTTTAACCGATGAACATGATCTTATCGGACAACAAAAGCACTATCAGTACGATGTGATGGGGAATGTCACCCAGATAAAAACCACCCCGGGGCCTTGCGTTGATACGCCGATACCCTTATCCCCGCAGGTGACCACCTTCGGTTACGATAAAGTGGGACGGTTGCTGTTTCGAGAAAACGCCGATTATCGCACGGAATACCTTTATCAACCTTTGAGTGTGACATTACGCCGAGTCCCCATGGCGATATGGCATGAAGCCGAACGCACCGGCACCACCGCCCGCGTAGAGTATCAAGACGCCCTGACCTTTACCTACGATAAAGTGGGGCAGTTGGTTCGAGAAGCCAGTGCTCGCGGTGATTATCAGCATCACTATGATGTGCTGGGTAATATCACTCGCACCGAGTTGCCCCATCAACGGGCATTTGAATACCTGTATTACGGCTCTGGGCATTTACAACAAACGCAATGGCGAGATAATGAGCAACTGACGGTATTGGCGGAATATCAACGAGACCGTTTACACCGAGAAACGTTGCGCACCAGTGGCGCCTTAGACAATGAAACGGGCTATGACTGTCGGGGACGTATTACGCACCAAGTGGCACGCCAAATGAATACTTCAATTAGTCGCGGAAATAACTCTTATCAAACGCGTATAGATCCAACTATCCCAGGGCGGCCTGACCCTAAATATTCAATTGACTCACATACTTTTACTAGTGGGGATATAACGTCTAAAGGCGGAATTAGGAATACTCAGCAATTTTGGGAGCAATGGAGTCAGTTAAGGCCAAACTCATTGAGTGTGCAAGTAATAAGTATTTAA
>group_5249
ATGAATCATACTGATATTTTTTCTGAAAAAGACATAATAAAAAGAATCGAAAGTGGTAATATTTTGGAGGAAAAAGGCGATGTTAGTGGTGCTTTGAATCTGTATTTAGATATTTGGGATAATTTACCGAATCCTAAGCATTTTTTTGGAGATGGAATATCATTATGGTTAATTAATTGTATTTATGGAGCATATTTTAGCTTGAAAAAATATGATAATGCTAAACAGTGGGCTGAAGAAATGTTCAAATGTGATATTCCCGCTTATGCTACATCAGAATTAATTGATTTAGGGGCGGTACATCTAGAATTAGATAAGAAAGATGAGGCCTATCAATACTTTTTGCAAGCTTATAACAAAGGACAGTACAGAGCATTTAAAGAACATTCTCCTAAATATTGGGAATTTTTTAAATCGAGATATAAAGAGCAATAA
>dgt_2
ATGTACAACAATGAATTAAAATTATTTGCGCAAGAGCAAGAGAAAAAACTGATCAAGGCTCTGGCAAATACTAGGGAACACTCGGGCCCTATTTTTGAAGCAAGAAACCGAGATGACTATCAGCGAGATTATGCACGCATTCTGTATTCATCATCATTTCGCAGATTGCAGGGAAAGATGCAACTCTTTGAAGTTGATCCTGAAAAATTCAACAGAAACAGGTTAACGCATAGCCTTGAAGTAGCACAAATAGCTCGAAGTATCGCATCAGACCTCGAACTAGTTCATCCCGTAGTAGTTGAGCTAGCAGCTCTGGCACATGACATCGGCAATCCTCCTTTCGGTCATTCAGGTGAAAAACTACTTAACGAGTTATCTAAGGATATCGGTGGTTACGAAGGTAATGCACAAGCACTACGAATCCTGAGGACACTTGAAAAAAAATATGCAGACTGTAGCGGGTTGAATCTAACTCACCGTAGCTTACTTTCTATTATTAAATATCCCAATACTCGGTTGACTGCTGATAAATTCATTTATGATGACGATTTTAATTTTTACACTGATCTGCTTGCTAAAAAACAACTAGACCTGAAACTTGGAGAGAAAACGATTGATGCGCAGATAATGGATCTCGCGGATGAAATTGCCTATGCAGCTCATGATCTAGAAGATGCTCTAAGCCGGAATATGGTCACGATCGAAGATATTGAGTATGAGTTTCTGATTTCTGATAAATTTCAAGGCGCTTTAGCTCAATTCAAAGAGATTGTCAGTAAGTCAAAAAAAACTGCTTTTCAAGCAATTTCACTCAATACCTCAGAAGAATTCGCCATGATTTTCCGTAAGGAATTGACCTCCAATATTGTCAATCACCTCGTCACAGATATTTCCGTAGTAAAAAACAAAAATGGCTTTCATGAACTTGGGTTCGGTAAACTGAACGCATTGTCTGAAGGGCTCAAAAAACTTCTTTTTAAAGTAATCATGCGAAAACGCAATATACTCAGCTATGAATTCAGAGGGAATGAGATCATCAAGGATTTATATACATTCTACAATAAAGATGATAATTATAAGTTTCTCTCACCTGAGCTTAATTTTTCCTTACCTGAAAAAGGAACTGATATATTCGAAGCTAAGAAAAAACGAGCGGTTATCGACTATATTTCAGGCATGATGGACACATTTGCAATAAAAGAATGGGAAACGCACTGCCTGAAATAA
>group_5591
ATGAAAAATTTCTTCCTAAAAAAACTAAGTTCTCTTATAGTAAAAATTTATGTGTTTATTTTTTATAATGAGTTAATTTATAATAAAAATATTGTTTACTTTGGTTTTTTTACTATTAAAAATATAAAAAAACTCTCTATTAAAGGAAAAGTAAACATAAATGATCATGTATATATTAATGCTAAAGGAGGGATCACTCTTGGTAATAGAGTAACACTCTCTGCAGGTTCAAAATTAATTTCAACAGGTTTATTGATTGATGATAATGGAATTACAACCAAGCATATAGATAAAGAAATTATAATCTCAGATAATGTACAAATAGGAGCTGGATCGATTGTGCTTGCAGGCGTATCTATATGTGAAAATGTTGTTGTAGGAGCTGGTTCTATTGTAACTCGTAATATTGAAAAACCAGGAGTTTATGTCGGAAGCCCAGCTAAATGCATAAGACTATTTAAACAATTTAATAATGATTATTAG
>casC_2~~~casC_1~~~casC
ATGAGTCAATTTATTCAATTACATATTTTAACTTCTTATGCTCCTTCTAATTTAAATCGTGATGATTTAGGACGACCCAAAACAGCGATAATGGGAGGATTTGAACGTTTAAGAATAAGTTCTCAAAGTTTGAAACGTCATTGGCGGACATCAGAGTTATTTAATATTGCTCTTTCTGGTAATATTGGTATTCGTACTAAAAAATTTGGTTTACAGCTTTACGATGCATTAATTGAAGGTGGGGTTTCTGAAAAAAATGCCAAAAAGTGGGTTGGGTTAATTATAGAACAATATGGAAAAATAAAGAAAGATTCTATTGAAACAGAACAACTTGTTCATATTAGCCATTTAGAGAAATCTTTGGCATTTGATTTAATTAATTTACTTATAAAAGAGCAAAGAGAGCCAACAAAGCAAGAATTAGAGAGTTTAAAAACAATAAATACCTCAGTAGATATTGCGTTGTTTGGTAGAATGTTAGCTTCAGCACCGAAATATAATATTGAAGCTGCTTGCCAAGTTGCTCATGCTATTAGTGTTCATAGTACTGTTATTGAAGATGATTATTTTACGGCTGTCGATGATTTAAATAATGGTGAAACAGATACTGGCTCAGCACATATTGGTGAAGCAGGATTTGCTGCTGCTCTTTTTTATAGTTATATCTGTATTAATAAAACGCAATTAATTGAGTCTTTAGACGGTAATGAAGAGCTGGCAAATAAAGCAATCCAAGCATTAACTGAAGTTGCGATTAAAGTTTCTCCAACAGGTAAACAAAATAGCTTTGCTTCTCGTGCTTATGCTAGCTATGTTTTGGCAGAAAAAGGAAGTTATCAGCCACGCTCTTTATCTGTTGCATTTCTAAAACCAATTGATGATGAAGATATGGAAAATGCGGCTATTAATGCATTAAAGTTTAGAATGGAGAATTTTGACAAAGTTTATGGTACTTGTGCAGAGTCTCGCTATCAACTTAATGCAGTACAAGGGGAAGGTTCCCTTTCTGGATTATTACAATTTGTTGCAGAGTAA
>ygbT
ATGGCCTTCATTCCTTTAAGACCGATTCCAATTAAAGATCGACACTCAATGATATTTATTGGAATGGGACGAATTGATGTAAAAGATGGCGCTTTTGTTGTTATTGATGAAATTAACGGTGAAAGAATGCTTATTCCTGTAGGATCCTTAGCATGTATTTTATTGGAACCTGGAACACGTATTAGTCATGCTGCAGTTAAATTAGCAGCAACCGTAGGAACATTACTAATATGGGTTGGTGAAGCAGGTGTGAGGCTTTATTCTGTTGGGCAACCGGGAGGTGCCCGATCAGATAAGTTATTGTATCAAGCAAAATTAGCACTTGATAATGATTTGCGTTTGAAAGTTGTTCGCAAAATGTTCGAACTCAGATTTGGTGAATCGGCTCCTTTAAAAAGAAGTGTGGATCAATTACGTGGAATCGAAGGAGCTCGAGTTAGAAAACAATATCAAATGTTAGCTAAGAAATTTAAAATTGATTGGAAAGGACGACGCTACGATCCAAAAGATTGGGAAGCCGGAGATATTATTAACCGCTGTATTAGCGCTGCGACAGCCTGTTTATATGGTGTCACTGAAGCTGCAATTTTAGCAGCAGGTTATGCACCCGCAATTGGTTTTGTGCATACAGGAAAGCCACTTTCTTTTGTTTATGATATTGCGGATATCATAAAATTTGACACTGTTGTTCCAGTGGCTTTTAAGGTTGCATCATATAAAGCAATTGCGCCTGATAGAGAAGTTCGTATTGCTTGTAGAGAAGCGTTTCGTAAGTATCAAACACTCAATAAACTTATCCCTTTAATTGAAGAAGTTCTTTCTGCGGGAGAAATTACTCCACCTGAACCACCTATTGATGCTCAACCCCCTGCAATTCCTCAAGCTCACCCTTTTGGCGATGAAGGTCATAGAGAAAAATAG
>group_5650
ATGAAAAAATTGAAAAAATATTTAACAAGAAAAAAGAAAGAGAATTATATAATATTTTCAATATATTATTTCATAAAAGTTACTAGCTCAATATTTATTAGTGATTCTTTATATAGGAAGTATATATTTAAAAGAAAATATAAAAGAAAGTTAAACTTAAAAAAACCAACAAGCTTTAATGAAAAAATTCATTATAGAATTTTAAACGACCACAATCCCATATATACAAAATTAGCTGATAAACTATTAGTAAGAGATTATGTTAGGGAGAAAATTGGTGAAAAATATTTAATAAAACTAATTAATCATTATAATACTCCTTCTGAAATAAATTTTAATACTCTTCCGAAATCATTTGTTTTGAAATGCAATCATGATGTAGGAAGTGTTATGATTATAAATGATAAGAGTAAAATAAACGAAAAAGCTATTAAAAAAAAATTAAAAATTGCATTAAAAAATAATATTTATTATCAAAATAGAGAGTGGCATTATAAAAATATAAAACCAAAGATTATATGTGAAGAGCTCATTAATATATTTCCTCATAATAAAAAAAATTATCCTGAAGATTATAAAATCCACTGTTTTAATGGCATTCCTCGGTATATAGAATTACAATTTTCGCGTTTTAGTCATGATAGGAGAATTAATATATATGATTTTAACTGGAACTTACAACCATTTTTAATGGGGTATAAAAATACTAATGAAAGTATCGAGAAACCTAAAAAACTCCAAGAAATTTATAATATAAGTAAAACTTTATCAGCTGATTTCGACTATTGTCGTGTAGATTTCTATATTACACCAGATGATAGTATTTATTTTGGAGAGTTAACATTTACACCATGTAATGGCATGGATGATTTTTATCCTAATGAATGGGATTATTTATTTGGGAAGGAATGGATTATAGATGATTCAAGAAAATAA
>group_5653
ATGAGTAAATTATTCCGCCATATAGTACTATATGCATCTTGTTTTATTGAAACCGTATGGGCAGGGATGATAAGTGTGGTAGTGGGTCTGATGACTGGCGGTGTCCAAATTACTTTGGCACTAGCTAAATTTTCTCGATTTTTTATTTTTCACCTAAAAGCAACCACACCCAAATATTATCCAATATACTAA
>group_5751
ATGAATAAATACTTAAAAATTATCAGAAATAAATTACGTTATAAGTACTGTGATGTTTTTCCAAAATTGATAACAAAATCAATATATAAAGAAAGAATGAATAAAAAATTAGATTTGAGACATCCGCAAACTTTCAATGAAAAATTGCAATGGCTAAAACTAAATTTATATAGAGATAACCCGCTGGTAACACAATGTGCAGATAAATATGCGGCTAGAGAATATGTTAAAGAATGTGGCTGTCAAGAGATACTCAATGAAATCCATCAGGTATGGGAAGAACCACATGAAATTAATTTTTCCGAATTACCAAATAAATTTGTACTAAAATGCAACCATGGAGCAGGATACAATATTATTTGTAGAGATAAAAATAGTATATCTCCTGATAAAATAAAACAAAAATTATCAACTTGGTTAAATGAAGATTATTGGCGTTTATCTGTAGAATTTGTTTATAAAGATGTACCTAAAAAAATAATTTGTGAAAAATTCATTGAAACAAAAAATAATGAATTGCCATACGATTACAAATTATTTTGTTTCCATGGTAAACCACTATTTGTAATGATATGCACAGAAAGGGAATCTCACCATCCCAAATTCTATTTTGTTAATAAAGAATGGGAGCTACTACCCTATGGTATTGATTATAAAAATAGAAATGTTTCAACTGTACTAGAGAAACCTCAAAATTATCAAAAACTATTTGAATATGCAGAAAAGCTGTCTAAGCCATTTCCTTTTGTTAGAGTAGATTTATATTTAAACAATGGTATTATCCATTTTGGAGAATTAACATTTATACCATCAGCAGGAATGGATAAAGAACTAAATAATGAAGAAGTTAAAAACGTTGATATGATTTTTGGCAACTATCTTAAGTTAAACTAA
>group_5782
ATGAAAACTTTTATCTGTGTATTTGAGCCTACGACCGAGGCTCGTACAAACAACGGTGCTGTACCGCTGGCCATAGCGTTAAACACCGCTAATGCAAAACTTGCAACAGCGACTGCAGTAGTAAAATTATCTGAAGCATATCCAGAAGCTATGGATAACTTTAACACTGATGATCCGTTAATTAGCGAACACCTTGACGGCTCTGTTTGCCCTACTTTAGATATATTCGATGAGAAATTTGCTGTTGAAAATGAGTTTGATGGAACTCAATGGAAACCTATTGAATATAAGAATTTCAAAAAACTAGGAACGAAGCCCAGAATTGCGTGTTTACTTTTATTTGGAAAGACTCAAATAACTAACAATGAGTTTTCAACTGCTCTGGAATATTTGGCAGGAAAAGAAGATCCCAAAATTCGTAATATCGCTACAGGCCTTGCAGAAATAACAAAGTTATCTTTGATGGATGCTGAACAAACGATGGAAATAGCACAGGCTATCTATGAGTTTGCTAATGAAGATGTCACCGTTGAAGAAGCTAAATCACTAGGTGAAAGCTGGCTGACAGAAGAACCTGAGCAACCACAAGAAGAAATATCTTCTATCAAGCGTAACTACACAACTATAGATACTGAAATCGCCTTAGCGCTGTTAGATGATTTTGATCCGAATAATGTCCTCGCATCTCAAGTAAAAAAAGCCAAAGAACTGATAGATGACGATAATAAAGCATGGAAACGCTGGTCAATGGATTTACGCACAACAGCTGGCATCTTGGATATACCACGTGAAAAGATTTTCTCGTTAATAGCTGAAAGTAAAAAACAACCTGAGCTATTAGATAATCCCAATGCGCGAAAAGAATTTATTGACCTTCATTTAGGTATTAACAAGCCTACTGGCAACGCTGAAAAAGAAGAAAGCATCACCTCTAACCAATTGGATAATACCCCTTCGGTATCTAGCAAAAGTACCGTTGAAAAGGAAACTAAGCCTAAACGTTCACGTAAAAAGCAAGAAGTAGCCCCTAAAACAAAAAATTCTCCGGTGGTTGAGCAAACTGTAGAACTTAAAGAGCCAGAAACATCATCAGTACAACAAGATAATTTTGAGCAACGGGCTAGTGTGCTTGAGGAAGTTCTTAACGCTGGTGATCCCAACAATCTACATATCTGGAAACGTGTGCAACGTACAGACCCGCGTTTTACTAAACCGCTAGAAGGTGTTGGGTTTGCAGGAACTAGCATAAACAGCAATTACATGATTATGCGCGCTACTGAAATATTCGGTCCTATCGGTGAAGGATGGAGCTACGAAGTTATTGAAGAAAAGCTTGTACCAGGAAACCCAATAACTGAGCGAGTATTTGACGAAAACAACAAACAAATTGGCATTCGCTTTCTACGCGATGGGGATGGTTCTCTAAAGTATGAAGAAAATCACTCTATCAAAATTAAATTCTGGTACATAACTGAAAAAGGTAAAAAAGCTGAATTTGAAAGCTATGGAGCGACCCCTTACAGATATATGACAAATAAGGGAATGAAATCAGATCCTGAAGCTATTAAAAAGTCACTAACTGATGCAATCAAAAAAGCCCTATCAATGCTTGGCTTTAGCTCTGATGTCTTTATGGGTATGCATGATAACCCTGAATACTTAGCGAGTAATAAACTTGAGTTTGAAATCAAAAATGCCAGTGAAAAAGCGGAAGATATCACACGTATTCGCAAAGAATTAGACGAGAAATTTACTAAACATACAGAAGTGATGCGTAGTGCTGTTACAGCAAATGAATTACGAGGCATTGCATCGACATTAACTCGTGAAATTTCTGCACATATTAAATCAGCCAAAGAACGTCGTGACGAAGATTACGAGAAGTATTTGTCCGGCCGTTTACGTCGATTAAACCAAATCGAAAAAGAGTGTTTAGACAAACTGAAACAGAAAGAAGAGGCAATCTAA
>group_5811
TTGAATGAAACGTGGTGGTTTGAATGGGATACCAGCCGCTTATTAACGAAAGCAATAGCCCCAGATGGCAGTGAATGGGGGTATACCTATGATGAGCGCGGTAATTTAACCCAATCGACCGATCCGGAACAACAATCGACTTGCTATGATTGGGACAAAGATTTTGCGTTTCCCACGGCACAAACTTTGCCAAATGGGGCGGCTTGGCATTGGGAGTACAATGAGCACGGCGATATTCGTCGTGTGATTGACCCGCTTGGCCATATCACGCGCTTGGCGTGGGATGACCAAGGCCTGTGTCTGGGGCAAGTGGATGCTAAGGGCAATGAAACCCACTATCGCTATAATGCCCGCGGTCAGTTAATCGAGCAACGGGACTGTTCGGGTTATCCCACCACCTTGACCTACGATGATTGGGGACAACTTCGCTCGTTGACCAATGCACAGAATGAAACCACGACTTACACCTTTAGTGAAGCGGGGTTGTTGTTAACAGAGCGCTTACCGGATGGGACAGAAAACCGTTATGACTATGATGCCACCGGGCAATTAGTGGGAATAACGGATGCCGGAGAGCGCCATATTCTGTTGCGCCGTAACCGTCGTGGACAAGTAATAGCCCGACGCGATCCGGCAGGGCATTGGTTGCATTTTCACTATGATACTTTCGGGCGCATGCAGGCACTGGAGAATGAACAGGGCGAGCAGTACCGCTTTGAGTATGATGCCTTGCATCGTTTAACCGATGAACATGATCTTATCGGACAACAAAAGCACTATCAGTACGATGTGATGGGGAATGTCACCCAGATAAAAACTACCCCGGGGCCTTGCGTTGATACGCCGATACCCTTATCCCCGCAGGTGACCACCTTTGGTTACGATAAAGTGGGACGGTTACTGTTTCGAGAAAACGCCGATTATCGCACGGAATACCTTTATCAACCTTTGAGTGTGACGTTACGCCGAGTCCCCATGGCGATATGGCATGAAGCCGAACGCACCGGCACCACCGCCCGCGTAGAGTATCAAGACGCCCTGACCTTTACCTACGATAAAGTGGGGCAGTTGGTTCGAGAAGCCAGCGCCCGCGGTGATTATCAACATCACTATGATGTGCTGGGTAATATCACTCGCACCGAGTTGCCCCATCAACGGGCATTTGAATACCTGTATTACGGCTCTGGGCATTTACAACAAACGCAATGGCGAGATAATGAGCAACTGACGGTATTGGCGGAATATCAACGAGACCGTTTACACCGAGAAACGTTACGCACCAGTGGCGCCTTAGACAATGAAACGGGCTATGACTGTCGGGGACGTATTACGCACCAAGTGGCGCGCCAAATGAATGCCTCACAGTTTGTGACCCCGGTGATTGACCGTCGTTACCGTTGGGATAAACGCAATCAACTTATCGAGCGCAGTGTCAGTTATGGTCAAACGGGCGAGGTTTTTACCGCCGGACATTGGTACTACCACAGTTATCAGTACGACCCACTGGGGCAGTTGACGGCGCATTTAGGGTCGGTACAAACCGAACACTTTCTGTATGATGCAGCGGCCAATTTACTGACCCGTCCGCACACCGAAGCACCGCATAACCAAGTACAAGGCAGTGATAAATTTGATTATCGCTACGACGGTTTTGGTCGCATGGTCTCGCGCTATGAAAAAGGCAGTAGCTCGGGGCAACGTTATCACTATGACAGTGACCACCGCATTATCGCGGTGGATATCGACCAAGGGCCCTTAGGGTATCAGCGAGCGGAATACCGCTACGATATCTTAGGGCGCCGGATTGAAAAACGGTTATGGAAAGCCAGTGCGATTGCCAACACAGTCACCTATCACCAACATGAGCCGGATGAAGTATACACCTTTGGCTGGGTAGGGATGCGACTGGTGTCTGAGCACAGTAGCGCAGCGCCCCATACCACGGTTTATCATGCTTACAATGACCAAAGTTATACGCCTCTTGCTCGCATTGAATGCACGGATAACCCGCTTAATCCGCAACGGGCGATTTATTATACGCACAGTAGTTTAAGTGGCTTACCGGAAGCGTTGACCAACAGTGACGGTGAAATAGTTTGGCAAGGGCAATACAGTGCTTGGGGGCATTTACAGCGTCAAACCCGCCCCACAAGCACATTTAATCGTGAACAGAACCTGCGTTTTCAAGGGCAGTATTTCGACAAAGAGACGGGGCTGCATTATAATACGTTCAGGTACTATGCCCCGGATTTAGGCCGTTTTACCCAACAAGACCCAATAGGGTTGGCAGGGGGGATAAATTTATATGCTTATGCGCCAAATCCATTGACATGGGTGGATCCGTGGGGTTGGGCTAAGCTGTTTGCATTAGGTACTTATGGTGAATTAAATGGTTCTGTGCATGTGGGCGATCAATTACAGGCTCATGAATTATTGAGACACGAATATTTAAAACAACAAGGCCTTGCAAACACATCACGGTTATCTGGAAATCCATCTATAGCTTTAGACCTAGATCATCATACTAGAGGCCCGTTGAAGGATACTAGAGGAATTGGGGGGGCTCATTGGCATGAAGCTGAAATTCGAGCTAATCAAGGGCTAGGTAAAAATGAGTTTGCTTCAACACTAAAACGTGAATTGGATATAACATCAGGTGGTTTAAGAAAATCAGGTGTTCCTGCTAGTCGAGTTAAACAATTAAGACAAGAAGCATTAAAATTTTATAAACAACAAGTTGCTGCAAAAGTAAAAAGTTGTAAATAG
>group_5944
ATGATGGAAAAAACACAAAAAAATAATAGTATTTTTATATTTCTTATTATTTTATCTTTAATTTATCTTCCTAAAATAGGAGTATTAGATTTTACTATTTCTTTACTAGTTCCATTTGCATTATTCTTATTTATTACAAAAAGAATATATATAGAAAAAGAAATAATCTTTGCTAGTATAATCCTATTACTAATTCAAGCATATGTTATTATCACGAGTTTAATAAATGGAGTTTTCATATCCAATGTTGTTTTAATCCCAATTAGAAATATAATAATTATGTTTTCCTTGTATGCGATTATATCATATTACAAGATGAATTTTAACAATTTTATAAAAATAATATTATATATACTTCTTGTTAATACCATATTAATATTCATTCAATTTTTTCTTCATCTAAATTTTGGCATTATTGACTATTTGTACAATCCCCAATTCCCATCAGAAATGATAAATACTATTAGAAAACCTGGATATTTTACAGGATATCCCGTTGCAGGTTTTATTTCTAATATGGGAGCAATACTTTCAATATACATATATATGCAAAATAAAAAATTTAGATATATATACCTATATATATTGTTTTTTATTACATCATTACTTACTGCAAGAACAGCACTTCTATTCAACATTCTAATATTTCCATTTATTATTATATCTTTAAATAGAAGACATGTTTTCTACTTAATGATTATATTTATAATATCTATTTCTTTATTTATCACTTACAGTAATAATTATACTATAGCTATATTTAATAAATTTAAAGTTGCATTCGAATTTCTAATAGAACAAAAAGGTGATCATAGTACGAATGATTTAATAAAAAACCATTATAAACTACCTAATGACTTACTAACGTTTTCTTTTGGAAACGCCTTAGATCCTCAAGAATTTTCAGATGTAGGATATATTCAAGCAATATTTAAAGGTGGAATGACTTTATTTTCAATCACTTTGATTTTCTATTTTTATTTATTTATCACAATGTTTAAAAATATATCAAATAATAAAAAAAGCATATTCCTCATTCTATCAATTATACTATGCTTTATTTTTTATAATTTTAAAGGACCTTATTTATTATCAAGAACTGTAGGTGATTTTATTATGATTATTTTTACTTCCTTACTTGTATACAACGTTTCAAAAAATAAAAATCATGAATAA
>group_5947
ATGATTAACTTAACTCCATATTCTGATTCTAGTATCTCTTTTTTACGTTCAATTATTAACTCAAAAAATAGAGGAGATTATAAAGATAGAATATCTAATTTATTTAATTCATTAAATACCTATTATCAAAATTATGATACATCTTTTGATAATAATACTTTAAATCTTATTCAACAATCGCTTATTTTTTCAGATTTAGAAAAAAAAGATTTACTCAAACTATATAATTATAGTTCAAAACCATTTACAAATTTTAAGAATCAATTATTAAAATTACCAAATGGTAGAGATATGGATACTTGTCAGTATTGCACTTTAAATAGCGTAAATACATTAGATCATATTATTCCTAAAGAAAATTATCCTGAATATGCAGTACATCCTAAAAATTTATTTCCAGCTTGTAGTCAATGCAACAGCAAAAAATCAAATAAATGGTTAGATAATAATAATAACTTTGAGTTTATAAACTTATATTCACATGACCTACCCAATTTACAATATCTTTTTGCAAACATTAATTTAATTGGTAATACTTTCAATGTTAACTTTGAATTAAGAAATGAAAATAACATTAATGAAGATATTTTCATGCTAATTGAAAGACATTATATCAATCTTGATTTGTTAAATAGATTTAAATCAAAATCAAATGAAAAAATAGCACAATTTGAAAATATCATAATTTCAAACATAGAGAGCTTTGATATACCTCTTTCTTTTGCACTAAACTCTGCTCTAGTTGCAGTTAATAAGAGTAGACTTATTTTTGGGGCAAATCATTGGGAACAAATATTATACCTTGGATTAATAAACGGCTCTGCATTTAGAACTTATTGTAACAATAAAGGCTATCAATAA
>group_5962
ATGATGACGATGATTGAAATTGGCTCAATGACAATACAATTGAATCGTAAAGCCATCAAAAACTTACATATTAGCGTGTTGCCGCCTGATGGACGTGTACGTGTATCTGCGCCTGTATCTATGACGGAAACGGCTATTCGTATGGCGGTGATCCGTCGTATCCCTTGGATTAAACAGCAGCAGAATAATTTCATAAAACAACCCCGCCAATCAGAACGAGAAATGGTCAGTGGCGAATGCCATTACTTGTGGGGTCGACGCTATCGTCTCAATGTTGTGCCACATGTAGGAAAGCATGAAGCCAAATTAGGCCGTGGACGATTACATTTGTATGTTAGCCATACTGCAACTGCTGAGCAAAAGGCTTTAGTTCTCACTGAATACTACCGTGAAGCACTTAAACAGCGAATAGCTGACTTATTGCCTATTTGGGAAAGCAAAATAGGTGTCACTGTCGACGCTTGGGGCGTAAGAAAAATGAAAACCAAATGGGGCAGTTGCAATACGCAAGCAAAACGCATTTGGTTGAACTTAGAACTCGCCAAAAAGCCACCAGAATGTTTAGAATACATCCTAGTTCATGAGTTAGTTCACCTACTTGAACGTAAGCATAATGAACGATTTAAAGCCCACATGGATAAGCTACTTCCTGATTGGCAAGAACGCAAAGACTTGCTGAATAAAGCACCATTGGCTTACAGTCATTGGTTATACTAA
>epsE_1~~~epsE_2~~~arnC_3~~~arnC_1~~~arnC_2
ATGAAAAATCATCCCAAAGTTAGTGTATTAATGTCAGTATATAATGATGCAGTACACTTAGAAGAAGCGATAAATTCTATTCTTAATCAAACAGTTAAAGATTTTGAATTTATCATCATTGATGATGGTTCTACTGATATATCTGTAGATATACTTAGGCGATACGAAAAGCAAGATAGTCGAGTTAAAGTATATACTAATGAATCTAATATTGGATTAGCTAAGTCTTTGAATAAAGGTTTTTTACTCTCTTCTGGTGAGTATATTGCTCGTATGGATGCTGATGACTATGCATATCCTATCCGACTTCAAAAACAATTAGAGTTTATGGAAGCGCATAAAAATATCATGGTTTGTGGTACATCAATGGAAATTTATGAAGATCGTAGTAAGTTTATGGTACCGCCAACTACTCATAATGCCATTGCTGCGGGATTAATTTTTGAAACAAATTTTTATCATCCAACGGTGATGTTTAGAGCGAAATTTATCGGAGATAATCAAATCACATATCCAGAAGATTACAAATATGCTCAGGATTATGGGTTATGGGTTAAATTATTAAAGTTGGGTAAAAAAGATATTTTTGCTAATTTAGAAGAACCTTTATTAAAATATCGAACCCATCCAGAAAAAAATAGAAAAAAATACTTTAATACACAAACTTCATTTGCTATAAAAACACAAATTAGCGCATTAGAGATATTTAGTATTAATGCAAATGAGAAAGTTTTATATGATTTGAATTTTTCCTCTGAATATCTCACATTAGATAATATAAAAAAATGTAATTCTTTGTTGGAAAAAATAAGAATTAAAAATATACAATCAAAATCTTACTTTTATAAGGAGCTTAAGGTTGCCATCATCAGAAAAAAAGTTTCTTTATTTAGGCGTTGTGAGAAGAAAAGTTTTTATTATCCTTATATGAAGTTGAAAGCTCGATTTATTTATTTAATTAATAGAAAAATAATTAAGTCCATAAACTAA
>group_6009
ATGATAAATTTATCAATGGATATAATAGATATAATTAATAAAGGATCAATATTCAATTCTATCACTTCTAATGATGAAAGAATATGCTTGCTATCATATTCACATGAAGAGTTTTTCAGAAACGCTAAGATTTATACTATTAATATTAATGGTTTTTATATTGAAATCTGTATTGCTAAACTATCTAATAGGAGTTATGAAAGTATTTGTTTAAATCAAGATGCGAATGTTTCAGATGTTGATATAAATATATCAGATAAGTTTAGAATAATGACGCAAACAGAAGAACAACTATTAAAACAAAAAAATATACCATTACCCGATTATTCTATATTTATAGATTCTAAAATAGAACAAGTAGAATTACATTTTCATAATGGGTGTAAGCTTATTTATGAAAACAAACACTCATTTCCATCTGTTTTGATTAATCCTTTATTTATAATGAGTAACTAA
>group_6010
ATGGAAAACTATATTATGATTAATAAAATCTATTATTTAAAATCAGATTTGGAAAATTATAGTTTTTTTATTCAAAATTATCCTGATGGAGAAGAAAGTATAATAGGGAGAGCGATGGATCAGCGATGGTCTAAATTTACTGATGACTATACTGCAATTTCATTAGAGTTAAATTCCAATGATTTTGGAAGAAAGAATTATAAATTTGATTTTAGTGGTTTTTTGTCGCCATTTATGGTTTTTAGTGAAGATGCATTAGTGTCTTTATCTGATATTTTGAGTTCAAGAGGACAAGTATTACCCGTTAAGACAGAGAGCAAACGGAAGAAATTTGTTGGTTATTATCCAACTAATTCACTTTCAGGATGTTTTGACAGAACAAATTCTATTTATCGGGAATATCCCAATGGATTAATGATTGAGAAGCCAGTTCTCATAAAAAATAACATTACTGATGAGTATCTATTTACTATTGATGAGGATATTAGCCGAATCTTTGTTACGGATAAATTTAAACAAAGAGTAGAAGATGCAGGTTTAATGGCTTTCGATTTTTCAGTGGAAATAGAATTATCGTAA
>tnpR_1~~~tnpR_2~~~tnpR
TTGCGCCTATTTGGTTATGCAAGGGTATCTACTAGCCAGCAATCTCTCGATACTCAAAAGAAAGCATTGATTGATGCCGGAGTGGCAAAGCATCGCTTATTTAGCGATAAAGAATCAGGAAGTCACATTAATCGTGATGGATTGCAGTTACTCAAAATTAAAGTTGAATGCGGTGATATTATTCTTGTGAAAAAACTCGACCGTCTCGGACGAGATACTGCGGATATGATTCAGTTGATAAAAGAATTCGATTCAATGGGTGTAGCTGTTCGATTTTTGGATGATGGTATAAGTACAGAAGGAACAATGGGAAAAATGGTGGTCACCATTTTATCCGCGGTGGCAGAAGCAGAAAGACAAAGAATTTTGGAACGAACAAATGAGGGCAGGCAAGAAGCTTTGCTCAAAGGGGTAAAATTTGGACGCAAGCGTTCAGTGGATCGCGAAAGAATTATTGAGCTAAAACGAAGTGGGTGGGGAGGAACCGCAATAGCCAAAGAAATGAAAGTAGCTCGTTCTACGGTTTATAAAATCTTGAATGAAGAAATATCAATGTAG
>ygcB~~~ygcB_1~~~ygcB_2
ATGGATAAAGATTATTATAGCTACTGGGGCAAGTTTAAATCAGAAAATAATCATGAATACTATCATTTGCTTCCATATCATAGTTTGGACGTGGCTGCTGTAGGTATGATATTGTTTCCAGAAAACTCAAAAATTATAAAAGATATTTCTACTTTTTTACAAATACACCCAAAAGAATTTTCTAAACTGTTTTTATTATTGCTTTCTCTTCACGATATTGGCAAATTTTCTTCTTCATTTCAATATATTAATCCAAATATAATAGATAAATTAAAAGTGCCTGAAAGTAGGTTTTCCTATGATGGAAATAATTATCGCCATGATCGTTTAGGTTATTACTTTTGGAGAAAAATAAAAAATACTATTTTTTCATCAATAATAATATCTAACGCTGATTATAAAGAAAGAAAAATATCTGATGGTTTTTGGATTATTTTTGAAACAGCATTAGGGCATCATGGAAAACCTATTAATAAGAATAATATTGATGAGTCTATAGAGAATTATATTCATAAAGATAATGATAAAGCTGCTATTGATTTTACTCTTGATATATTAAAATTATTTTCTCCCAAACTTTCTGTAGAAAATTTTTATGATAAAGGATGGAAAGAAAGATTAAAACAAATATCATGGCTTCTTGCCGGGATGGTAACACTTTCAGATTGGATCGGTTCAAATAGAGATTATTTTCCTTATTATAAGAAAAAAATACCGTTATCTGAATATTGGTTTTTAGCCTTAAATAGAGCAAAAAAAGCTGTATTATCAAGTGGTTTTAATCGAAATTATCAAATATCACCTTTTATTTCTGTTGAATACCATTTTGGTTATAAACCTACACCATTACAACAATGGGCTGAAAAAGTTACAATTAATGAACACCCTCAATTGTTTATATTAGAAGATACTACAGGTTCTGGAAAAACAGAGGCTGCATTAACACTTGCTCATCGACTTATGGAAGTTGATGCAGCTGATGGCTTTTACTTCGGGTTACCTACACAAGCTACATCTAATGCAATGTTTTTAAGGATAATTAATCACTATAAAAAGATATTCGATGAAAAAAAAGAAGTACCAAGTATTGTGCTTGCACACAGTGCTAGTAATATGAATGAACAGTTTACTAAAATAATTAGAGATGGTAACGAGCGATATAATATTAGTGATAACACCGCATCTGCACAATGTTATCAATGGTTATCAGACTCAAGAAAGAAAGCATTATTAGCAACTATAGGGGTTGGAACCTTGGATCAGGCATTATTATCTATGTTACCAAGAAGACACCAATCTTTAAGATTATTAGGACTAAATAGAAAAATTATTATTTTTGATGAAATCCATTCAGCTGATGAATTTATGTTTGAAATAATAGAAAAACTATTATCAACACATTTACATCAAGGTGGTTCAGTTATTTTATTAACAGCAACATTATCACTTAAACAAAGAAAAAGAATAATAGATAGCTGGTTTAATGCCTTTGATCAAATATCTCCTGAAATAGAATCAAAAAGCTTTCCATTGGCAACACATCTAACTTGTTTTCCAAAAGTTATAAAAAAAGAATATCCATTAAAAAGTAGGAATCAAGTAAGTAGAAAAGTTAAAGTTGAAATAATAAATAAAGAAGAACAATGTATTGATATTATTATTAGTGCTATAAATAATGGAAATTGTGTGGTTTGGATAAGGAATACGGTTAATGATGCGATAAAATCATATTATGATATAAAAAAAAGATTATCTAAAGATAATAATTGTTTATTATTTCATAGTAGATTTAATTTAAAAGATAGGAAGATACGAGAAGAGCAAGTATTAAAGTATTTTGGAAAAAATAGTACCGCTCAACAAAGAAAAGGCACTGTATTAATTGCTACTCAAGTTTTTCAAGAAAGTTTAGATGCTGATGCTGATATCATGATTTCAGATATTTGTCCTATTGATGATCTTATTCAACGCTCAGGACGATTACATCGACATACACGAACAAAATATGGGGATTACACATCAGAAACGATTGATAAACGTCGACCTCCTATTTTATATGTACATGCTCCTTTATTTATAGAGACCCCATCAAGCTGTTGGTTAACAGAACAATTTTCATCAACAGAAGCAGTTTATCGTTCACCTGGTCGTTTATGGCTAACATTAAGAAGTTTAACTCGATTAGGTGAAATTAATATGCCAAAAGATGCGAGACAGTTAATTGAATCCGTCTATAGTGATAATGCTTACAATGAAATTCCTCAATCTTTAATACAAAAAGAAAATAATGATATAGGTGAAAAAAAAGCCAGAGTATCAAAAGCAAAAATTCAATTATTAAAGATAAATAAAGGCTATAGTGAAGAAAGTTCAGAATTTTGGATAGAAGATCACTATGATATTAGTACTAGATATAGTGATATAGAAATGGTTAATATTCTTTTATTAAAAAAAATAAAAGATAATTATGTTCCTTGGATAGAAGATTCTCATTTTTCTATTGCTTTAAGTACAGTTAAGATTTCTAAAAAGAAATATGCTGATAAATTAGTATCAGTACCCCAAGAGGTAATTGATACAATTAATAAGCAATATCCACAGGCACGATATTTACAATTGTGGATACCAGATGAAGATCAGTATTATCAATATGATCATTTAATCGGTTTTTGTGAAAGACAGGAATTGTCATGA
>group_6253
ATGTTTACTATACCTATTGATAAAAAATGCAAATTAGAAATTATTAATACTTTGGCGACAATGGAATCTGAGTTATTTAAAAACATTTCCCCCTTGGAATTTTTTGATTCTATTTTAAACTTAAGGATTTTAGCTTCTGAAGATCCTCGTTATCAAGATGCATATGGAGATTTAAATCAACACTACATTAATAATAATGATTGGACTCTAGAGTATATCCTCCTTGAAAGATTTGACTTTTTAAAATCAGACGAATTATTTACCCTATTACTCAACACACTGGTATCTCCATCCATAATGAAAATAGGTGTGAATGAAATTTCTTACATCTATAACAAGTTAAATCCAATTTTAATTATATATAACATAGAGTATCAATTAAATGGACACGATGAAAATAATATACCAATTTATGAACTATCTAATTTTAATAATGATGATGAATTTAAAGATATAAAAAATAACAACATTCCCTTTATAATAAAAAACAATAAAAATAAAGAAAACGAATATTTTAAATTAATAGAAATTAACTGGAATGATTTCGGAAGATATAATAAATTTCTATTGTCTTATTATAAAAATCAAAAAGAATACATCATTGGAGACTTAAAAATAATCTCTAAAGAAGATATAAGTACAACAAATGAGATAAAAAATAATTTTTTTAAATTAGATAATAAATATTGTTCTCTAGGTCAAAAATTTGAATATTATGAGAATATATTTAATATATTTAAAGGTAATGCATTATCAATACTAAAAGCACTAAATGATGTAGCTTTCTTTACTAAAATACAAGAGTCATTTGAACATTTATCTCAATTTAAAGATAGTTTAATTCGATATGACGAACAAGAGCAGTTATTAAGACAGGCTAGGCATCGAATAAGAAAATACGATTTAAGTCAACTTTATTCCTTCAAATATATATTTAAACCTGATTACATTGATGATGAAGATAAATTAAAGTTAACTTTTAACTTTAATGATAAGTCTATTTTAAAAAATAGAGTATATGCATTGATTGGTAATAATGGTGTAGGAAAGACACAATTGGTATCAAAATTACCTTGTGATATCGCCAATGATAATAAAAATTTATTCTCAGGTAAAGTTCCACTATTTAGTAAGATAATAGCCGTTTCATACAGTATATTTGATAAATTTTCTATTCCTGAAAATTCATCTAAAATAAATTACATCTATTGTGGATTAAGAAAAAAAAATAAAAACAAAGAAAGTTATATATCAGAAGAAGAGTTAAAAACTCGTTTCTTCAAGTCCATGAAAAATATTATATACAAAGATAGGTTAATAAGTTGGATGCATATTAATAGTGAGTTTTTCACACCTGAATTAATAGCTACTTGGATAAAAACCGTTTCAAATTCATCAACCAATAGTATTGACTATGAAATTAATCGTATTGAATTAGAAAAATCAATAAAAAAATTAAGCTCAGGGCAAGCTATTTTCTTATATATTATGACTGAAATTATTGCTAATATAAGATATGACTCATTAATAATTTTTGATGAACCAGAAACACACTTACACCCTAATGCCATATCTCAGTTAATTAATAGCATTCACTCTCTTGCTGATCAATTTAAATCTTACTGTATAATAGCAACCCATTCTCCAATTATTGTTCAAGGGATTTTATCTAAAAATATTTTTGTCATAAAAAATGAAAATAAAGTATTAAGTGTAACACATCCATCGCTGGAAACATTTGGTGAAAACTTGTCAAAAATTACTGATGATATTTTCGGTGCGAGAGATACACCACAATATTTTAGAAAAAAAATAGAAGATCAAATTAAAATTGGATATAGTATTGATGATATTAGAAAATCCATTCAATCTGATGGAGTTCCTCTTAGTTTAAATCTTTCCATTTTATTACAAAACATGGAGATCAAAAATAATGATTAA
>group_6257
ATGTCCTACCCTCGTTCTTTAATAAATTCGTTGTTGCTTCTATCTTTCTTACCTTTTTCTTTCGTTCAAGCTGCCGATAAGCCTGAATTGGTAGAGAATGGGATTAATCCATTGTCTGTAACCCGAATAGATGACCGTTTGAATTATATGTTGTCGGTTACCAATAATAACGGAAAAACAGTTCAGCACTGGCGATCAATTGATTGTAAACAAGGCAAGGCTGAGCTTCTATACAAAGATTTTCTTAATGATGATGGAGTAACTAGTGCTCGTTATTATGGGAAAAGTTATGCCCGCTATGCGCCCGCACAAATTGATAAGCAGATGACAGAAGAGGAAATCCGTGCTGTCTGCCAGTTACCTATAAAAGAGATGCGGTGGGAAAAATTATCGACGACTTCTCAAGATATTATAACTAATCTTGTTGATATTAATAGTGTTCATGTCACTGGTGACACTTTATCGGTACGAATGGGATATGATATCTCAGAGATTACTTGGGAGCCACCTTACGATGCACCACTAGAATTAAAGGTCGAGCACTATTTATATAACTGTAAAACACATCAAGGTAATGCTGTGGCTGCAATGAATTTTGATAGCGAGGGTCGCGTGACAGACTCACTGATCACTGCGGATATTATTCGCCGCAAGAGCAGTTTCAAAATTGATACTCAAATGACACAGCTCTTCGATCAACTTTGCGAGTTACCAGAAGGAAAATCGTTCACAGCAAAAGGGCTATTTGTGCCTGCTAAGAATAAGCCTGCATCAACACTGATGGGGCCTTCAATGCCTAATCTGAGTAATAATAATCCGCAGTGGCTGAATAAATTTCCGCTTTCCTCTGCGATTGAGAGCCAAGCGCAGTTATTGATCAAGCCTTTGATGCCTCCTCGTTTTAAACAGATTAACTATACGGAAGTCAGCGATTTCGGTAAGGTCAATATACAGCTTGATGCACAACCGGATGGCTATATACGCAAGCTAGAAGATTATGACATTTGGACAGTACAACGTTTAACACTGGCAAATCAGTTACAATTGAAGTTCGCCATGTCTATCAGCAATGATACCTCACTGCTTAGCAAGTTACAGACAGATCTGCATTTTCCGTTAGCAATAGGTCAACGATATCAGGCGCAATGGGAAAATATTGACACTAATAAGAAGGTAACAGCGTCATCATTATTCTGTGATGTTACCGGAGAAGGAGATGCTCAAAGTATTGCCGCCAAATTTAGCGGAAAATATTTATTAGTTGAATGTCGTATGACGACTAAAGGGCAGCCGAATAGCGGTACTAAACTCGCTTGGTTGCAAGATTTCAACATTTTTGTCCCAGTCGCTATGCAAGTGGGCGATAAACCTGAAAGTCCAGTCAAACTGGAACATGTTAATGTAATACGTTAA
>group_6459
ATGGCGGTAAATCCATTCAAATTAGGAAATGTATTTAATAAAATGAAAACTCAGGCTATAAAAACAGTATATGGGATCATATATTCAAGAAATGCGCTAATTACTACTGATGTAGCATTAAATATGAATCCATTAAGTATTAAAGTAAGTGCATCTTTATTATTATCAGGCCGTAGACCACAGATAAAAGATAAAGATCCTATAAATATTTGTATTAATTTTTATCATATTGAATCTATTAAGATATATATGTTAGACGACTATCCATATGAGAAATATTCGTCCTCTAGTTTTGATGAAGTTGAAGAAGAACATCGTTCGGGAAATAAAAGGTATATATTAAGCACTTATGATCATGTTTTTGATATTGTAGGTCAGTATGAAATAGTGACTAAATAA
>lysN~~~hisC_3~~~hisC_1
ATGAAAGCACGCTATAAATCCATCGTGGATATGTTCGCAAATAGGATCCGAAGCGGAGATATCCCTTCCGGTACACGTTTACCAACACACAGAGCACTCTCCACGCAGGAACATATCTCTCTAGCTACAGCAACTCGGGTTTACAGCGAACTAGAAGCTATGGGGCTGGTCAGTGGTGAAACCGGAAGAGGAACATTTGTCAGAGAAATAGCGTTGCCCTACGGTCATGGAATTGACCAACATGCTGTGGCCACTGATGTGTTTGATCTGAATTTTAACTATCCGTCGTTACTTGGTCAGGGGGAACAACTCCGTGATGCCCTCCAAAGGATTGTGGTCTCCGGGGATATAGAATCCCACCTCCGTTATCAACCACACGCAGGCAGGATGACAGAGAGAAAGATTATTGCAGATCATATCACGACCCCGGGATTTCAACCTGAAGCTGAAAACGTGGTTATTGTGAATGGTGCACAACACGGACTAACTATCACTGTGATGGGTATGCTACGTCCAGGAGATGTAGTGGCAGTTGATGCATTCACCTATTCGGGTTTTAAAGTACTGGCAGAGCTATATCATCTGGAGCTCGTCGCCATACCCGCTTTGACCAGTGGCCCAGATTTATCTGTGCTGGAAGAGTTATGCCAGAAAAGACATGTCAAAGCTGTCTATACCATGCCAACATTACATAATCCCCTTGGCTGGGTGCTCAGCCACAGTCAGCGAAAAAAAATAGCCGAAATTGCGAGAACTTATGATCTTCTCGTTATAGAAGACACCACATACAGCTACCTGATCCGCAGACCTCCCTCACCTATTGCATTTTATGCACCTGAACGTACCATTTATATCACTGGATTCTCAAAAAGCGTGGCGACTGGCTTGAGGGTAGGGGCTGTTGTTTGCCCTGAATCGTACCGGCCTGCACTAGAAAGGGCGGTGAGAGCAACCACCTGGAATACCCCCTCTGTAATGACAACACTGGTATGTAATTGGATACAAGATGGCACAGTCGCCCGTTTTGAAACACTGAAACGGCGGGACGCTCGCCAGCGACAGGCGGTATTAAGATCCACACTCGGGGATATGCCCTGTATTACGCATCCTGCCTCTTATTTTGCCTGGTTCCCTTTACCAGATGATACAAGAGCCGACCGAGTCGCCAAGAAACTGATGGACTGCAATATTTCCGTTTCAACAGCAGAACCTTTCTGTACTTCACTCGTTGTCCCACAAGCTCTTAGAATTGCTCTTGGATCTGTCACAATAGAGAGCTTACAAAAAGCGTTGATAAAAGTCCGAGAAGCTGTGGAGTATGAAAGTATCGTTAACCCGTTATACATTTAA
>group_6640
ATGAAAGAAAATATTGCTGTAAAATCGATAGAAAACATATGGCAAGACCCACAATGTTTTTGTATAAGTGAATTTATTAGAGATGAGTTTTTTTATTATTTCAAATGTTTAGATATTGTATCAATGAAGAAAGGAAGTATAGTCGATGCAGAATATCTTGGTTGTTTTAATATTGAAAACATGTTGGCAGTAAAACATACAAGATTTACAAAAACAGAAATTTATCCTGTGGATATAGACCATGATTATAAATGCTACTATTATGAGGTTAATGACTCCAATTGGTTGAATAATATATTGAATGAAAGAACTAAAAATGATAGTGATTGGAATAAATATGATACTAATATCTATAAACACTTTATTTTGGAAAATAAAGAATATTGGGTAGAAGTTATAGGAAGTAATTTGATTTTTTCTAAAAAAGAAAAGGATGAAGCTAAATTAGTACTTTGGGATACTATTTAA
>group_6660
ATGAATAATGAATTGAAGCGATTAGAAAAAAAATATAATAGTATTATGGTTTCTCCTACAGAAAAAGAAAGTCAATATTATAATTCTGTTATGTCTAGTTTTTCATATAAGAAAATTAGTAAAGGGAGATTGTATAATATTAAACCTTATGAAATACAGAGAGCAGGATTGAATCCTGGTAAAGAATTAAAAGAAAATCCTAAAAAAATAAAAGGAGTATGTGTATATTACTTTGATACTAAAGATAATATTTTATTAATTGAAATATATGGACAAAATGAAAATATTATAAATAGACATTATTATTTTCATACAGTTAACCAAATAAAATCTATTTATTTTAATAGTGGGTATCAATCAATAAGAAATATTGATCTATTAAAATGTAAGAATGGTCAAGTTATGGAAGTGTTAAACTATGGTGAGATGGGTAGCTCTATATCTAATTATATTTATGACTCAGGAAAACTTATAGAAATAGATATAAAACAAAAAGAACATAATAAAAATGAAATAGCGAAATATAAAGTCTATTTTGAGTATAAGGATGACATTTTAAATAGAATAGTAGATAAACATCCTAATGGATACGAAGAGCAGCGTTATCCATAG
>group_6698
ATGAAATTGATTACCATTAGTGCGGGTTATATTGATAGCTTTTGGGCTCCAATATGTGAAGGAAGAATCATCCTTAATGAATTTATAGGATTAAATCTGAATAATTATGAGAGTGCACAAAAATTAATTGGAGAATATTTAATTCCAAAAGCGATGAAATACAAATCAAAATCATGGCATTATTATTTTAAAGAAACATTAAGATATGCAATTAACTTTTGGAGTAATGAGCGATTGTATAATATTTATATGGGGGTATTACCTGAAATATCTCCACCTCAAAGTAAGTATATTAAAATGAAAGATTTTTATTTGTTAATTTGGACAGGAATGTACCCTAATGAAGAATGTGTTGTATATACACCTGAACTTTATAAAGAAGTTCCTTCCGTAGAAATAGGCTCATTCTAG
>group_6942
ATGTTAATTAAACCGAAAGAAATTACGATCACCGATGCTGATCGTGAAGAGCACACTTTTATTATTAGCCGATTACCGGCAACGATTGGACGTGAAATTCTGGCGAAATACCCTTTATCCAATGCACCTAAAATTGGCGACTATGAAGTCAGCAAAGAAGCCATGTTAAAGATGATGGCGTATGTTGCTGTCGAAAAAGAGGGACAAGAGATTTATCTGAAGACCAGCACCTTAATTGATAACCATGTACCCGATGGTGAAGCTCTTATTCGTCTAGAACTGGAAATGTTGAAGTATAACACCAGTTTTTTCGGCAAAGACGGGAGCCAAGGTTTCCTCCAATTCCTGCTCAACAAAATCACCGGTTCACTCCCGTCGATTATAAAAACGCTGATGGCTTCTTTGCCGTCATCATCTCAGCCGGCCGCCACGCTCACCGAACTCAAAACGTCAATAGATTTAGAAGAGGCGTTTGACCTGTGGGAGATCGCCATTACCAATCGTTATAACGAAGCGCTGGCTTCATCGAAAGGATAG
>dnaC~~~dnaC_2
ATGTCTGAACAAAATTTACTAACTGCGGTGAATATTCCACCTCGCTTTGCTAATGCGACATTTGAATCATTTGTAGCCTCAACGCCAACAGCAAAACATAATTTAAAAATTTGTCAGCAGTACGTTGAAACTTGGGGTGACCGAAAAAACGCAGGAGAGGGGCTTGTACTGTGTGGAACACCCGGAACTGGTAAAACACACCTTGCAGTATCAATCGCCCGTCAGATTGCCGGAGAATTGCAAGAAACGGTATTCATTACCACAGCCTCACGTATCATTCGCGCTTTTCGAAGAACATGGGCTGGAAATTCAGAATTCAGTGAACTTGATGTACTTGAAAAATATTGCACGCCTGATTTGTTAATTATTGATGAAATTGGTGTCCAGTATGGCACTGATTCTGAACGTAATATCCTATTTGAGGTGATTAATGATCGCTACGAAGATTTGTTACCTACGATTTTGGTAAGCAACCTACCTGTTGTTGACTTACAAAAAATGCTCGGTGAACGAGTTGTGGACAGATTATTACAGGGGGGAACGGTATTAACGTTTAACTGGCCAACATATCGTAGAGGTAATCATCATGCATGA
>group_6992
ATGAAACATTTAAAAAACACATTCAGAGATATTCTAAGATTTTTTTTAGGTAAAAAAATTTACACTTATATTAGATTTATACTTGTACATAAATATATTCCAAATTTTAAACAGCCATCATCTTTTTCTGAAAAAATAATATTTAGAAAATTATATGATAATCCAAAAAAATATTCCTCTTTTGTAGATAAATATACGGTTAGAAAATATATAGAAAGTAAGATTGGGCCTGATTATTTAATTCCATTACTAAAAGCAAAAAATTTTATAACTCCTTCAGACTTTGATTCATTACCCAATGAATTCGTAATTAAAACAAGTAATGGGGGGGGAGGAGAAAATGTACTAATAGTTAATAATAAAAACAACCTAAACTTAGATGAAATATGTGACAGATTTAACAATTATCTTAAAGTAAAAATTGGAAATAAAATAGACGAATACTTTTATGATATAGAACAACCTATGATATTGTTTGAAAAATTATTACGAGATGATTTTTATGGTTATCCTCCCGATTTTAAAATTCATATATTTAATGGTATAAAGAATAAAAAAATAATTCAAATTGATGAAAGTAGATTTAACCATCATAAAAGAAGTTTATATAACGAAAAAAAAGAAAAACTTCCTTTTAATATACAACCAAAATACGAAGCAGTATCTGATAATTTTTCATGGCCAGTAAATTGGAATGAAATGTTAGATATATCTATGAAATTAGCTGATGATTTTAAATATGTTCGAGTAGATCTTTATAATGTTAATGGTAAAATATTCTTCGGTGAATTAACATTCTGCCATGGTAGTGGTTGGGAACCTATACATCCTAAGAAATATGATTTTTTATTAGGAAAATATTGGCATGAATATGAATAA
>group_7105
ATGAGCAACGTAGGTCAGCGCGAACGCATCACCCAAAATCGTATCGTTCAGTTTTTTCAAACTGACTTAGGTTATCGCTATTTAGGTGATTGGCAAGATCGCGCAAATAATAAGAATATTGAAGTTGAGATCCTTGTTGATTGGTTAACAAAGCGTGGTGTCAGTGAAGCCTTGATCAATCGTACAATTCGTCAGTTAGATGCAACTGCCGCGCTGGGTGAAGGGAAAAAACTCTATTATGCTAACAAAGAGGTTTATCGCTTACTACGTTACGGAGTGAAAGATAAAGAAGGCGCAGGCCACCAAAACGAAACCGTCTGGTTGATTGACTGGCATACCCCCGAAGCGAATGACTTTGCGATAGCAGAAGAGGTCTCTATTAAAGGTGAAAATAAAAAACGCCCAGATATTGTTCTGTATGTAAATGGTATTGCGCTGGGGGTGATAGAGCTTAAACGTTCATCTGTCTCTGTTTCTGAAGGTATTCGCCAAAACCTAGATAACCAAAAAAAAGATTTTATTCGTAATTTCTTCACCACGATACAATTGGTGATGGCAGGCAATGATACTCAGGGACTGCGTTACGGCACAATTGAAACACCCGAAAAATTTTATCTTGAGTGGAAGGAACCGCTTGAAAATAATTATGACTATAAACTCGATTTTCACCTAAGCCGTGTATGTAATAAGGCGCGCTTTTTACAAATTATCCATGACTTTATTGTCTTTGATGCGGGAACAAAGAAAACCTGTCGCCACAACCAGTTTTTCGGTGTTGAGGCCGCCAAGCGTCATATCGCAAAGCGTGAGGGAGGCATAATCTGGCATACTCAAGGTTCAGGTAAAAGCTTAACGATGGTGTGGTTAGCTAAATGGATACGGGAAAATGTCACTGATGCTCGAGTGCTGATTGTGACTGACCGAACTGAACTTGACGAACAGATTGAAAAAGTGTTTACGGGGGTTGACGAAGAAATTTATCGTACCAAAAGTGGTACAGATCTCGTGTCCACGTTAAATCAACCTAACCCTTGGTTGATCTGCTCATTAGTGCATAAATTTGGGCGGCAGTCTGATTCTGAAAATGATGCCGCAACCGATGAATTTATTGAAGAACTGAAAAAATCACTGCCATCGAGTTTCAGTGCTAAAGGGGCACTGTTTGTCTTTGTCGATGAGTGCCATCGTACTCAATCTGGTAAGTTGCACAACGCAATGAAGACCATTTTACCCGAAGCTATGTTTATCGGTTTCACCGGTACTCCTCTGATGAAAAAAGACAAAAAAAAATCAGTTGAGGTATTTGGTCCTTATATTCATACCTATAAATTCGATGAGGCTGTAGCCGATGGCGTAGTATTGGATTTACGCTATGAAGCAAGAGATATAGACCAACACATTACCTCCCAAAAGAAAGTTGATGAGTGGTTCGAGGCAAAAACGCGCGGATTATCTCGAATAGCTAAAACGCAGCTCAAACTAAAATGGGGCACCATGCAAAAGGTGCTATCCAGTAAATCACGCTTGCAACAGATTGTGAATGATATCTTGCTGGATATGGATACTAGACCACGTCTAATGGATGGCCATGGTAATGCGATGTTAGTCTGCTCCAGCGTTTATCAAGCCTGTAAAGCCTATGAGATGTTCAGCCAGACTGATTTAGCGGGTAAGGTTGCTATCGTTACCAGTTTCCAACCAACCCCTGCAAGTATTAAAGGTGAGGAGACTGGTGAAGGCTTAACGGAAAAACTCTTTAAATACGATATTTACCGCAAAATGTTAGCAGACTACTTCGAACTACCTGAAGACAAAGCAGCTAATAAAGTTGAGGATTTTGAAAAGGAAGTTAAAAAGCGTTTCGTTGATGAACCTGGGCAAATGCGCCTGCTGATTGTGGTCGATAAATTGTTAACTGGGTTTGATGCGCCTTCTGCCACTTATTTGTATATTGATAAGCAAATGGCAGATCACAGCCTGTTTCAGGCAATTTGCAGAGTTAACCGTCTTGATGGAGATGATAAAGAATACGGTTATATCATCGACTACAAAGATTTGTTCCACTCATTAGATAAAGCCATTTCTGATTATACTCAAGGTGCATTTGAGGGCTATGACAAAGAAGATGTAGTGGGTTTACTCAAAGACCGATTAGAGCAAGCAAGACTCGATTTGGATAGTGCGCTGGAAATGGTTCGAGCATTATGTGAACCAGTAAAAGCACCACGAAATACAGAGGATTATATCCATTATTTTTGTGGCGAATCAGGCTTGAATCAAGATGAGTTAACCGAGAAAGAGGCACTGCGTTTAACCTTATACCAGAGCGTTGCCAAGTTACTGCGGGCATTCGCAAATATCGCCAACGAAATGCCTGATGCCGGTTATTCTGCTCATGATGTTAACTCGATTAGATCTGAAGTTTGCCACTATGAAAAAGTTCGCGATGAAGTGAAGCTTGCAAGTGGTGATCTCGTCGAAATGAAGCGCTTTGAGCCTGCGATGCGTCATCTGCTAGATATGTATATTCGTGCCGATGATAGTGAAGTTCTTATGGACTTTGAAGAGCTCGGCTTGATTGAATTAATCGTCGAAAAAGGAGTCAGTGCTGTCGATGCCCTGCCCGAAGATCTGCGTAAAAATCCGGGAGCAATGGCTGAGACCATTGAAAATAACGTTCGAAAAATTATTGTCGATGAAAATCCGGTTAACCCTAAATACTATGAACAGATGTCAGTATTACTGAATGAACTGATCGAACTTCGTCGACAAAAAGCCATTGAATATCAAGATTACCTCGAGAAAATTCGCGAACTCGCTGCTAAAGTGGTACGTCCTGAACAAACAGCATCTAATTACCCTGCATCAATGGATACTAATCCCAAACGTGCTTTTTATGATAACTTTGGCAAAGATGAATGGCTTGCCACCAAAATTGATAGTGCAATTCGTTATACGAAGAAGGCCGACTGGGTTGGAGATCGTTTTAAAGAACGGGAAATTGCCAATGCCATTCGAGAGGAAACAGCTGATTATGAATTGGATATTCAGGCTGTAATGGAACTCGCTAAAGCTCAAAAAGAGTATCAATGA
>group_7192
ATGAAAATCATCACCCGTGGTGAAGCCATGCGTATTCACCAACAGCATCCTGCATCCCGTCTTTTTCCGTTCTGCACCGGTAAGTACCGCTGGCACGGCAGTGCTGAGACGTATACCGGTCGTGAAGTGCAGGATATTCCCGGTGTGCTGGCTGTGTTTGCCGAACGCCGTAAGGACAGTTTTGGCCCGTATGTCCGGCTGATGAGCGTCACTCTGAACTGA
>group_7245
TTGCGTCGTTTCGTTTACCAGTTTAAACCCATTATTGCACCTGAGCCGATTGTGCGTTTTGAAACGCCTCTCGGTCAGCAGATGCAGATTGATTTCACCACTATTCGCCGAAGTAAACAGAAGCTAAAAGCGTTCGTGGCGACACTGGGCTATTCCCGAGCTTGTTACGTCAAGTTCTTTGATAATGAACGAGCCAGCACTTGGCAACAGGGGTTAAAAGAAGCGTTCGATTACTTTGGGGGCGTGCTTCAACAAGTACTTTGTGATAACGCCAAAGCCCTCATTGTCAAGCGAGACGCTTATGCTAAAGGTGAACATAAACTGCATGTTGAAATGCTTCAGATGTCAAAAAATTATAGTTTTAAGTTGACCGCTTGCCAGCCTTATCGGGCCAAAACGAAAGACAAAGTAGAGCGTTTTAACCATTACCTAAAAAATAGCTTTATCGTGCCATTTAAGGCGGAACTTCGCGCTCAAAACCTTGAATTGGATGTTGAGATAGCGAACGCAAAAATTGGTCCATGGCTACAGCGAAAATGGGGTGTTGGTAAGAATGTATTATTGAAGTGCCCCCAGTAA
>group_7256
ATGCCACATAGAGATCCAAATAACTATAGCTGGTTCCGCGAGGTGCTTATCTTATTGATGACCATGCTCGGCGTGGCAGCCAGCTATGCATATAAAGTTTTAAACGGTGAAAAGTTTAGCTGGCGGACATTTATTCTTCAGGCAATTGTTGCTGTATTCGCAGGCGCAATTGTATTTCTAGCATCTAGTTATTATCAATGGGTTCCAGAAATTGCGGGTGGAGCTGCAGGATTCGCAGGTTGGTCCGGTGCTGAACTCATCAAAACAATTGAAAAACGGTTTTTAAGGAAGGTTAGCGGTGAGTAA
>group_7273
ATGTCTTTATATATTTTTCAAAAACAAGTGTCTCTAGCGGCAACAGAGTTGGTTGCTCAGGCTGTCCGTCAATTTAACGAAGCATCTGGTGGTGCTTTAGTTATTGGCGATGGTGATCATATCGGTGATTACATTGAGCAAACATCATGGCAGTTGCTTGGTGGTCTGGCTCAGCGACGCAATGCATATGGTTCAGGTAATCTAACGGCACAAGAATTGGGGCAAATCCTTGACCGTATGATTAAGGTTGATGGTCGTATTGGTCCCGTCTCAGTTACTCCTACAATGATGAAGCGACTAGGTAAGGATGTATCAGAAGCGGCTGCGGTAGTTGCTGCTCAATCAGCAGAAGCCATGTTACAAGATTACCTGAATACTGCTGGTGCGGCATTAAAAGCAGCTATTTCTGGTAATAAATCGGCCGTTACTGTTGGAGGTGAAACGCCATCATTAAGAGGTTTAAATAAAGCAACACGTCCATTCGGTGATGCATATTCGCGTATTGTTGCTTGGTTGATGGATGGTGCAACATTCAACGACTTTATGGATGAGACATTAACCAACGCAAATAACCTATTCCAAATTGGCAACGTCGCCATTAAACAAGATAACCTTGGCCGTCGTTTTGTTATCTCTGATATTCCAGCTTTATCAGATGCAGACAAACAACATTCGCTAGGTTTAGTGACTGGTGCTGCTGCGGTTCAAACATCACCACTAATCATGAAGGCTCAGGATGTATTAGGGCAAGAAAATATTAAGGCACTAATGCAAGGTGAGTACGACTTTACTATTGGTTTGCGTGGTTACCAGTGGAGTAAAGATAGCATCAAATCCCCAACTAACGAACAGATTGCCGCGGTAGCTAACTGGAAGCAAATTGCTACGGATATTAAAGATACTGCTGGCGTTATGGTTTCATTTGGTAAAGATACGGAGACTGGTGACGAAGTGGGTAAATCCACAAGATAA
>group_7336
ATGTTAAAACATAGTGATATGACAGAAGAGGCAAGACTTGTCTTTGAAGTTGTTCCGCATACGAAAGAAGTAACAGCTGGCGAAGTTGCACAGTTTACTTATTTAACTGAGCCATGTTGTCAATTGATATTAACGCAGTTGGCGATGGCGGGGCTAATCAAAGAAAATATCAAAGAAAACACATTTCAAAATATCTAA
>group_7367
ATGATGATATACGATGATAATCCCAGTAAAAAAGTATTAGACGGTATACAACGTCGCCTTACAGAAGAAAACTCAGCACCAAACAATTTTGTAGGTATTACCGACATATGGATGAACTTTTCTGGAAAATACTATGTTGCAATCGATAACAATACCGCTGTTGCTGTAGCTGCTGTAGCTGCTGTAGCAGATCATGGAGAACTATATAAACTGTATGTCCTTCCTGAAAACAGGAAGAAAGGTATAGCTGAGCAGTTTGTCCTTTATTTAATAAAAAAAATAGCTGTCTCTAATAAAGATGCTCTTTTTGTAGAAATGACGAATCAATCGATACCTTTTTGGGAACGCCTTATACAAAAAAATGATGTTTCTTTTGAACAATACGAAGGGCAACTAAAGATAGAACTATGGATTAACTAA
>group_7496
ATGAACGGAAAACTGATGAAAGCTAGTGCGTGGGCTAAACGAGAATTTGAAATAGGTTCTATTCCAGATAATAGAACCATAAAAAAATGGGTAGAAGCTGGCTTATTAAAAGGCAAAATCGTTGATTGTTCTGTTTGGATATATTCATCCGAACGTTGGGGTATCGAGTCCGTTATTTTTTCATGTGTCGATGAGTTAATAAGGGCTTCGTGA
>group_7524
ATGGACTTACGACGAATACGGGTGGGGATTGAAGTTGCAGGACGATTGCAATGGTATGAAGGATTGCGTATTAAAGCCAACGGTACCAAGTACGCAAACCCTTTACAAAATGAATGCACAGTTAGCATTGATGGATTGAACGCCCACACTCGAGATTATCTGCTCACTGAAACCAGCCCTTATCATAAAAGCAAACAAACTCGCCGTCTTTACCTTGAAGTAGGACGCGTCAATACCGGATTATTTCGTATCTTTACCGGTGATATTGTCAGTGCAGAAATTGCCTCGCCCCCTGATGTTACGTTAACCATTAAAGCCAAAACTAATAATGCCAGTTCAGGTGATATTGTTTCTTCCAGTGGTGGTGCCATGCAGAAAATGAGCGAGATCGCATCATCGGTGGCGAAGGATTGCAAGGTTAGATTGGACTTTCAAGCCACCGATAAAAATATTGCCAATTGGTATTTTTGTGGTTCAGCGTTACAGCAAATACAACGACTGCAGGAAGCAGGAAACGTTAAAGCCTTTATTGATGATGATACGTTGTTTGTCAAAGATGATAACCAAGCCTTAAAAGGTCGTCTGCGCATTCTTAGCATGAAATCAGGCATGGTAGGTATACCGAAAGCCACCGAAAAAGGGTTGTCTGTGACTTATTTGATTGACGGTGCCTCAGAACTAGGGGGAATGCTACGACTTGAGAGTAAATTCAATTCCGCACTTAATGGTGACTACATCATTGAACAACTGAAATTCGATGTTGCTTCACATGATGATCCTTTCTTTTATCAGGCTACCTGTAAACGAGCATAA
>group_119
ATGAAACAACAGTATCAGACCCGCTACGAATGGCTCCACGAAAGCTACCAGAAATGGCTGACCGGCTTCACCCGGCACGCCGTATCCTGGGGCGTGTGTCATCCGAATATCTACTACTTCCATAATCTGACGCCCGGTTGGGTGTCATTCAATGGTGAAAAACCGGAGATTGCCATCGTCCCCCAGAGCCTGCACCGGCTGATTTATGGCCCTGACAAACGGGCCACGCCGCCCCTGGATGATGATCTGATAGTGAATTTATGCACCAGTGAACATCTGCTGGTTCATCATCCGATGCTGGAAGGCATTCTGCTGTCTGAATGTGAACGTCTGAAACACCATTCTCTGGCAAATAAACTGATCAGTCTCTTCCGTCAGTTTGGTGGCACGGAGTTACGCCTTAAACTGGTCTGGCTTTGCTGGCTTGATTTAATGACCGGAAACAGCCTTGAAGACTGGACAGAGAACCTGAAACGGAAATCAGAAAAAGAGCTGGAGGAATGGATCATCGACCGTCAGAAGCAGAGCGCAGCACTGACGGATCTGATGGATCAGTACGTGCTCCTGGCATACCGCACAACGGTTGACGATAACCGTAACTGA
>group_193
ATGAATTTTGATATCAAAATTATCAGAGCTGAAATTGAGGACTGGGCTGTAGAACAAGGGCAAGAACATGTTGCCATTGAGATTAGCCGAGCTTACTTACGATTAGTGATTAATCAAGAAAATGGTCGATTACATGTAATTGAGGATCAAACTGGTAGAGCAGATTGGAAAGCAATCAACAACAATCGGCAACAAATTTTTCGTTGGTTACGTGGTGATTCTCGTGCATCTCAAAGAAAAATAGCCGAGTTAATGCCAGCAATAGAAATGGCACTACCAGCATCAAGACTGGCTAGAGTCCGTGGAGATACAAAAAACTATTTAGCAACCGTGGCCATTCAGCGTTTTGCTGATGCTATGACTGAAATCTTATTAGAAGGTCGTGACATGTCACACCAAATAAACAATGTAGTACGTGCATTAAATGAGATATCACGTCCGACCAGCGTGCATTAA
>pglJ_2
ATGAAAAATATTTTAATTTTATCAAACTCTCTTTCTAATGGTGGTGGTGAAAAAATAGCTTGTAATCTAGCTAATGGATTCAAAGAGAATAATTATAAAGTATATTTTTATATAATAGAAAATAATATCACCTATACTTTACAGAACGATATAATTTTAATAAAGAACCCTATAAATATTAAAATTCCTTTTATTGGAAAGATAATAAATAATCTTTCAGCAACTATTCATTTATTTTTTCTTCTGAAAAAAAGTAAGATAAATACAATCATTAGTCACTTATTTAGAGCAAACTATATCAATATAGTTTTATCATTATTTACAAAACATAAAAGTATAATTGTCACTCATGGTTCAATTTTAAAATATTCTAATAATGATTTAAAATCTAAAATGAATATTTTTTTAATAAAACATACATTTAAATATGCTACAAAAAAAATATTTCTTACTAAAAGAATGTTAAGTGACTATTTACCTATTGTCGGAGAAAGAAACAACTTCGTTATTCCCAATTGTTATGATTTAGATAATATAAAAAAATTATCCCAATCAAATATATATGACAATCCCTTTAATAAGGGCGAATACTTTATATTTATAGGTAGGTTTCATGCTGTTAAAAATATTTCTTTCTTATTAGATACATTTAAAAAAACCAATTATAAATTACTTTTGATCGGAGATGGAGATTTATATAAAAAATATAAAGAAAAATATGAAGATAATAATATCAGGTTTTTAGGAAATAAAGAGAATCCATATCCTTATATAAAAAATGCTAAATCAACCGTACTTGTATCTATATCAGAAGGCTTTCCAAACGTATTAATTGAATCTCTTTATCTAGGCGTCCCAATTATTAGTTCAGATTGTAGAACTGGCCCGAGAGAAATATTAAGAATAGATAATGAAATTACCACAGGGAATATTATATATAATAAGCTTGGTATACTATTTAATGTAAATGATGATGAAGGATTTTTATTAGCATTACATAAAATGAATGTAACAATTACAGAACCCGGTTATTTAAAAGAAGAAACAAAGCAATATAATATAAATCAAATTGTTAAAAAATATATTAGTTTAATTTAA
>group_266
ATGATCAGTGACACTGTGAATGAAAGGATTATTAGGGCTGATAAAGAAGGAGGTAAACAAGGGGTAATAGATACATTATCTGAAATTCGAGAAATCCTATCCCCTGCTAGTAGAGATGCTAAATGGAAAACTATATTATGA
>group_420
ATGACGACCTTTGAGAGACTGAAAAACTATTTTTCTGAATCAAGGTTATCTGATGGCTTCATTCAGCAGGATTATATTTGGAATGAAAAAGAAGGTAATGATTCAGATTCATATATCGTATTTCAGCAACTAAATGGAACTGGTCGTATTGATGATTTAAGTGGTGATGATTTCTTCACAGTTTCACTCATATCTGGTAAGGCGTGGGTTGAGTTTATTGTTCATAGAGCTAACGAAATACTAGAGTATGTAAGGTGTCACTCTAGAAGTCATAACATTGGTTTTATTATCAATACATCTGGTTTTGTTAATCCAATTCAAACAACAGAAGGTAGGTTTATCATCCCACTTTCTTTCCGCTGTACATCTTAA
>group_461
ATGGGATCTTATAAATCAAAAAATATTACTTTATATAATTATCCAGAATTAAAAATTAATGTATTACGTTGGTGGGAAAGTCTATTTTTATCACCAAATGAATTAAGTAAAAAAGGTATTTTACCAGCACCGAATCGTTATAAATCTGAATTGAAACGTTGTGATTCTATTACTGCTATTATGTTAACCGAAGGGTTTCGTGCTTTATGGTTGAGTTTTCCTGTGGATCTTATTAATAATGCTACAACGGAAGATATTGAGCGTTGGGCAACAATAGTAGCTATATTAGTTTATATTACGCAGGATAGTGAAAAACACTTTGCTACTATTGCAGGTGAAAAAGATGAGAGTAAAAAATCTTGTATCAGTGAATCCCGTTTTTTACAACTACAATCTTCGCGTACTTATGATGAGTTTATTCGGCGTTTAAGGAGAATTTTAATTCAGATTAAAGGGAAATCATCTGTCTTATCAATGTGTAAAGATATTGAAAAGTGGGTTTTAGAAAAACAGCGCTTTAGTTCTATACAAACAAATAAACAAATTATTATTGAGTGGGCAATGAAATATTATCAGGCTGCCATTTAA
>group_477
ATGAAAAAAGATAAATTGGTTGTGACATCACTTGCAACCGAGCTTTTAGATGATGTATTTATAAGTTATAAAAAAAACCTCACTGATTTATCTAAGNNNNNNNNNNNNNNAAATAATAGTGGTGACCCCTACTCAAAAATGCGAAATGCTTTAGCTAAATTATCAAATGAAGAACAAGTGTCTATTTTCAATTTTATTCGATTGGCTATGGTTGATACATCTTCGGTTATCTTTGGAACACTAGATGGCTCTCACTTCCCACCTAATATAGATGGTGATTTTATTGTTTCGTATAATGGTGATGAAATTCAGGGCTCATTGCAGGATGAATTAATATCTATTGCAGAAGAAAAAGGAATATATAAATAA
>group_478
ATGGGAAATGAATTTTTCGCAGCCAAGCAAGGCGATAAATTAATGCACTCGTCAATCTTCGCCGATATCGTGTGTGGTGTGGTTAAAGGGGCGGTTTATGCCGCGATAGGGACGGCCGCTGTGGCGCTGACCATTGGGACAGGCGGTATGGCAACGGCCGCCGGTGCGGCCATTTTTGCCGGTGCAGGGCTGGCGGCGGGCTTTACTATCGGTGGATTGATTGATGATGCCGCTGATTGGGTCGCGGATGGGATCGATAGCTTATTCGGGCTAAGTAACCCTGATGGTGAAATCGATACAGGCTCGAAAAATGTACGTGTCAAAGGCAAGGGAGCCGCTCGCGCAGCGGGAAAATTACCGTCACCCGTACTATTAGCCTCAATTGCGGCAGATAATACCCCACCGAAAGAAGAAAAAGGCACCGAGATTGCCTTACGCGTATTGAAAAATACCGCCATGATGACGACTGGGGCATTTTCTTTACTGGCGGGTAAGGTGCTAGGGAGCCAAACCAACAATGCGGCACCCATAGCGCTCGATCCCTCCGAGTTTCCCGAATACCCTTCTCCAGAGCAAGGCTTTTTTGACAGTATTCTTTCCCCAGTAAAAGCTGCGAAACACCCGAATGCTGAACCTATGCCTTTGGATACCATCACGTGCGATAAATGGCATTGTGCTAGCGCCCCTTACTTTTTAGCCGAAGGGTCGAAAAAAGTCCAAATTAATAGCCAACCGGCGTGTCGTAACGGTGATAGAAGCACTTGTGAAGCCAAAATCAGTGATACGCAAGAAAAAGGGATTGTGCGTATTGGCGGTGGCAGTGTGGTGGTACGCGATATTATGAGTGGGCGTAACCCCTTTGCCGAAATGTTTGGTGAAATTCTAGGTGGCCTTGCTGTTGGCGCGGCGTCTACCCTGTTTCGCAGAGGGGGACTCAAGGCGATTAAACAGTGTTTGAATAGTGTAGGCTGTACTTTGGTGAGTGAAATCGCCAGTACCGCAGTGGGCAGTATGGTAGTCGCCTCGGTGACCCAAGCCTTTAATAGTGTGCGTCACCCCGTGCATGCGGCTACGGGGGCGAAAGTCCTAAATGGAGAGGATGACACCGATTTTATTATTGATGGTGTGTACCCGTTAGTCTGGTCGCGTATTTACCAAAGTCGTAATACGGGTGAAAATCGTTTAGGACGCGGTTGGGCGATGCCGTTTGATGTCTTTTTGACAATTGACGACACGGGTAAAGGGCTTGAGAATGAAAACATTTATTATCATGACATGTCGGGGAGGCGTTTAGCGTTAGGAAAAATCGCCCTTGGTCAGAAAGTGTTCTATCAAGATGAAGGCTTTACCGTCTATCGCACGACAAACAATCTTTTCCTTGTTGAATCGGCGGAAGGTGATTATCAATTTTTCGAAGCCAATCCACATAAAATCAATACACTGCGCTTAATGAAAAGTGCTGATCGTCATAATAACGCTTTACACTACCGCTATGCTAATGACGGTGAATTGGTACAAATTCATGATGATGCGTATCTGACCGATATCCGGTTACATTATGATGAAATCACCCAACGCTTACAGTCGGTGACCCGCCACCAAGGACAAGAAGAAAAAACGCTGGTCACTTATACTTATGATGCACAACAGCGTTTAGTGCAAGTCACTAATGCGGATAAGCGAGTGACTCGTCGTTTTGGCTGGGATGATGAATCGGGTTTAATGGCCATGCACCAATATGCCACAGGGGTCAGTAGTCATTATCGTTGGCAACGTTTTGATGCCTTTACCATTGAAGACAATGAACCTGAGTGGCGAGTGGTTGAGCACTGGCTTAAAGACGGTAAACGCTGTTTAGAGCATACCGAACTGACCTATGATTTAGCTCAACGAACCCTCACCACCGTGGAAACGGGGGGCGAAACCACCTTCCGTCGCTGGAATGAACAACAGCAAATTATCGAATACACCAATGCATTGAATGAAACGTGGTGGTTTGAATGGGATACCAGTCGCTTATTAACGAAAGCAATAGCCCCAGATGGCAGTGAATGGGGGTATACCTATGATGAGCGCGGTAATTTAACTCAATCGACAGATCCCGAACAACAATCGACTTGCTATGATTGGGACAAAGATTTTGCGTTTCCCACGGCACAAACCTTGCCAAATGGGGCGGCTTGGCATTGGGAGTACAATGAGCACGGCGATATTCGTCGTGTGATTGACCCGCTTGGCCATATCACGCGTTTGGCGTGGGATGACCAAGGCCTGTGTCTGGGGCAAGTGGATGCTAAGGGTAATGAAACCCACTATCGCTATAATGCCCGCGGTCAGTTAATCGAGCAACGGGACTGTTCGGGTTATCCCACCACCTTGACCTACGATGATTGGGGACAACTTCGCTCGTTGACCAATGCACAGAATGAAACCACGACTTACACCTTTAGTGAAGCGGGATTGTTGTTAACAGAGTGCTTGCCGGATGGGACAGAAAACCATTATGACTATGATGCCACCGGGCAATTAGTGGGAATAACGGATGCCGGAGAGCGCCATATTCTGTTGCGCCGTAACCGTCGTGGGCAAGTGATAGCCCGACGCGATCCGGCAGGGCATTGGTTGCATTTTCACTATGATACTTTCGGGCGCATGCAGGCGCTGGAGAATGAACAGGGCGAGCAGTACCGCTTTGAGTATGATGCCTTGCATCGTTTAACTGATGAACATGATCTTATCGGACAACAAAAGCACTATCAGTATGATGTGATGGGGAATGTCACCCAAATAAAAACCACCCCGGGGCCTTGCGTTGATACGCCGATACCCTTATCCCCGCAGGTGACCACTTTCGGTTACGATAAAGTGGGACGGTTGCTGTTTCGAGAAAACGCCGATTATCGCACGGAATACCTTTATCAACCTTTGAGTGTGACATTACGCCGAGTCCCCATGGCGGTATGGCATGAAGCCGAACGCACCGGCACCACTGCCCGCGTAGAGTATCAAGACGCCCTGACCTTTACCTACGATAAAGTGGGGCAGTTGGTTCGAGAAGCCAGCGCCCGCGGTGATTATCAGCATCACTATGATGTGCTGGGTAATATCACTCGCACCGAGTTGCCCCATCAACGGGCATTTGAATACCTGTATTACGGCTCTGGGCATTTACAACAAACGCAATGGCGAGATAATGAGCAACTGACGGTATTGGCGGAATATCAACGAGACCGTTTACACCGAGAAACGTTGCGCACCAGTGGCGCCTTAGACAATGAAACGGGCTATGACTGTCGGGGACGTATTACGCACCAAGTGGCGCGCCAAATGAATGCCTCACAGTTTGTGGCCCCGGTGATTGACCGTCGTTATCGTTGGGATAAACGCAATCAACTTATCGAGCGCAGTGTCAGTTATGGTCAAACGGGCGAGGTTTTTACCGCTGGACATTGGTACTACCACAGTTATCAGTACGACCCGCTGGGGCAATTGACAGCGCATTTAGGGTCGGTGCAAACCGAACACTTTCTGTATGATGCAGCAGCCAATTTACTGACTCGTCCGCACACCGAAGCACCGCATAACCAAGTACAAGGCAGTGATAAATTTGATTATCGCTACGACGGTTTTGGTCGCATGGTCTCCCGCTATGAAAAAGGCAGTAGCTCGGGACAACGTTATCACTATGACAGTGACCACCGCATTATCGCGGTGGATATCGACCAAGGGCCCTTAGGGTATCAGCGAGCGGAATACGGCTACGATATCTTAGGGCGCCGGATTGAAAAACGGCTATGGAAAGCCAGTGCGATTGCCAATACGGTGACCTATCATCAACATGAGCCGGATGAAGTGTACACTTTTGGCTGGGTAGGGATGCGACTGGTGTCTGAGCACAGCAGCGCAGCGCCCCATACCACGGTTTATCATGCTTACAATGACCAAAGTTATACGCCTCTAGCCCGCATTGAATGCACGGATAACCCGCTTAATCCGCAACGGGCGATTTATTATACGCACAGCAGTTTAAGTGGCTTACCGGAAGCGTTGACCAACAGTGAGGGTGAAATCGTTTGGCAAGGGCAATACAGTGCTTGGGGGCATTTACAGCGTCAAACCCGCCCCACAAGCACGTTTAATCGTGAACAGAACCTGCGTTTTCAAGGGCAGTATTTCGACAAAGAGACGGGCCTGCATTATAATACGTTCAGGTACTATGCCCCAGATTTAGGCCGTTTTACCCAACAAGACCCAATAGGGTTGGCAGGGGGGATAAACTTATATGCTTATGCGCCAAATCCATTGACATGGGTGGATCCTTGGGGTTGGGCTGAATTTGATGTTGATAGTTATGAAAATTTGAGAGCAGCAGTAAAAGGTGGAAATACTGGTTTAGATGCCCATCACTCTGGTCAAAAAGCAATAATGGCAGATCTTGTTTCAGGATATGACCCTAAAACAGCTCCAGCTATTCTAGTTTCTAAATCAGGGCATACAGTATCAAAAGAGGGAGTAGGTATTGTTTCACGCAGTAAAATAAATTCCTCGACAGGTTTGCCGTTTAAAAATGCCCGAGAATTATTGGCAAGGGATATTAGGGAGTTACGACGTGTATACTCAGATATTCCTAATAGCGCTCTTAAAGAACTGATCGCAAAAAATAAAGAAATGTACCCTGAGATGAGAAAAACAAATAATACGACGATAAAGGGATGTTAG
>group_521
ATGGAGACGAGCACATTTCCTTTAACGTCATTCCGTGTGCTCTATCCGCAGTTTAACGGTGTGGGTGATGATGAAATAGATATCATTGCTCAATCTGCGTTGAACTATTTCTCTGCCTGTAAGGGTGTTTGCACTAACGAGCTGTGGATGCTCGTTGTTGCACACATGCTAACACTCAGAAAAATGATTGCTGATGATGAGTCGCCTACCGGTGTGGTGACGAGTGTGACTATCGATAAAGTGAGCGTGTCATTTACGGCACCGCCTGCCGGTTCGGATTGGTCGCACTGGTTTAAAATGACCACCTTTGGCCAGCAGTTTCTTGCACTGATCAAACGTTGTAGCGTCCCTCAATATTTGGGTGGTGGTGGCGAACGTTCAGCATTTCGTGGTGTAGGTGGGCGATTTACGCGAGGAGGGCGATTACGTTAA
>group_522
ATGAAAGCACAACCTGAAAGCCTAACAGTCACACTCTATATTCATGCTAAAAAACAGTTCGATGGCTCTTACCAATATAACGCTTACGCATTTAAAGCCGATCCCAATGCTGGACTAGGTTTTGTTATCGCGGAACATACTGTTGATGTCCCTTTTAAAGAGCCTACTCAAACTGATCTCATTCACGCTGAAATTGATTTTCTACGTAATGAACAAGAAAAAATTCTTTCTGATGCCCAAGTGAAATCAAGCTTGTTAGAAGATCAAATTCAAATGCTTCTCTGCTTGGAAGGTAAACCCATTTCAAAAACTGACGAAGAAATCCCTTATTAA
>klcA
ATGCAGCATGTCCCTGAAAGCGTGATTCAGGCACCAGAATCACCCGACGCCCCGGAGGCGCTGCCGGGGTGTCGTTCCATTTCTGATGATGACCTGTGCGCCTGGTGTACCCGTCTGCTTTACCGTCCCGGAGAAATCAGTCTGTGCAGACTGAGTATACAGGCAATGGCATCTGGCCATCCGTCTGTGACCGGAACGGTTACGCGTACGGCTGTCCGGAATTTCAGCCGAATATCATTCATCCCTGATATTACCGGGTCATCACGGTCAGTGATGAACGTGATGTTGCCAGCTCCCGACCTTTACTCCCTCTCATTTATTCACATTACAAGGATTTCATACATGAAAACATTGTCTCAGAACACCACCTCTTCGGCCTGTGCACCGGAGACTGACCTGCAACAACTGGTAGCCACTCCCGTCCCTGATGAACGGCGCATCAGCTTCTGGCCGCAGCACTTTGGCCTCATTCCACAGTGGGTGACCCTGGAGCCCCGTATCTTCGGCTGGATGGACCGTCTGTGTGAAGACTACTGCGGTGGTATCTGGAATCTGTACACCCTGAACAACGGCGGGGCATTTATGGCACCCGAACCGGATGACGATGATGACGAAACATGGGTACTGTTCAATGCCATGAACGGTAACCGCGCTGAAATGAGCCCGGAAGCCGCCGGCATTGCTGCCTGTCTGATGACGTACAGTCATCATGCCTGTCGTACGGAGTGTTATGCCATGACGGTCCATTATTACCGGCTGCGGGATTACGCCCTGCAGCATCCGGAATGCAGCGCCATTATGCGCATCATCGACTGA
>casD
ATGGCCCAATATCTCGTTTTTCGTCTTTATGGTCCGCTTGCTAGTTGGGGATTGCCAGCAGTAGGCGGTGATAGACAAACAGGGATAGCTCCTTCACGTTCAGCTATTTTAGGCTTACTGAGTGCATCATTAGGCATTAATCGAAAAGATGAAAGTAAACTACTTCAATTGCAACAAAGTGTTTTAGTTGCAACAAAACAACTTGTACCAAGTATGTTGTTAAGAGACTTTCATACGGCACAAGTTCCCTCTAAACGTAAAAATATTACACACCCAACTCGACGTAGTGAATTAGCTGAAAAAGATCAAAATACTATTTTATCTAGCCGAGATTATCGATGTGATGCGATATGGATCATTGCGATTAAATTAACGGGACATTCTCAATATACGCTTGAACAACTAAAAAATGCATTATTAAAACCTGTTTATATACTGAGTTTAGGGCGTAAATCTTGCCCCCTCTCTTTACCAATGATGCCTAAAATTGTAGAAGTAGAGCAATTAAAAGAGGCATTGGATACTCAATTTCCTTATATAACAACATCGGATAAAGCAGATAGTTATTGGTTTCATTCAGATGGGTGGGTAACGTATTTTTGGGAAGGAAATTATCAAGATATCAAGGGAGAAAATATTATGACATTGTACCCTTGGGATGATCCGATAAATAGACAGCATTGGCAATTTCGTCAACGTAAAATGTATCAAATGAGTGTAAAAAGGGAGAGTGAATAA
>group_753
ATGTCGAAGAAATCAAAACCGGTTCGTCTTTGTGTTGAAGGGGCGACAACGGACGGGCGTCGAGTTGACCGCGAATGGTTAACCCAAATTGCGAAAAACTTTGATCCCGCGGTTTATGGTGCGCGAGTCAATATCGATCACTATAACTATTCATGGGCGCCACGCTTTGGTGATGTGGAATCGGTGTATACCGAGGAAATCAAAGAAGGGGTGCTGGCGGGTAAGTTGGCATTATATGGTGTGATCAATCCAACACCTGATTTAATTGAACTCAATAAAAAACGTCAAAAAGTTTATACCTCTGTCGAAATTAACCCGAGTTTTTCAGATACCGGTGAAGCCTATCTGGTCGGTCTTGCAGTGACCGATAACCCTGCGAGTTTAGGCACTGAAATGTTGCAATTTAGTGCCAGTGCACAAAGTAGCCCACTTTCAGAGCGCAAACAAAGCAAAGATAACGTCTTTACTGCTGCAGAAGAAACGCATCTCGAATTTACTGACGAAAAGCCTGAAAACGATAAGCCGGGACTTTTTAGCGTCATTAAAGAGATGTTTTCTAAAAAGCAACACAGTGATGATGCGCGATTTACTGATGTGCATCAGGCGGTAGAGCTGTGCGCCCAAGAAGTGCAAACCCTTTCAACAGAAGTGACCGCATTAAAAAACGCAGACCAAAGCGAAGCGGTAAAAGCGCTCACGCAACAACTCACGGAATTAAAAAACCAATTTGAAAATACAGACACCTCGTTCTCACATCGCCCGCCGGCAACAGGTGGCGAAAATAACGGCGAAGTGCTGACGGATTGCTAA
>group_754
ATGAGCCGTAAAAATAAAAAAAGTTTTAAAGCACAACAAACGGCAACCGCCAATAACGGTATGGAAGCCTTTACCTTTGGTGATCCCGTTCCGGTGTTAGATAAACGAGAAATTTTTGATTATCTGGAGTGTGCGCAAATTGATAATTGGTATGAGCCACCGATTAGCTTTGATGGGTTATCAAAACTGTTTCGTGCGGCGACTCATCATAGCAGTGCGATTTATGTCAAACGTAATATTTTAGTCAGCACATTTCAGCCTAACCGTTTTCTCTCTAAGTTAGACTTTAGCCGGTTTGCGCTCGACTTCTTAACCTTTGGCAATGCCTATCTTGAACGGCGTAATAATATGGTGGGTAATTTATTAAAACTCACACCCTCCCTTGCCAAATATACCCGCCGTGGTGTTGCCAATGATAGTTATTGGTTTGTGCGTTATGGCTATGACTCACAGCCTTATGAGTTTAAACCCGGTAGTGTGTTTCAGTTATACGAACCCGATTTAAATCAGGAACTATACGGATTACCAGAATATCTGGCCTCTACAATGTCAGTGCTACTGAATGAAGCCGCTACCCTATTCCGTGTTAAGTATTATCGCAATGGTAGCCATGCCGGATTTATTTTATACGTCAGTGATGCATCACAAAACCAAAGTGATATTGATAAAATTCGTAACGCAATGCAAAACTCAAAAGGCCCCGGCAATTTCCGCAACCTGTTTATCCACGCGCCGAACGGCAAAAAAGACGGTGTGCAAGTTATTCCATTAAGTGAGATTGCGGCAAAAGATGAATTTCTTAATATTAAGAATGTCAGCCGTGACGATATGTTAGCCGCACACCGCGTACCGCCTCAAATGATGGGGATCATTCCACAGAATACCGGTGGCTTTGGTGATGTTGAAAAAGCAGCAAGGGTTTTCTTTCGTAATGAGTTGTCACCGCTACAAAGTAAAATGTTACAGATTAATGATTGGCTAGGTGAAGAAGTGATTAAGTTTGATAAGTACACACTAGATGATAAGTAA
>group_758
TTGTTATTTCTGATAACCTTCGAGAAACTCTCACTGTCTGATGTTGATGATTGGTGGGTTAAGGGTGCTCATGTAGATATTGATAAAATAGAAATTGCTATAAAACCAAGTAAATATGGACAAATAATATACAACCCTGTATTTAGTAAAACAGATGTTAATACAGTAGCCTGGAAAAAAGCAATAGAAAAATTAGATCTATACTTATCTGGTACAAAAAATAAAATAAAAGTCGTTGATTATCTTGAAAAGGCAAAAGTGAGATGGCCTGATAAAGCCGCTGAGTGGAGTCACTTACAAAAAGCCTTGAATCAAAATACCGCAATAAAAGGTATAACAGGAAAAGGTTGTTAA
>group_888
ATGAACAAACCTATTTCCTTTATAATCTGTTTCACTACCTTATTTATAACGGCTTGTACTCCCAAAGAAAAACTTCAACAACCTGAAACTGAACTTAGCCCCATTATTCTCAATAAAAACACTCAAACAGCACAGCCTGATTTCTATGCAATGACACCAAAAGTTATTCGTTATGATCGTTATTTATTAATAAATACATCTCCAACGTTGGCTCAACGTGACCCGATCGAACAAATAATTGATGTTCATATCCCAACTTCTCAACAATCCTCTATTAGTGATGCAATGCGTTATATTTTACAGCCATCGGGATATTCTTTATGTAAGACGACATCTTCTAATCAGGTGCTCTATAACCAAAAACTCCCCGTTGTACATCATCAATTAGGGCCTATGCGTTTAAAACAGGCTTTGCAAATATTGGCTGGTGTTGCATGGCAACTTGAAATTGATGTAGTACAACGAATTGTTTGTCATTCATTGCGCGAAGGCTACCAATTACCACCAGAAATACCCATAAATTCAACATCATTAGGGAATAGGGTGTTGAAATGA
>wbgU_2~~~galE_2~~~wbgU_1
ATGAAATATTTAGTCACAGGTGCTGCTGGATTTATTGGTTTTCATCTAATAAAAAAACTGATCCAGCAGGGTGAAACCGTTGTTGGTATTGATAACCTTAATGATTATTATGATGTTACTTTAAAAGAAGCTAGACTTAATCTTTTAAATCAACTAGATAATTTTTCTTTTTCTTTTTCTTTTATTGATTTAGCTGATAGAGAAAAAATTGCTCAATTATTTGAGGCTGAGAAATTTGATAGGGTTATTCATTTAGCTGCACAAGCTGGTGTTAGATATTCACTAATTAATCCGTTTTCTTATGCTGATAGTAATTTAACTGGTTTTCTAACTATTTTAGAAGGTTGCCGACACAATAACGTTAAGCATCTTGTTTATGCATCATCAAGTTCAGTCTATGGCTTAAATGATGAATTGCCATTTTCTCCTCATGATCAGGCTAATCATCCTGTTTCTTTATATGCGGCCACTAAAAAAGCTAATGAATTAATGGCGCATAGCTATTCTCATTTATATGGTATTCCGACTACTGGATTACGTTTTTTCACAGTCTATGGCCCTTGGGGACGCCCCGATATGGCATTATTTAAATTTACTAAAGCCATTATTAACAATCAGCCTATAGATATTTATAACCATGGTGAAATGAAACGTGATTTCACTTATGTTGAAGATATTGTAGAAGGTGTTACACGTATTGCTGATGTGATCCCTACAGCCCAGCAAGATTGGAAAGTAAGTACAGGTACTCCAGCAGATAGTTCTGCACCCTATAAGGTTTATAATATTGGTAATGGATCTCCGGTAAATTTAATGGATTACATTAGTGCATTAGAAATACATTTAGGTAAAAAAGCAGATAAAAATATGTTACCAATGCAACCCGGTGATGTGTACACCACATGGGCAGATACTGAGGATTTATTTAAAGCAACTGGCTATAAACCTCAAACAAGCGTTGATGAAGGTGTAAAACAGTTCGTTGATTGGTATAAAAATTATTATCAAGTAAAATAA
>group_1196
ATGGCTGAGAAAAAGTCCTGTGCTCAGACTTTAAACGAGGCAGGGTTATCAGTCATTAAGGCTTGTCTGCTCACGTCATTGCCTCGATCCACGTTTTATCGGAAGACTCAAAATTGGCGTGAGAAGGATAAAATCGTTATCGATGCTATCCAAACAGTGTTAGCTAAATCACCTCAAGCAGGTTTCTGGAAATGCTATTTCCGGCTACGCTTTCAAGGCTATCTGTTTAATCATAAACGAGTTTATCGCGTTTACTGTCGACTAGGACTGAACTTGAAGCGACGGGTTAAAAAAGTGCTTCCGAAGCGTGAAAAAAGACCATTAAAAATTGAAAATGTCCCGAATATTCAATGGGCATTGGATTTTATGCACGACAGTTTATATTGCGGTAAGCACTTCAGAACACTCAACATTATTGATGAAGGAACGCGTGAATGTTTAGCTATTGAGGTTGATACGTCATTGCCCGCCGAGCGCGTCATTAGGGTACTCGAACGCTTAAGAACAGAAAGGGGACTGCCAAAACAGATACGCGTGGATAATGGACCTGAGCTAATCTCGATTAATTTATTGAATTACTGTGAAACTCACCACGTTGAGCTTTGCCATATTCAACCCGGTAAGCCACAGCAAAATGGCTTTATCGAACGTTTTAATGGCTCGTTTCGCCGTGAATTTTTAAATACCTATTTATTTGAATCATTAAGTCAGGTGCGAGAAATGGTGTGGTTTTGGCAACAAGATTACAACCAAAATCGAACTCATGAAAGTTTAAATCACCTCCCACCGGAGGCATATCGAAAACAGTTGGAAAACTCTAATTTAAAGTGTCTCAATTAA
>higA2
ATGAAAAAAGAAAGGATAAAAATTGTAATAACGTTTTTTTGTCAGTTTTGTTCTTTGTTTTTAGGTACAAATTCTAAAATTTTTATTTACGGTAAAAACATTGCTGATGATTTAACAATAACTCAACGTGAACAGCTGAGAGCAATGTTAGAAATGATTAAAAAAGGGGGGATCATGACTAAACGTGATATTTTTTCTGAGCTTCAAGAAGGAATGAATGCGTGGAGTGAATTTAATGAAGGGGAAAAAACACTAAAGACTCACCGTATTAATGTTAAGCCTCTTTCTATGACGCCAGCAGAAGTAAAAGCAGTACGTGAAAAATTGAATTTATCTCAAGCTGTTTTTGCTCAGTATTTACATACGGGGGTTACAACATTACAAAACTGGGAGCAAGGGATAGTAAAACCGAATAAACAAGCGGTTTTACTACTTAAAATGGTTGAAAAAAGACCGGATACGTTGATTGAGCTAGCAGGACTTTGA
>group_1350
ATGAATGATGTATCAGCAACCGGCTTGAGTATTGTTATTCAAGCACACAAAACTTTTCCGACCGGTATTCAAATAACAACGTTCGCTGATGATGCAGATCCATTAGATTTGCCAGCTGTCGATATTGCGCAAACCGGTATGGACATCAATGGCAATCTAGTCAGCTGGTCAGCGCCTACGCCTCAAACGGTAACGATTAACGTTTTAGCTGGTAGCGAAGAAGATGAAAATCTCGCTATCTTGCTTGACTCTAATACTGCTCGTCGCGGACAACGGCATGCTGGGGATGTTATCACCATGGTCGCTTCGTATGGTGACGGCTCAACAACCACAGCACGTAACGGGAAAATTACCAATGGTAGCCGTGGTAGTTCTGTTGCCAGTGCAGGACGCCACAAATCAAAACAATACACTTTTGTATTCCAAGACTTCGACCGCACTCGTGCGCGTTAA
>group_1352
ATGGCTTTGCTAGATACCTTTGTTCAAGTATTCGAATTTGATACCCACCAAGCCGATGATGCGTTTAATCGGGTGAGTAAATCGACCGATGACATTATCGCTGAGATGAAAAAGGCGCAACAATCGGCAACGATGGGAGCTGATGGGTTTACGCAATTTATTCAAAATCTATCCGCACAATTGACAGAATTATCATCAAACTCAGTCGATATTCATGTTAATAGTGACACATCTGGAGTTGCCGATAACCTGATTGCGGAGATAGATCGCATTAAAGAAAGTGCGACGGACAATTCGCAATCGGTGAATGACTTTATTCAAAGCGTGATTGCCAGTATTGAACAGTTGTCCGCAGGGGAGCCGATAAATATCGAGGTTGAGGCAGATGGTACACAAGAAAAAATAGCCTCAGTCACTGCTAAAATTGATGAACTAAAATCATCAATGAACTTGCTTGATATCCAACGTAACGAACTGTCACAAGGCGTAAATGAAAGCAGTGTTTCATCTGAAATGCTCAATGCCCAATATCAACAGATGCAAGATGAGTTATCCCTTCTCAATAATGAATTGGTGTCGCTCACTGATGCAGAGAAAAAGAACCGTGAAGGTAAAGAGGTCATTGATGCCATTGTTACCGCATTAAATGCCGATTATACGCAATTTATTGAAACGATGCGGACAAAAGGTATAAAGACAGCGATTGATGAAGCTAAAGCCCAAGAGCATCTACAAAAAGAACTTTCAGAAACCGGCTCTAAATATCAAGAAGCCGGAAGTTCTGTTGCAGGATTTGCGACAAAAGCACTTGGCGCTGTCGGTATTGTGATGAGTATTGGCACTATTTTTGCCGAATCTGTTTCTCGTTCTCAAGAAATTGAAACGCTGGACAAGCTGGGTAAACAAATCGGCGTTGCGACTGCAGACGTTGATGCGTTTTCTGGTGCGATCGCTGAGTTAGGCGGTTCTAGAGAGTCTGCACAAGCCGATTTATCCGCGATGGCGAAATCGTTCGGTAATACGAAAGATTCAATGGAAAAAGTACTTCAAACCGCGAATAAAGTTCAAGGCATGAGCTTTGATAAAGCAAAGAAAACACTGGAGGGTATGGGGGTATCGGACGAAAAAACCATTGAATTAATGATGAAAGGGCGCAAAGAATTAGAGCGCACAATGGGTATTCAAAAAGAGTATTCAGGCATTAGCAAGGAGAGTATTGAAAACTCAATTAAATTTAATAGTGCTATGGCAAAATTTCAACAATCATCAGGGTTGTTGAAGAATAGTTTTTTAGAAATGGTGATCCCCGCTTTATCTAAAGGATTAGAGTGGTTAACAAAATTAGTCACTTTTTGTAAGGAAAACAAGCACCTTGTAGTCGGTTTCTTTACTGCTGTTGCAACTATTTTGCTGGGGAAATATATCTATGCTATGAAGTTGGCCAGTATTAGCACATGGACTACGCTTTTTCCTATTATTGCCATCATCGCGGTTATTGCACTATTAGCTACCGCATTTGCGATTGTTTATGACGATATCATGAACTTTATCGACGGCAACGATTCGATGATTGGGCGTATTCTTGAAAAATACCCTCAGTTGAAAATTATCATTCTTGCATTATGGGAAACATTCAAAAAGCTCTTTGAATATCTAAAAGTTATCGTTGGTGTTGTGGCAGATATTGTTGTCGCTGGTTGGGAGCTAATGGCTTCAGGCTTAAAAGCTTATGTTAAGTTTCTCATTAATTGTATCTCTGTCATTGCAGGGTGGGGTAAGTCCTTTGCGGGTGTTTTTACTACGGTGACGGATGCCGTAGTGGGTGCGTTTGAATGGATGTGGGAGCAAGTCGAAAAAATCATTGGTTGGGTAAATACAGGGCTTGATGCAGTTAAAAATGGTTGGAAATCTGCTAAAGAGTTTTTCGGGTTCGGTGACGATGAAGAAATCACTGTCAATCAAAACGTAGAGCGAAAAGTCAATGATAATGGTGAGATTGAATATGCCATTCCTCAAGAAAAAAGCCAAACGACACAACAGCCACCGGTTAGACACTCTATCGCTCAAGCCAATGCACAGTTAGATGCGATAGCCAACAATGCGATGAACCCGATTACAAGCCAAGCTATTAGTAATCAATCCAATGTGAAGAATGAAAGTAACGTAAGCATTGGGGAAATCAAGGTTGAAACTCAAGCAACCGATGCACAAGGTGTCGCAAGTGGACTTAGCAATGCGCTACAAGATGAAATAGCTAATGTTAATCAACAACATTCTAGTGGCTTGGGAGGTTAA
>group_1359
ATGAGTAATAAATTAACCGGCTATGTGTGGGATGCATGTGCTGTTTCAGGTGTTAAGGGTACCAAGTTAATGATCATGGTACGCCTAGCCGATTATTCGAGCGATGAAGGGGTTGCTTATCCCAGTGTTGAAACCATTAGTCGTCAAATTGGTGCGGGAATTAGCACAATTCGCAATGCATGTAATGAACTTGAGCGTGATGGTTGGTTAGTTAAAAAGCAACGTAGAAATGGCAATCGTAATGCTTCAAATTTATATTTTTTAAATGTCGATAAATTGGAAAAAATCGCATTAGAAGAGAACGCCAAATTAAGAAAACAACGTGAAAAACTATCAAATTTTCACCGTCCAGATTCTGACCGTTCAGATTCTGACCGTACAGAAAACAGTAAAAATGTACGTTTTGACCCTCCAGAATCTGGCGTTCAAGGTGGTTTTCACCCTCCAGAATCTGGAGGCGATCCACAAGTAAATTCAAAACATGATCCACAAGTAAATTCAAAACATGATCCACAAGTAAATTCAAAACATGATCCACAAGAATTACTCGAGGGGAAAAAATCGAAAAATAAATTCGATCCGAAATTGGCTAAACCGTCAAATGTGAGTGATGAGGTTTGGCAGGATTGGATTAACTTCAGGAAAGAAATTAAAAAACCGCTGACAGAAACCATGTGCAAGCAACAAGCAAAAAAATTATCGCTTTGCACCGATGCCAACGCTGTGATTTGTAATTCAATTGCCAACGGTTGGCAGGGGCTATTTCCTGAAAGGTCCGTAGTACAAACTCAAAAAGTAAATTCTCACACTGGGTTTAGCGAAAAAGATTACCAGTCTCAAGATCCTCATTGGTTTGTGGGAGGTGGAAATGTCTGA
>group_1386
ATGGATTATGTTTCTGCTAACCCTGTGCCACAAAAAGACGAAACCATTAAAAATAATGGCTTTTTCCCTGATATTCAAACTCGTGATTTTCAATTGCAAACTCGCGTCGATGGCACAGTGACACCGGAACGACTGAAAAGCACGTTACTGAACGCCATGATTGAAGTGAATCGCGAGTTGTATCAGTGGCGCATTGGTCAATCTGCAAAAACATTAAAAGACGTGCCTGCCGAACAGATTAACGGTGAAAGTGAACTGATGGTTTTATATCAACGTGCGGTGTTCTGTTTTGCAAAAGCCAGTTTAATTGAACGTTATCGCGATATTGATACTACCGCACAAGGTAATAAAAAAGCCGACACCCTGACGCCAGTAATTGATGAAGTGTGGCGTGATGGTCAATGGGCTTTACAACGTATCAAAGGGGAAACCCATAACACGGTGGAGCTTATCTAA
>group_1415
ATGAAAAATACTGTGAATTTAAACAGTGTGAATTTAGTCAATGATGACTCACTCAGCTATATAAAAACACTTCCCGATAATTGTATTGATTTAATCGCAACTGACCCGCCTTACTTTCAGGTGAAGTCTTGTAGTTGGGATAATCAGTGGGAAAACGTAACATCATATTTATCTTGGCTTGATGAAATGCTTGCGGAATTTTGGCGAGTATTAAAGCCTAACGGTAGTCTTTATATATTTTGCGGTTCGAAACTAGCGTCAGATACTGAATTACTCGTCCGTGAAAGATTTAATATTTTAAGTCACATTGTATGGGCTAAACCATCAGGGCCTTGGCGCAGGGCATGTAAAGCCGATTTACGCAGTTTCTTTCCAAGCACTGAAAGAATTTTATTTGCTGAACATTATCAAAGCCCATATAAGGGTAAAAGCAGTGTCTATCTTCAGCAATGCAAAGCGCTTAAAGAAAACGTATTTAAGCCTTTAATTGAGTATTTTAAATCTGCACGCGAATCGTTAGGAATAACAGCAAAAGAAATCAAGCAAGCAACCGGTAAGCAAATGGCATCCCACTGGTTCAGTTATAGCCAATGGCAACTACCTAGTGAAACTGATTACAAAAAACTGCAAGAGCTGTTTCAGCGTGTAGCAAGTGAAAAGTTTAGTAGTAATCCTTTAAATCGTGATCATACTGATTTGATAGAGGTACAGGCTTCTCTTAGTCGAGAGTACCAGGAGCTTGCTGAACAATATCAATTATTACGTCGTCCTTTTTCTGTCACCGTTGATGTTCCTTACACCGATGTGTGGACGTATCCACCTGTGCAATATTACGCAGGTAAACACCCTTGTGAAAAACCAGCTGAAATGATGGAACACATTATTCGCTCAAGCAGTCGCGAAGGTGATCTGGTTGCTGATTTTTTTATGGGGTCGGGTGCAACACTAAAGTCCGCATTAAAGTTAAATCGTCGAGTTCTTGGGGTTGAACTTGAGAAAGAGCGATTTGAACAAACCACACTGGAAATAGAACAGTTTAGATTACGAAAGTAA
>group_1539
ATGTCGAGTATAAAAAGTGTATCTGATGGGTTAAAGCTTGATGATGATCAGGCCGCATGGATCCAGCCTTGGTTATCAAAATTTGGAGCATGGGTATATTCAGGGAGGATAGAAAAAAGGCAAAGCAGTATTATCGCTGAATTTATGGCGACAGTAGAAAGGCGTGATTATCCTGAGCGAGAAATGTGCAATGACGACGATGGCATGTTGATCGCTAAAGTTGTCGATAAAATTTATCACATAGACAGAATAGCCTTTACGCTCTTATTACTGCGTTATGCCTTTGGTAGTTCAGATCGCGCTATTGCTCGTTATTACCACAATATAGCAAAACCGCGCCAAATGATTAGACGCAATAGAACGGTAGAATATAGAAAACCTTCTATATCTACATGCAGAAGAGAAATTGAGGACATAATTAGTTCAGCCGAATATTTAATTTACCCATATTTAAAAGATGCATTTAAAAAACGTGAAAAAGAGTGGAAAAGTAAAAATAATAGCAAGAACGTGTTGACTTTTTTGAGCCAATGA
>group_1587
ATGCAACAGCTTTCCTTTCTGCCCGGAGAGATGACGCCCGGCGAGCGCAGCCTCATTCAACGGGCCCTGAAAACCCTGGACCGCCATCTTCATGAACCCGGCGTGGCCTTCACCTCCACCCGTGCGGCACGGGAATGGCTGATTCTGAACATGGCGGGACTGGAGCGTGAAGAGTTCCGGGTGCTGTATCTGAACAACCAGAATCAGCTGATTGCCGGTGAAACCCTCTTCACCGGCACCATCAACCGCACGGAAGTCCATCCCCGGGAAGTGATTAAACGCGCCCTGTATCACAATGCCGCTGCTGTGGTGCTGGCACACAATCACCCGTCCGGTGAAGTCACACCCAGTAAGGCAGACCGGCTTATCACCGAACGTCTGGTACAGGCTCTGGGCCTGGTGGATATCCGGGTGCCGGACCATCTGATAGTCGGTGGCAACCAGGTTTTCTCCTTTGCCGAACATGGTCTGCTTTAA
>group_1601
ATGAAGAAAATGCCCTATAAAGATCCAAGTAATATTAATTGGCTGACAGCGTTATTAGTTAGCTTAATGGCGCTCTTTGGCAGTATCGCCAGTTATGCCAATAAGGTGTTAAAAGGCGAACCGTTCCGCTTTGGGATTTTAATTGCACAAATTATTGTTTCCATGTTTGCGGGTATGTTTGTCCTGTTGGGAGCAAGTTATTTTCAATGGCAAATAGAGATAGCTGGTAGCTTTGCCGGTATGGCGGGCTGGGCTGGCGCTGCATTGGGGAGTGCATTAGAAAAACAATTCTTAAGGAAGGCATCAGGTGAGTAA
>group_1635
GTGGTGAGTAAATTTGTATTTAGCACACGTAGTGAAAAGAATATGCAGGGTGTTCATCCTGATTTAGTCAAAGTAACTCGACGAGCACTTGAATTAACAGATGTCGATTTTATGGTTATTGAAGGAAAGCGTAATGAAGCTCGTCAACGTCAGTTGGTTATTAATGGTAAAAGTCGAACGATGAATAGTCGGCATCTTACTGGCCATGCCGTGGATTGTGCCCCTATTGTGAATGGCTCAATACCTTGGCAAGAATGGCCATACTTTAAAAAAGTGGCTGAAGCGATGATCCAAGCAGGTAAAGAGTTTGGCATTGATGTTGAGTGGGGCGGTAATTGGGAGTCATTTAAAGATGGTCCTCATTTTCAATTAACGTGGAAATCATATCCGGCGTAA
>group_1647
ATGTTTAAATACCTATTAACAAAAGAAGAATTTGATGCATTAACTGATGATAAAAAGGCTTTGTATAAAGAAATTGATGGAAATTACCAACTTCAAATCGAGGGTATGCCTGATATCCCAGATGTGTCAGGACTTCAAAAGAAAGTTGATGAATTACTTTCTGAGAAAAAATCAGAGCAGGAGAAACGCCGGCAAGCTGAAGAGGCTGCAAAAAAAGCAGCAGAAGATCAAGCGCGTAAAAATGGCGATATCGAATCACTAGAAAAAAGCTGGGCTGAAAAGTTAAAGGCGCGTGAAAGCGAGCTATTAGCACAGTTGCAGGAGAAAGACACAAGTCTACATACACTATTAGTTGATAACGTCGCGCAAACACTTGCTACAAAGCTTGCTGGTGATGCTGCTCCGTTAATTATGCCACACATTAAATCTCGATTATCAGTAGAAGACGGTAAAACGCGAGTGGTTGATGCTAACGGTCATCCTTCTGCATTTACCATTGATGATTTAGAAAAAGAATTTCGTAGTAACCCGTTATTTGCTCCAGTAATTATTGGTAGTAAAGCCACCGGAACCGGAGGGGAAGGCGGTAAAGGGAAATCACCAGCCGGAGGCAGTGAAAAACCCAAAAGCGCGAATCCGTTAGTGGACAGCGCACGTGAAATCATTGCTAATATCCAAGAGGATTAA
>group_1733
ATGACCAATACTACCGCTATCGCACTGGCGACCAATTATGAAAAATTACAGCAACTCGTTGAAACAGGTGAATTCTCTCCTGAAGATATCGCAGATACATTGGAAGGTATCGAGGGCGAGCTAGGTGATAAATTGGATGCAATTATGCATCACGTTCGCAATATCGAAGGTCAAGCTAAAACACTGGAAGAAGAATCTAAACGTTTATCTGATCGTAAAAAATCATTCGAAAACCAAGCTAAAAACCTAAAGAAATATGCTCTTAACTGCTTATTGGCTTCAGGATTAGATACGGTAAAAACAACAAAAAATACATTCACAGCACGAAAAGGTAGTGTTTCAGTAATTATTGATAATGAAGCACTACTACCAGATGAGTTGGTTGATGTTAAAACCATCACTGCGCCCGATAAAAAAGGAATCAAAGAAGCGCTTGAAAATGGTATTGAAATTCCCGGAGCACATCTTGAAGTTGGTGAACGTTCATTAATGGTTCGTTAA
>group_1754
ATGACGGATTATGATGTTGATGTCGCCATTCGAAAACAGTTCTTGTTGCAGTTAAAAGAAGTCGGTATTGAGATCCCTGTTAAAGCCGGTTTCCAATCCACAAAGCAAGGTCGTGAAGATAATATGGTGATGTTTTTTCCCATTAATGAAAACGGCCACGGCTGGCAAGGGCGTAAATATAACGTTCAAGGTAATAAAGCTAATCATCAAGAAAACCAGTTATCCGAAAAAACGTACCAAGTTCAGGCTTTTATTACCCAGTTAGGCAATTATACGGCTATTGATATTACCGCAATTGTCAGAATGATTGCCAACTCATTACCGTTTGTTGAAGCACTCCGAAAACAAGGTATCGGTACTCAACGGGCAACTGGTATTCGAACGCCCTATTTTCTGAATGACCAGGGCAACTACGAACAAAACCCCTCATTTGATTTCAATGTGACATTTAATCGCACACTTCATCCTGATACTGACGCCGTGAGTGCGTTGTATCCCGATATCTATCGTATTTAA
>group_1756
ATGAATAAACCCAATACTGATATTGCCAGTGATGGTTCGCTGGCAGGTGCGCTATCGTCTGCATTTCGTAACCTGATGATGAATACAGAGGACATGCTCCCTGCAACAGTAGTCAGTTATGACGATAAAACCAATCGTGCTGTTATCAAACCACTGGTGATGATGGTAACAACGGAAGGGGGAACAGTCGGGCGAGCACCATTGGCCAACATTCCCGTTTTTAGATTTGGGGGAGGCGGTTTCTTTATTCGCGCACCCATTAAGCCGGGTGATTTCGGTTGGATAAAAGCCAATGACAGAGACATTAGCCTGATATTCCAGCGTGGAGGATTGGAAGATCAACCTAATACAGCACGCCTCCATTCATTTAGTGATGCGATGTTTTTTCCTGACACCATCAAAGGTTGGGTCATTGATGGAAAAAACATTGATGCTTTGGTGATCCAATCAATGGATGGCTCAGTCTGTTTCTCTCTGCATAACGATAAAGTTGTGTTGGAAACCCCTAAGTATGAAGTCAACGCCCCTGAAACCATATTTACTGGCAATGTCACGGTAAATGGCAATTACGCTGTAAATGGCAATTACGCTGTAAATGGTAATAGTGATTCACAAGGGGGAACCATGCGACATAACGGAAAAGATATCGGTTCTACGCATCAACACAGTGGTGTTGAAACCGGTCATGGAAATACAGGAGCGCCTCTATGA
>group_1888
ATGAAATTAGATCTGTATTTAAAAAAACAAAAAATCAGCCAAACTGAATTTGGGAAAACGGTTGGAGTAACTCAAGGGTTTATTAGTCAAGTTATTGCTGGTAGCTACTACCCTAAAGGTCGAAAAGCTATCGAATGGTCAGCAAAAACCAATTGGTTAGTAACTCCACATGATCTTAATCCAGTTGATTATCCAAATCCTTGGGATGGCTTGCCAAAAGGAGTATTCAATATTACAGGTATCAAATTAAAAAAACTGATTATGCATAATCAATTTTTCTAG
>group_1894
ATGAGAGTCGGCATTTCAGGTTTTCAGCCCGAAAGGCTAACACAGATGAGGGAAGCTAGAGGTCTATCTAAGATGAATCTTGGTAGACTAGTAGAACGATCCCCATCGACAATAACAAAATGGGAAAATGGTAGTCATTCTCCTGATGCTGAAATATTGCATGAGCTAAGTAAGGTTTTAAATTGTCCAGTAACATGGTTTACAAAACCATTTAGTTTATTTCTTGAGGAAAATAAGAAGCCAGTATTTTTTAGAACATTAGCTAACACAGCGAAAGACTTATGTAGGGCATCTGAAATTTACATGGAATGGTTGCAAGAATTATCATCACACTTTCAGGAATATGTCGATTATCCTGATGTAAATGTTCCACACTTAAATGTTGATGATTACAGAGCTATAGATGATGAAACCATAATGAAAATGGCTTTTGAATGCCGAAAGTTATGGGGATTAGGTATTGCACCAGTTGATGATGTTTTGCTTGTTATGGAAAATGCAGGAATTGTCTGTTCTCGTTTTGAACAAGGAAGCTCTATGATGGATGGGTATTCCCAATGGAATGAGCTTGAAGAACGTCCTTATGTCATATTAGCTTCAGATAAAGACAATTACTTTAGGAGCCGTTTTGATGCTGCACATGAGTTAGGACATATTGTATTACATAGAAATATTAATAAATTAGATTCTATCTGTTTTAAACCGATAGAGGAGCAGGCACATAAATTTGCATCATATTTTATTTTCCCAGAAGAAACATTTTCTGTTGAATTGCCTTCATACCCGACATTGGAAAACTTTTTAGCATTGAAAAGTCGTTGGGGTATGTCCGCTCAAGCGTTGGTTTATCGTGCTAATAATTCAGGTTTAATCTCTCAAGTAGAATATCAACGATTATATAAAAGTATTTCAGCGAGAGGTTGGAAGAAAGGTGAACCTCTTGATGATCTTAAAAAACCCGAGTCTGTAAGGTTATTACCTAGATGTTTGAATTTACTTTTAGATTCAGGAATTTTTTCAAAAAAAAGTATATTAGAGACGTTTAATTTCTCTAAAGGTGATTTAGAGGATTTATGCTCAGTACCTAAAGGTTTTTTATCTGAATCTTCAATATTGGATTTTAAATCTAAAGTACAGTTAAAGGGTAATTTAGAGCCTACATATAAAACCAATACAGATCAAAACGTTGTTAACCTCTTTGGAAGAAAGTAG
>group_1924
ATGACAACTATTTTTAAAACCCCCTTTGCAACACAAGGGGATAAGGCTTCTATACCCGTAGAAATCCAACCAGACGGCTCTGTGTCTTATACACAAGGCTATGGTTACGATTATGAACGCGATCAAGTCACAGATCCTGCTGCAAAAGATATCGAACGTGAAAAAATGAATGGGATATTTCACGATATTACGGAAGCGATTGGCGAAATCCAGCTATTTGGTTTTCCAAAATGGGCTGAATCCGGTAAGCCGTATGCGATACGCACTATTGTGTACCATAAAAATAAAGTCTGGCAGTCTAAAGTTGAGAATAACAATATTGAGCCGGTTGCTGGTAATGCATGGGCAGAGTTAAAAGCGGATGCCACAGCAAGCGATGTGGGCGCTTATTCAAAAGGGGAATCTGATAAACGCTTTCAACCGTTAGGTAATTACACTCCATCCGGTTATAGCTACTCAAAGGCAGAAACCGACACCAAATATCAACCAAAGGGTAATTATGCCCCAGCAGGGAATTACGCAAATAAAGGTGATAGTTACACCAAAACGGAAAGTGATGGACGATATCAAAGCAAAGGAAATTATGCTCCTGCTGGTAATTATGCGTTAGTTGGCGCTTCATATACTAAAGCAGAAGCTGATGGTAAGTATCAAGGAAAGGGTAATTATGCTGATAAAACAACAGACATAACACAATCATTTAATAGTCCCATAACTGCCATGAAGGAGGTGATGGCTAAGGATGGAAATATATCGTTAGGAATAAAAACAGTAGGTAAGCCAGAAGTTGTGGTGAATTTCGGAACTGCATGGAGAACTATTTCATTTCAAGACAAAAGCGGAACCTTTGCATTAGTTGGAGATAGTTATACTAAGTCTGAGGGAGACGGACGATATCAAAGCAAAGGAAATTATGCTCCTGCTGGTAATTATGCATTAGTTGGCGCTTCATATACTAAAGTTGAAACTGATACTAAGTATCAGCCAAAGGGTAATTATGCCCCAGCAGGGAATTACGCAAATAAAGGTGATAGTTACACCAAAACGGAAAGTGATGGCCGGTATCAAGCAAAGGGAAGCTATCAACCGGTCGGTAATTATGCGTTAGTTGGCGCTTCATATACTAAAGCAGAATCTGATGGTAAGTATCAACCAAAAGGGAACTATCAAGCATCTGGTTATAGCTACTCAAAAGCAGAAACTGATACCAAATATCAGCCAAAAGGTAATTATGCGCCAGCTGGCAATTATGGTGCGAAGAATACAGCAAATAAAACTCAAAGCGGTTGGTGGAAATGTGGAGACACTGGGATTATATATCAGTGGGCTGTTGTTACTGGTTGTACAGCTAGAACTGATTCTAGGGCTTTCCCAATTCCATTTCCTAATAAGTGTTTATCTGTCTCAGGAAGCTATGTTAATGAGGATGATTACGGACAAGGGATTTCAGTAAAAATAAAAAGTAATAAAGATATGTTAATAATCGCACATGGAGCTAGTGGGGAATGGAAAAATTCTGAAGTACAATATATAGCCATAGGATATTAA
>group_1959
ATGCTTAGACACTTTCAACAAAAAGACCAAGCCGTAAAGATCACATTACCTGATGGCACACATGGCTTTGTTTCAACAGATAGACGTTGCCATGTTTCATACGATTTTCCAGCGCACGTCAAAATTGAACTTCAACCCTCTCCCGCTGAGCAACAGAGGAGTGAACAATAA
>group_1965
ATGCCTCTTTACGCATATTGCACCTTATCAAATGACCAGAACTATACCGTGAGAGACGGGAAAGTGTTTATTGCCGGTCAAGCGAACGTGATGACCAAACACATGTACACACCGCGTGGTCGTGTGACGGAAATTTCTGACGAGCAATACAAACAACTCAAAGAAAATCACGTTTTCAATCTTCATTGTGACAATGGGTATATTACCGTTGAAGAACGCAAAGAAGATCCCGAAAAAGTTGCTACCAATATGGAAGCGAGCGACCAATCAGCTCCTGACACACCAGAATCGTTAGAAGCTGAAAAGTTAGACGTTCCTAAAACCAACAAAAAAGTAAGTGATCATGGAGACGAGCACATTTCCTTTAACGTCATTCCGTGTGCTCTATCCGCAGTTTAA
>group_1969
ATGAGGCCAGAACATCTTGCATTATTAAGAGATAAGCTCTGGCGATTGAATCACCTCTACTGGATCACAAACAAAGAAGGTAAGCCAGTTCGATTTAAAATGACGCCTGAGCAACTCGAATATTTTGAAGGGATGCACACGCGAAACATTATCCTGAAAGCTCGTCAGCTTGGCTTTACTACAGAAGTCTGCATTATCCAATTAGACGCAGCGTTATTTGAGGCGGCTAAATGTGCATTGATAGCCCACACACTTAACGATGCTAAGCGACTATTCAGGGAAAAGATAAAGTATGCCTATGACAAGCTACCCGATGAAATCAAAGCGGCTAACCCAGCGAGTAATGATGCGGTTGGTGAGTTGGTGTTTAGCAAAGGCGGCTCGCTTTATATCAGCACGTCATTTCGTGGCGGTACACTCCGTTATTTGCACGTTTCTGAGTTCGGTAAGATATGTGCTAAGTATCCAGAGAAAGCCCGTGAGATTGTCACTGGCGCATTTGAGGCGGTATCAAGCGATTGTTTTACGACGATTGAAAGCACAGCGGAGGGTCGAGCAGGTTATTTCTTCGATTTACCCGATGAAATCAAAGCGGCTAACCCAGCGAGTAATGATGCGGTTGGTGAGTTGGTGTTTAGCAAAGGCGGCTCGCTTTATATCAGCACGTCATTTCGTGGCGGTACACTCCGTTATTTGCACGTTTCTGAGTTCGGTAAGATATGTGCTAAGTATCCAGAGAAAGCCCGTGAGATTGTCACTGGCGCATTTGAGGCGGTATCAAGCGATTGTTTTACGACGATTGAAAGCACAGCGGAGGGTCGAGCAGGTTATTTCTTCGATTATTGCCAGTCTGCTGAGAAAGCGCAAATTCAGAATAAGACTCTCTCTAACCTAGACTGGAAGTTCTTTTTCTTCTCATGGTGGAAGAATCCAGAGTATGCCATTAACCCTGTTGAGCCATTACCCCAGCGGTTAGTTGATTACTTTGATGAGATAGCCAGCAAACATGGTGTTCAATTAAACGAGCGCCAGAAAGCATGGTATTACGCCAAAGAGAAAACGCTTGGCGACGATATGAAACGGGAATACCCGTCAATACCGTCTGAGGCATTCCAACAATCGGTTGAAGGCGCTTACTACGCCAAGCAGTTCCGCTTCCTGTACGAAAATAAACGCATTGGCACACTTCCTGATAACTCGCACTTACCGGTTCACACGTACTGGGATATTGGTGTGGGTGACTCAACGTCAATTTGGTTTATTCGTGAAGTGGGCGAGGAGTTCCACATTATAGACCACTACTCAAACAGTGGTGAAGGTCTACGGCACTACATGAAAGTGTTAAAAGACAAAGGCTACACATATGCAAGTCACAATGGCCCTCATGATATCGATAACCGTGAGTTTGGCTCGGATGCGAAATCTCGGCGTGAATTAGCGCGTGAGGGGTACGAAATCGACGGACAAATTTACTCAATCCGATTTGAAGTAGTGCCGAAGCTTTCAGTTGATGAAGGTATCGAGGCAGTACGTGAAATTCTGCCACTTTGCGTGTTTGATGAGCATAAATGTAGTGAAGGCATTGCTCATCTAGAAGCTTATCGTAAAGAGTGGGATGACAAGCGAGGCTGTTGGAAAGATAAACCGCTTCACGATTACACGTCGCATGATGCTGACGGATTTAGGTATTTTGCGGTGAGTCGCAGAAATACCAAGCGTCCAGCATTCGAAATTAACCTAGGAACAACCTTCTGA
>group_2010
ATGAACAGAAAAATATCAGAATCAGATAAAATTGCCGCCCGAAACTTACGAAACATTTGGGAAGCAAAACGAGAATCGCTGGGCTTAACTCAAGAAAAAGCCGCAGAGATTATGGGATTTGCTACTCAAGGGGCAGTAAGTCAGTATTTAAATGGCCGAACAGCCTTAAACACTGATACAATTTTAAAATTCGCATCATTATTGAAAGTTGATCCTGAAGATATTAATCCAGAGCTAAAAACGTTGTTAGACTACGTTAGGCGAACAGGAAAAGAAGAAGAAGAAATAAAACAAATAACCTCTTCTACATCAACTCAAAATGAACATACGACTTTAAGACTGATGGATGTATATGCAAAAGCAGGCCCTGGTGGCTTTATAAATAACGAATTCCCTGACACTATAAAATCTATTGAGTTCTCTCCAGAAAAAGTATTCGATTTATTCGGTAGAAAAAGTTTAAAAGGGATTGAAATAATTAACATTAGCGGTGACAGCATGTCTCCAGCAATAAACCCAAGAGACGTCGTTTTTGTTGATACTCATAATGAATTTTTTGATGGCGATGGTGTTTATGTGTTTAGTTTTGAAAATTCATTATTTATAAAAAGATTACAAAGAGTTAAGGGCAGAAAACTAGCTGTTAAATCAGATAATCCTGCTTATGAAACGTTTTATATTGAAGAGTCAGAAATGTATGATCTCCGAATTATTGGAAAAGTAATAAAATCACTTCCTATTAAAATGATTGATTTTGCATAA
>group_2013
ATGAAACGACATCTGAACACCAGCTACAGGCTGGTATGGAATCACATTACGGGCACCCTGGTGGTGGCTTCCGAACTGGCGCGCTCACGGGGAAAACGCACCGGTGTGGCGATTGCGCTGTCTCTTGCTGCTGTCACATCAGTTCCGGCACTGGCTGCTGACACGGTTGTACAGGCGGGAGAAACCGTGAGCGGCGGAACACTGACAAATCATGACAACCAGATTGTTCTCGGTACGGCCAACGGAATGACCATCAGTACCGGTCTGGAGTATGGGCCGGATAACGAGGCCAATACCGGCGGGCAATGGATACAAAATGGCGGTATCGCCAACAACACTACTGTCACCGGTGGTGGTCTTCAGAGAGTGAATGCCGGAGGAAGCGTTTCAGACACGGTTATCAGTGCCGGAGGCGGACAGAGCCTTCAGGGGCAGGCAGTGAATACCACTCTGAACGGCGGTGAGCAGTGGGTACATGAAGGCGGGATTGCAACGGGTACCGTCATTAATGAGAAGGGCTGGCAGGCCGTCAAATCCGGCGCAATGGCAACCGACACGGTTGTGAATACCGGCGCGGAAGGGGGACCAGATGCAGAAAATGGTGATACCGGGCAGTTTGTTCGCGGAAATGCCGTACGTACCACCATCAATAAAAATGGTCGTCAGATTGTGGCTGTTGAAGGAACAGCAAATACCACTGTGGTTTATGCCGGCGGCGACCAGACGGTACACGGGCATGCGCTGGATACCACACTGAATGGCGGTTACCAGTATGTGCACAACGGAGGCACAGCCTCTGACACGGTTGTAAACAGTGACGGCTGGCAGATTGTCAAGGAAGGTGGTCTGGCGGATTTCACCACCGTTATTTTCGGTGAAGACCGGCATACTTCCCGCAGTAAACGATATGCGTACATTCCCACCATCACCGTACTGGAAAGCCTGCAGCGGGAAGGCTTTCAGCCATTCTTCGCCTGCCAGACCCGTGTGCGCGACCCGGGCCGCCGGGGATACACAAAACATATGCTGCGTCTGCGGCGGGCCGGAGAGATAAACGGAGAACATGTCCCTGAAATCATTCTGCTCAACTCCCATGACGGTACCTCCAGCTACCAGATGCTGCCGGGTTACTTCAGGTTCGTCTGTCAGAACGGATGCGTCTGTGGTCAGTCTCTGGGGGAAGTGCGTGTTCCGCATCGGGGAAATGTGGTGGACAGAGTCATTGAAGGGGCTTACGAGGTGGTGGGCGTTTTTGACCGGATTGAGGAAAAGCGTGATGCCATGCAGTCGCTGGTCCTGCCGCCACCGGCACGCCAGGCGCTGGCACAGGCGGCGCTGACTTACCGTTATGGTGACGAACATCAGCCCGTCACCACCGCCGACATTCTGACGCCACGACGCCGGGAGGATTACGGTAAGGACCTGTGGAGCGCATATCAGACCATCCAGGAGAATATGCTGAAAGGCGGGATTTCCGGTCGCAGTGCCAGAGGAAAACGTATCCATACCCGGGCCATTCACAGCATTGATACCGACATTAAGCTCAATCGCGCATTGTGGGTGATGGCAGAAACGATGCTGGAGAGCCTGCGCTGA
>casE
ATGTATTTATCAAGGATCTCAATAGACTATTCTGCTGATTATTTACACTCACTATTAGCGAATAAGTTGCCGGACGGATATACAATTCATCAGTTATTATGGCGGTTGTTTACTGAAGAAAAAGAACGCTCATTTTTGTATCGATTAGAAATAGGAAAAAATGGTAAACCTATTTTTTATATTCTTTCTTCTATAGCTCCAACTACTAAGAATAATTTTTTTAAAATAGAAACTAAACCTTTTTTACCCAAATTAGTTAAAAAAATGAAATTAGCCTTTTCATTAAGAGCAAATCCAACGGTTTGTATTACTGATAAAGAAGGAAAACGGCATCGTCATGATGTTCTTATGCATGCTAAAAAACAAGCTCAACTTGATGGAAAAGATTACAGTCATGATGATATTCATCATTTAATGCAACAAGCTGCATTAAATTGGATTAGTTCTGATGATCGTTTAAATAAATGGGGTATTTCATTAACTCAGTTACCTGATATTAAAGCTTATACACCTGAGCGTATTAAAAAGCCTTCAGGAAAAATAATGTCTTTTTCTTCTGTTGATTATCAAGGTGTTCTAACAATCGAAGAACCTCATTTATTTTGGCAACAATATCAGCAAGGGTTTGGCAGAGCAAAAGCGTTTGGTTGTGGATTGATGCTTATCAGGAATATTTAA
>group_2054
ATGGCTATTACCGAAACATTTGATAACCGAAAAAAAGCAATGCACCTGTATTTTTCAGGTTACCGCATTGCCCGCATAGCGGAATCGCTAGGCGAAAAGGCGTCTACTATTCACAGTTGGAAACGCCGCGATAATTGGGATGAAATTAACCCGACCGAGCGCGCAGAGTTAACCGTTGAAGCGCGTTACTGCAAGCTTGTTTTAAAAGAAAATAAAGAAGGAAAAGATTTTAAAGAAATTGATTTATTAGGGCGTCAAATGGCGCAGTTATCCCGCATAAAAAAATATCAAAACGGCGGTAATGAAACTGACCTAAACCCTAAGATTGCCAACCGCAATAAAGGCGAACGCCGTCAACCAGAGAAAAACTTCTTTTCAGAAGAACAAATTGAAAAACTGGAAGATATTTTTCGTGATACGTTGTTTGAATATCAGAAGGTGTGGTATCGCGCCGGTCATCACCGTATCCGCAATATTTTAAAATCTCGTCAAATCGGCGCAACGTTTTACTTTGCCCGTGAAGCCTTTATTGATGCCCTGACCACCGGACGTAATCAGGTTTTTCTCTCCGCCAGTAAAGCGCAAGCCTATATGTTCCGTGAATACATTATCAAAATGGCATTAGAGGTTGATGTTGAATTAAAAGGCGACCCGCTGATGTTAAGCAACGGTGCAACACTCTATTTCCTCGGCACCAATGCTCGCACAGCACAAAGTTATCACGGTAATTTATATCTGGATGAAACCTTTTGGATACCCAAGTTTCAAGAGTTACGCAAAGTCACTTCGGGTATGGCCATACAAAAACATTGGCGACAAACCTACTTTTCAACACCGTCAACCATGAGCCATGAAGCGTACCCGTTTTGGTCGGGCAAGCTATATAACCGCGGACGCAAAAAAGAAGACAGAGTTGATATTGATATCTCACATGAAGCGTTAGTCAATGGGCGTTTATGTGAGGATGGGCAGTGGCGACAAATCGTCAATATTGAAGATGCGTTGCGGGGAGGTTGTGATTTATTCGATTTAGAGCAACTCAAAAAAGAGTATAGCCCAGACGAATATAACAACCTGTTAATGTGCCACTTTATGGATGATATCGAATCTCTATTCAACTTTAACATGATGCAAAATTGCATGGTGGACAGTTGGGAAGTGTGGGATGACATTCAACCGTTAGCCCTGCGCCCTTATGGTTATGATCCGGTTTGGGTAGGTTACGACCCCAGCAAAGGCGGTGAAAATGGTGATAGTGCTGGTTGTGTGGTTATCGCTCCGCCGAAAGTACCCGGAGGGAAATTCCGCATATTAGAGCGTCATCAATGGCGTGGTATGGATTTTCGCGCACAAGCTGACGCCATTAAAAAAATTACTGAGCGTTTCTATGTGGAATATATGGGCATTGATACCACCGGCTTAGGCCATGGTGTTTATCAGAATGTCATTCAGTTTTTCCCTGCTGCGCGTGAGTTTATTTATAACCCGAATGTCAAAAATGCCTTAGTGATTAAAGCCTATGATGTGATTAGTCACGGGCGTTTAGAGTTCGATGCACAGTGCATTGATATCATTCAATCTTTTACTTCCATTCGCCGTACGACCACCGGAAGCGGTAACCGCCCCACTTATGAAGCCTCACGCAGTGAAGAAAGCGGACACGCTGACCTTGCATGGGCAACGATGCATGCCCTTTTCAACGAACCATTAACCGGTACCACCGAGAACAGTAATAACATTGTGGAGATTTATTAA
>group_2055
ATGAAAAAAGAAACTCGTTTTAAATTTAATGCTTATATGACGCAACTCGGTAAAATTTACGGTGTTAGCGCCCAAGAGTTTAGCGATACCAAAGTACCGATTGAACCGTCTGCTGCTCAAAAATTAGAAACTACGATCCAGCAATCGGCGGAGTTTTTAACGCACATTAATATTGTGCCGGTTGATGAGCAAGTCGGTGAAGCCATTGGTTTAGGCATCGGTTCGACTATCGCGGGAACCACTGATACAACAGCAAAAGACCGTGAAACAAGCGATCCGATTAAGCTGACAAAGAACAGCTATCTTTGCCAGAAAACCAATTACGACACCCACCTTGATTATGCAAAAATTGATATGTGGGCGAAGTTTACCGACTTTCAAACCCGTATCCGTGATGCGATTATCCGCCGTCAGGCATTAGACCGCATTATGATTGCTTTTAATGGTACGCACCGCGCCGATAATTCTGATCGGACAAAATACCCCTTACTGCAAGATGTGAATTCAGGCTGGTTACAAAAAGTACGCGAGCGTGCGCCAGAGCATGTGATGGGTAGTGAAACGAAAGACGGTGCAACCACAGCGCAGCCTATTCTGGTCGGTAAAGGGCAAGCTTATCAAAATCTTGACGCATTAGTGCAAGATACGGTCGATACTGCGATTGATCCTGAATATCAGGACGATACCGGTCTTGTTGTGATTTGTGGCCGTAAATTATTAGCAGATAAATATTTTCCACTGGTTAATAAAGACCAAGATAACAGTGAAAAACTGGCAGCAGATACCATTATCAGCCAGAAACGTATCGGCGGTTTGCCGGCTGTACGTGCGCCGTTCTTTCCTGACAATGCGTTTTTTATCACCCGCCTTGATAACTTGTCGATTTATTTCCTTGCGGATTCTCGTCGTCGTCAAGTGTTAGATAACCCAAAACGCGATCGCATCGAAAACTACGAGTCCGTCAATGAAGATTTTGTGGTTGAAGATTTTCGCGGTGTGGCACTGGTCGAAAATATTGTTTTTGAAGATGTAAAAGAGACACAGCCAGAAACAAAAAAAGAGGGGGTAGCTTCTGAAAATGAAGTCGTCAAAGACGACAAAGCAGTAACAGAAGAAACACCAACTGAAAATAAAAAGGCGAAATAA
>pglA~~~pglA_2~~~pglA_1
ATGAATAATAAAAATTATATTAAAAAGATCGCGATTACATCAAACACAAGTTGGTATTTATATAATTTTAGAAAAAACACCATAATATCTTTAATAGAGGCTGGATTTAAAGTTTATACTATTTCACCTGTTGATAACTATTCTAAAAAACTAAAAGAATTAGGTGCAGAACATATAAATATCAAAATTGATTCAGCCAGTAAAAATCCTTTGATTGATCTCTATACATTGATTTCATTTTATAAAATATTTAAACAACTTAGATGTAATGCTGTACTTAATTTTACTCCTAAAAATAATATTTATGGAACATTAGCAGCAAAATTAAACAAAATAAAAGTCATCAATAATATTGCAGGTTTGGGTACATTATTTGTAAATGATACTATTAGTTGTAAACTAGCAAGAAACTTATACCGCTATAGCCAAAAATATGCTGATAAAATATTTTTTCAAAATAACGATGACCTTTCATTATTTTTAGAAAAAAAATATGTCGATAAAGTACAAGTTGATAGATTGCCTGGTTCAGGTGTTGATTTATCTCGCTTTACATTATCATTATCAGAATATAAACATAAATTTAGATTTCTATTAGTGGCAAGAATGCTTTATGAAAAAGGGATTACTTTTTATGTTAAAGCTGCACGTATCTTAAAAGAAAGATATGGCGATAAAGTTGAATTTTGTCTTTTAGGATTTGTTGGTGTAAATAATCCTTCAGCAATCACACATAAACAAATGAATAACTGGGTGGCAGAGGGAATTATTAATTATTTAGGTACATCTGATACCGTAGAAAATGAATTAGCCCAAGCAGATTGTATAGTGCTACCTTCTTTTTACCGAGAAGGAGTGCCAAAAACATTACTAGAAGCTGGAGCTATGGGAAAACCCATAATCACTACTGATAATGTTGGTTGTCGAGAAACAGTTACTCATGGTTTTAATGGATATATATGTCAACCTAAGTCTGTATCAAGCTTAGTTGATGCCATGGATAGATTTATTAACTTACCCTATGAAAAAAAACTAAAAATGGGTCAAAATAGTAGGCAGAAAATCGAAACTGAATTTGATGAAAGAATAGTCATAAAAAAATATTTAGATGCGTTAAAAGAAATTATGTAA
>group_2117
ATGGCAAAACCGGATTGGGGGATGCTACAACAACAGTTCCTCGCCGAACATGCTATAACAGGAATATCCCCTAAAGAGTGGTGCGAACTAAAGGAACTAAACTACGCAACAGCCCGACGATATATCAAAATATCCAGTGCGCAGAATGCGCAAAAAACTGCGCACAAGAAATTGCGCACTGCGCACAAGAAATTGCGCACTGCGCAGAAAAAAGAATGCGCAAAAGAGCCAATGTGCAATAGTGATATACCCACTGCGCAGAGTAATGGATCAAGTAATGCGCATGATGATGAAAACACCTTTAGTCTGCGCAATTACGGGCTAACTGAACAACAGATTAAATTTGTTAGTGAATACCTTATCGACTTAAATCGAACAGGAGCATATAAGCGAGCCGGTTATAAAGGCGAAGGAAATACAGCTTATGTCAATGCTACTCGTATGCTAAGAAATGCTAAGGTTTCACGAGCAATCACTGACGCATTAGCAGAACGGGAACGCAGAACAGAGATAACCCAAGATGCTGTATTAAAAATATGGTGGGATATCGCAACGGCAGACGTTAACGAACTGACTGAATACCGTCGATTATGTTGCCGTCATTGCTGGGGCTTTGGTTTCAATTACCAGTGGCGTGATTCAATAGAGTTTGAAGATGCCATTAAAAAAGCGCTTACAGCCAATAAACCACCTCCACAAGATGTGGGGGGTTATGGTTACGATGAAACATTAGATCCAAATCCTGATTGTCCGCGTTGTAATGGTGCAGGTATTGGTCGTGCGCATTTCCATGATACGCGTGATTTAACAGGGCCAGCGCGTCGAGTATTTGCTGGCGTAAAAGAAGGTAAGTTTGGTGTCGAGGTTATTACTCGTAATCAAGATGAAGCGCTTAAGATGGTTGCACAGCATTTAGGTATGCTGAAGAACAAGACGGAATTAACGGGGGTAGATGGTGGGCCTATTCAAACAACAGGAATTGATTTAAGTCACCTAAGTTTCGAGCAACTTCTTCAATTGAGAAAAAAGGGCGAAAAGTAG
>group_2129
ATGGATATTGCATTAAAGAAATTTACTATGCCAATCCCATTCCCGTTTGATTTTAAAAATCCTGACTACCCGCAGGTATTTGAATGGCGAATGGAACGATTAACACGAATTCGCCAAAATCCAGAAGCTATACCAGCACTCAACGCTTATTACAAAGATAATCCAGCTCAATTTATTATTGATTGGGGTATGACGTATGACCCACGAAACCCTGAGAGAGGATTACCGTCATATATCCCATTTTTATTATTCCCTCGACAAGAGGAATGGATTGAATGGTTTATCGAACGATGGAAAGGGCAAGAGCCTGGTATTACAGAAAAGACGCGTGATATGGGTATGAGTTGGCTAACGGTCGGCTTATCTTGCACTGTATGTAATTTCAATCGTGGTATTAGTGTCGGCATAGGTAGTCGTAAAGAAGAGTATGTCGATAAAATCGGGGTACCTAAATCACTGTTAGAGAAAGCCCGTATCTTTATGTCTTATCTGCCGGCTGAATTTCGTTTTGGTTGGAATAGAAACAAAGACGCACCACACATGAGAATAAAATTTCCTCATACTGACTCAATCATATCGGGTGAGTGTGGTGATGGTATTGGGCGAGGGGATCGCGTAAGTTTTTATATTGTTGATGAGTCCGCTTTCCTTGAACGGCCATCTCTTATTGACGCTTCTTTATCAGCCACAACTAACTGCAGACAAGATATTTCAACGCCAAATGGAAATGCTAATAGCTTCGCTATCCGTAGGCATAGCGGAAAAATACCAGTATTTACATTCCACTGGAGAGAAGACCCAAGGAAAGACCAAGCATGGTACGACAAGCAGGTTGAAGTTTTAGATCCCGTTACAGTCGCTCAAGAAATAGATATAGATTACAACGCATCCGTTGAAGGGGTGATTATTCCTTCTGCATGGATACAGTCTGCAATAGACGCACATATCAAGTTGGGAATTGAACCAACAGGTAAGCGCCTTGGTGCTCTTGACGTAGCTGACGAAGGTATAGATAAAAATGCCTTTATATCAGGTAAAGGAATATTGGTAGATGCTTGTGAAGAGTGGAGTGGGAAAGGTGCTGATATCTACCAAACCGTGGTTAAGGCAATCAATTTAGCCAGTGATTATGGTTGTAGTGAGGTTCTATATGATGCTGATGGTATTGGTGCCGGTTGTCGTGGTGATTCAAGACAAATCAATGAAGAACGGAAGTTAGCTGGTTTAAATCCTGTTACCTTTTCTGCTTACAAAGGAAGCTCTGGTGTACTAAATCCGGATAAGGTTTTAATGAAAGATGCCAGCGGTAGAAATATTACGAATAAGGACTTTTTCCAAAACTTTAAATCTCAATCTTGGTGGCATTTGCGGACATTGTTTTTAAATACTCATAGAGCTGTTAATGGTATGAAATATGATCCTGATGAGATTATTTCGTTATCTTCAAAGATGTCATCTTTATCGAGATTAACTTCCGAACTCTGCCAGCCAACGTACACAAAAAACTCAGCAGGTAAAATCGTCGTTGATAAAAAACCTAACGGTGCTAAGTCTCCAAACTGTGCTGATGGCTTAGTCATTCTTAAATCTCCTGAGAAAAGAAGTGGTAGTTTCTTCACAACTAAGAGGTAA
>group_2131
ATGTGGTGGCCGTTTAAGAGGCGAAAAACAGAACCACTCGCACCGGTTAAACGGTCAGCATTCACAACTGACTTATATCCTGCGCTGGCGCGAGAACGAGGCTTTGATGGGATTAATTTACCCCAACCCACAATTGCAGGTGTTGCGATGGATAGCATTGATAACTACGTGCCCTCATTTAAAGGTGAGCAGGTTTACGGTGTGCCAGAGTCACAGGCTTCTTGGTATGCCTCACAAATGTTTATCGGTAACAATATGTGTGCGGTTATCGCTAAACATTGGCTGGTGGATAAAGCCTGTAATATGCCCGCGCGTGATGCGATACGTCAGGGGTATGATATTGATTGTGATAACGACGATGATCGCGCTATCAGTAAAAAGCTCCGTAAACGTGATAAAAAATACCGCATTACACATCAACTTAAAGAACTGGTTCATTTTGGACGTGTATACGGTGGTCGTTTAGCATTATTTGTTGTTGAGACATCTAACCCGAAAGAGTGGTACGAAAACCCGTTTAATATCGATGGCGTGACAAAAGGCATGTACAAAGGGATCAAACAGATTGATCCACAATGGGTAACAGCCGATTTAACGGATGCCAATGTTCAAGACCCCGCGAGTATGGACTTCTATGAGCCAACATATTATGTGATCGGTGGGCGTAAGTATCACAAGTCCCACTTTATTAAGTTTGTACCTTTTCCTGTGCCTAATGTGCTTAAACCAATGTACAACTACTTTGGTGTATCAGTGCCAGAACGCATTTATGAGCGTGTCTATGCTTCAGAACGCACTGCCAATGAAGCGCCACAATTGGCAATGACTAAGCGTTTACTCACAATGGGGATCGCAGACCTTGAGTCGGCAGATAAGAGCATTATCAATGAAAACATGCTCTATTTTATGGAGATGCGCGATAACTACGGTGTGCAAATGACGGGCAGTGGTGACACTGTTCAACAGTTCGACACCTCATTAGCGGATTTAGACGCCACCATTATGACGCAATATCAGCTGGTGGCATCAGCTTCCAATGTACCCGCGACAAAGCTATTAGGCACAACACCGAAAGGCTTTAACTCAACGGGGGAATACGAAGAAGCTAATTACCGCGAAGAGCTTGAAAGTATTCAATCAAACGACCTTGAAGAGCTATTACAGCGCCATTACGACATGTTAATGCGTAGTGAAGGTTTGCCTGTGACTGAAATCTCTATCACATGGGCACCGCTTGATAGCCCGACTGCTGTTGAGAGTGCGGATATTGAGCTTAAACAAGCACAAGCCGATTCAGCTTATGCAACAACGGGGGCGATTGATGGGTTAGATATCCGCAAGAAACTGGCCAGTGATAAAGCGTCTAGTTATTACGGCATTGAAGTGAACGAGGCAGATTATGTCGAGGCGAATACGAGTACGAACGAAGCGAGCGCAATGGGCAACATCTCGCCAAGCAGTAATGAAAGGAAAGCCCCTGCAGTATTCGGTAGCGCCCTCTAG
>group_2167
ATGCCAGCCAGTAAAATTAAGTTTCACATGTCTGGTCGTGATGTCAAAAAACATGGCCAACTGAATATTAACCCTGATCAGAAATGGACATACGGGGAATTAGCGCAAATCGGCTTTGGTGGTTTTTCTGCGATGGACTCCGCAATTAGCGGTGGTGCAATGCAGGGGGGCTTAATTCAACGCGAAATGTTGCAACACGTTTTACCGGGTGTCATTCGTACCGCAACGCGTGTGCGTGTGTTAGATGAAATCACGGGTATTGTTAATGCGGGCGAATGGCATGATGAAGAGATCATTCTGAATGTGGCGACACCAACCGGTAAAGCCGAGCTTTATGGTGATCATACCAATGTGCCATTAGCGTCTTATGCGCAAGACCAAGAGCGCCGTGGTCTTGTTCGTTTCGAATTAGGTTTCCAAGTGGGGAAATTAGAAGAAGCGCGCCAATCGTCTGCAGGCTTTGTTGCTATGGAAGAAAAGCGCAATTCAGTGACTGAATCATTAGAGCAAGGGCGTGAGCGAGTGGGTTACTACGGGTTTAATAGCCCTGAAACACGCGTCTTTGGTTTGATGAATGAGCCTAACTTACCCGCCTATGAAACCGCAAAAGGCAAATGGAAAGGGGGAGCCTTTGCGGATATTACTGCTGATATTACCGATATGTTCTCGCGCATTGAAACGAGTTCTGGCGGTATTATCAAAGATGATACGCCAATCACCTTAACATTACCGTTGGGCTTTCGTTCTGCTCTGAATGTGGCTAATCCTGTCGCACGCGGTGAAACAGTCAAACAATGGATAAATGAAAACTATCCAAATATGCGTCTGGTTTTCTCTCCTGAATTTGTCGGCGCAAATGGTGGGGCTGATGTGGCCTATATGTTCGCAGATAGTATTGATGATGGTTCAACGGCAACCAGTGCGGTGATCTTGCAAGTTGTGCCTGTGAAATACCAGTTATTAGGTTCACTCAACCAAATTAAAGGGTATATGGAAGATGCAACCAATGCGACTGCAGGTGTATTTGTGACCCGTCCGTGGGCGGTGACACGCTTAACCGGCATTTAA
>group_2168
ATGGCAATTCCTAATTCAGTAGCAAATGGCTTAATTTCTGGTGTTGTCGGTGAAATTAGTCATGCAGGCCCTATTCGCGCTGTTTCAGCAATTCTTAGTTCAGTAGATGAAAAGCTGAATATTTTCGGTCGCGCTTATACCTACAAAGATGATTCGGTGGAGTCTGTTCAAGTTGGGGGTAAAGGGGCATTTGCGGGGATCATGATTAACCCTAAAGCCTATCGTATCGAAGAAGCATTCGCTCGTAACGGTACGCAAGGTGAATTCCTGACAATGGGGGAAGTTTTCGTTGAACTAAAAGAAGTGGCAGGAAAAATCAACGCACCGGTTGTTTTTGATGAAGTTGACGGCTCGCTATCTTCTAAAGCTACCATTAGTGCAGGTGATCGTGTCATTGGTTTTATCAGCCGACACCTTGAGTCAACAGAAAGTGCTCACTTGGGCATTATTCGTTTAACAGAAATCCCATATCCAGCATCTCCAAAGGAAGGTGAATAA
>group_2195
ATGGCCGTCGATCATAATGATTTTATTTCCCAGCCAAGACGCGCGGAAATTCAACCTGAATTCTCACATATAATTGAATGTGTTGTGACAAATCTAACACGTTACTTTCCTAAGCTTATACACAGTCTATACGTATACGGAAGTGTAGCTGAAGGCCGGGCAGAAGTAGGTAAGTCTGAGCTGGATATGACAGTTATTTTCAAATATGAACCTGATCAGACTACTAAAGAGCAATTTGCAACTGTTCAGTCTGTTCTTGAAAAAAACAATCCCGTTATCAGTAAAATTGATTTTGATTGTGGTCTGTTAGAACAGGTTCTCGATCCAGATAATGTACTCAGTTGGGGATACTGGATTAAACATCATTGTCACTGTGTTTATGGCGAGGACTTAAGCCATCACTTTCAAGCTTTCAAACCTTCAAAAGCTATTGCAGTGGCCGTGAATGGTGACTTTATGGAGGTTTTGGACAAACTAGTCATTCAAATAAAAGCATCTTCTAATGAAAATAAAAAGTTACAGCTTCGGCGCTCGGCTGCACGAAAGCTTATCAGAGCAACCAAGAACAAGATAATTTTCTTCATGAATAGTGTACCCATTCCAGATCGAATAGCAGATAAATTGCGTGATCAAAAATTTTATAATTTCGATGGGTTTAGGCGGAAATTATGGGAGGAGGTATCTAAGGATCCAGAGTTAAGTAAGAATTTTATACAAAGTAACAGAACTCGAATGCGAAATGGTTTGTCACCTAGGGCTAGATATAAAGATAGTGTTGGAGGGAGACGTTCCTTTGAGCTTCACCATGATAAACAGATTAGTCAAGGTGGAGAGGTTTATGATATAGATAATATTCGAGTCGCTACTCCGAAACGTCACATTGATATTCACAAAGGAAAATAA
>group_2247
ATGACAAAGCGACAATATGATTTAAATGGCTGGCTAGAAGTGAAAGATAACCCCATCTCTAAAGTTGGGGTTTTTGATTATTTAGGGTTTGAAATTGGCGCACCGATGCCCGAAAAAATTTACAAGGTGTATCGCCCACAAGAAGAATTGGCCAGCACAGAGACAATTAACTCTTTCAAATTAATGCCCTTTGTTGATGAGCATGAAATGTTAGGGAAAGACGGCACACCCGCGGAGACAAAAGGGATACAAGGGGTCATCGGGGAGCGAGTCTATTTTGAATATCCCTACCTCAGAGGCAATATCAAAATCCTGTCTAATTCAGCGCTTAACCAAATTGAAGGAGGAAAAATTGAATTATCTCCGGGTTATCGCTGTGTTTACGATTTCACACCAGGCGAATTTAACGGTGAACGTTATGACGCCATACAACGGCATATTAGAGCCAACCATCTTGCGTTAGTTGATGAAGGGCGCACTGGCGCTGATGTTGCTGTGCAAGACCATTCCGTTATTACCATAGACACAAAGGAACTTATTCGCATGAATCCTGAAAATGAAAATAAAGACACGCCAACCAATGATGAGGGTGCCTTTACGCCCGAACAATTGGAAGCGTTAAAAGCCATTATCAAAGAAGCAATTACCAGTGCTCAACCTGCAACAGATGATGATCCAGAAGATAAAGATAAGCCTTCAACTGATTCTGACCCTGACGAAGAGAAGAAAGCAGAAGAAGCCGTGGAAAAAGCCGAAATCGCCACAGAAGAGGCTGAATCTGGCGAACCCGAGGCAGTTGAGAAAGCCGAGGTTGCTATTGAAACTGCAGTCGAAGCGATTGAAGAAGCAAAAGAGCATCTTGACCAAGCAACGACTGATGGCCTTAATCGTCGTTTAAAACGCCTAAACCGTAGTATGACTGCAATGGATGAAATGGCATCACTGAAACGTAAAATTAAGCGATTAGAGAAAGCAAAGCCAGCAATGGACACCGGTGAACTACTCAAACAAATTGGTGCACGTGATTCGTTAGTGCATAAGTTAACGCCGTTCCTTGGTGTGTTTGACCATTCCGCTATGACTCAACAACAAGTCGCAGAATACGGTGTTGAGAAGCTGGGTATTCAATGCAGTAAAGGTACAGAAGCCATTGCTCTCGATGCTTGGATGCAAGGGCGTGTTCCTGACTCTCAAAAACAGAGTTCAACAATGGACTCTGCAGTGAGCAATAAATCAATTATGGATAAATGGGGAGCTAAATAA
>group_2248
ATGTCTATCAAACAAACTCGCTATGTCGATATCGCGAGTGCGGTGATTGGCGCGTCTGCTGTACCGATGCGCAAGCTCACGGCTCGTATTTTTTCAACTAACCCTAAAATCCCTGCAGGTAAAGTGCTTGAATTTGCCAGTGGCCAAGTCGATGACTTATTGGGTGCTGATTCACCCGAGGCACATTTTGCACGACAGTATTTCAGCTATGTCAGTCCAGCACCAGCAAGTAAACCCAAAGAACTGCAAATTGCCTCTTATGAACCGGTTGGTCGAGCGCCTACCTTGTTTGGCGACAAAACAGGGGATTTGGCCGATTTAAAATTAATTAATGATGGTGAACTTAATATCACTATTGGAAAAGTGACAAAAACAATCACAGGAATTGATCTTACTGAAAGCACATCATACGCGGATGTTGCGACAGCTGTGCAAGCGAAATTGAATGCAGAAAATGAACCTCAGTTTTCTAGCGCCTATGTCACGTTTAATTCCCTAGACAGCGCTTTTGTTATTAGCGGTGGCGTACAAGAGCGTGCGGATATTAGTGTACGCCAATCTGTGCTTGCTGATGCAATGAATATTAGTCATGGCACATCATCAGCCGGTAATCCTGCTCAGACTCCATTACAGGCGTTCATCACGTCTGAAGCAATTTCAGACTCATTTGGTAGTGCAACGTTTTTAACGGAACTCTCATTAGAACACGCAGTAGAACTGGCGCAGTATGTTGCGGGTGAAAACGTGAAGTACCAACTTCATTTATCTGTGACTAACAAAAATGCTGAAGATTTTAGTGGGGCGCTGGTGGGAACGGCTTCAACAGCCTTAAACCTGAAAACAGCGGATAAATTCTTTGTTCATGCATTGCCTATGGCCATTATGTCAGCCACGGATTATGACCGAACCAATGCGACAACAAACTATATGTATCGTCAATTTGGTGTCACATTTCCGTCTCAAATTACGACCGATATCGATGCAGATCGCTTAGATAAATTACGAGTGAATTATTACGGAGAAACGGCCGTATCAGGTTCGCATATTAGTTTCTATCAACGTGGTTTCTTATGTGGTGGTGTTGCTAACCCATTAGATATGAGTGTCCATGCTAACGAGCAATGGTTAAAGGCCTATATCTCACAACAGTGGTTTAGTTTGTTAATGGCAACACGCGGAGTACCCGCTAATAAAGACGGTGAGGCTAGAGCAATGATGGTGATTGCTGGGGCTGTAACTAAGGCGATTAATAACGGCACCATTTTGGCTGGTAAAACCTTAACAGATGTTCAGAAAATCGCGGTGACAGACGCTTCTGGTGATGATTTGGCATGGCACGATGTACAAAACAAAGGTTATTGGTACAACGCTCAAATTGTCGAAAACACTGGCCCATCTGATTTGCCTGAGTACGTGATGAAGTACGTATTAATTTACGGTAAAGGCGACTGGGTTCGTAAAGTCGAAGGCTCTCACAACTTAGTGTAA
>group_2249
ATGTCAATCAACAACATTCTAGTGGATTGGGAGGTTAAATTGCTTACAGAAGTCAAAGTCTTTGATTTAGCGTCATTTTCTACACTGTTTGATAGCGTGAGTCCGATTCAAATCAATGTAAGAGATGAGCATAAGGCAACACAATTTCAAGTTGAAAGTGGTGAAACGCGTAGTGATCATGTGATCATTAACCCCGTTGAGATTGGTATAGATTTGCTATTAACGGGAGAGATGAAAAATATCTTCTCATCGATGCAACAAGCTTTTGACGAACACAAACTGGTTGGTATTCAAACCCGAGTAAAAACCTATCAACCGATGTTATTAACGGGTTTTAATCATGATGAAATACCTGACATGATAGATGCGATAAAGCTGTCACTACGGTTTGTTGAATGGCGCACTGTTGAGCCTGAATACGGAGATTTACCGCCTCGAGCGACACAAAAGCCAGCGCAGTCATCAACCGTAAATCGGGGAAATGTGCAAACAAAAGAAGCCGATACGGAGACTAAAAAGAAAGGTTCAGTCGCAACACGTATCGCAGATGGTGATTGGAGCTTCTCATGA
>group_2252
ATGCAATCGCAGTTGATGTTAGATAATTCAATGATGATCCAAATTCTCCTAGAACGACTCAAAGCTGGCATTGTTGATAGAGAGGAAATGCAAAGAGAGCTAAGGGCGGCTGTTGCTAAGGCGTTAGCTAATTTCTCAGGTCAGATAACATCGAGGTCAAAACTAAACGCCATAATTGCTGAGTTAAAGCGAGAGTTATCTCCAGTTCTGGCCGGTTATTCTGAGTATTTGCTGCAATCTGTTCTCGATATCGGTGTTGAGTCAAGCCAACTTGAAGTTGATAGCTTATCGCAGATAGTAACAAATGAAGTAAGCAAGCCTGATGCTGAGAAAGTTAAAAAAGCCATTTTAAATGTGCCGCTGATATTAACCGCTTGGGGCGGCTCTTTATTTCTCAAGAAATTTATATCATCTTGGGTGACTAGCTCTATCCAGCAAGTAGAGAATCAGACTGTTTTGGCTATGGCTGCTCAAAGTAACATTCAAGTTCTACAGTCCACTATCAATGGGGCTGCAATTGATAAAACACAGGTCTCTACATCGACGATATCTCGAATTACTTACAACTACAGAACAATTGCAAATACGGCAATTCAGCATGCTCATATATGTGCGGCTCAGGAATTTTATAAGGAGAATGACGATTTAATTAAAGAGGAAGAATTCAGCGCAATACTGGACAACAAAACATCATCGACGTGTAGGGCTTTATCAGGAAACCGATATCCTGTTGGGGTTGGCCCAATGCCACCATTACACCCGAACTGTCGAAGTCAGCGATTGCCAATACTCAATGATAAATTTGCTAATTTTATAATAACAAAACCAATAGGAAGATCTGAATGGGGAGAAGAAAGCTATTATGAGTGGCTATCTAGGCAACCGGTCAAAAGGCAGGATTTAATATTGGGTCCGACTAGAGGGAGGTTGTTTCGTGATGGTGGTTTATCTCCAGAGCGATTCGCTCAGTTGCAGTTACATAAAAACTTTAAACCAATGACACTTAAAGATATGCAAAAGCTTGCACCTAAAGCGTTTGAGCGGGCAGGCATTGAATTGAAATAA
>group_2253
ATGAATACAAACGTTGATTATAAGCATCCAGCTTACAATGAGTTTTTGCCTGAGTGGGACATGATCGGCGATTGTGTTGATGGCGAGCGAGTTGTTAAAAGCAAGAAAGAGAAATACCTCCCTCATCCGGCAGATAACAAAGATGAAGATGATAAGGGTAATGAGCGTTATAAGCGCTATTTAGCTAGAGCATCCTTTCTGAATGCCACGGGTAGGACACTTAGTGGTTTGCTTGGTATTGCTTTCAGTAAGCCAGTAAAGATTAGTATTAGTGGTGATGTTGAGTATTTAGAAACTGATATTGACGGTCAAGGTCAGCCACTTACTCAAATGATAAGGGATGCTTTATCGCAAAACTTACAACGTGGCCGAGCTGGTCTATTAAGTGATTTTAGTGGCTCAGGTATTCAGTCAGAGGCTAATAAAGGTCGCTCCTATATTCGGTTGTTTACAGCAAAAGAAATTATTAATTGGCGTGTAACGAACGGGAAAACATCCCTCGTTGTTCTCAAATATCAAGAGCCAGTAGATACAGATGATTTTGAACTGCAAATGCAGAATAGCTGGATTGAATTAAGGCTTATTGATGACAAGGCGCATTCTCGCCGTTGGTATGAAGATGGAGACATCAAAGTTACCGATTGGGTTGTATTGAGTGATGCGAACGGGAAGTCCTTGAGTGAATTACCGTGGTCATGGATTGGTTCAATGAATAACGATCACACTCCTGATGCTCCTCCTCTTGCAGATATTGCTTACTTAAATATCAAACATTATCAAGCTGAGGCTGATATTGCAGAGTCTGCACATACCGTCGGACAACCAATGGTCGCATTAACGGGGCTTACAGACGATTGGGCTAAAAACTATATGTCTGATGGATTTACTGTTGGCTCGCGTAAAGGGGTGCTACTACCACAAGGTGGTGACATGAAGTTTGCACAGCCCGAAGATAGGAATATTCAGATAACCCTAGCCGAGCGCAGAGAAAAGCAGATGGCAATGCTGGGCGCTAAGTTAGTCGAGCGCGGAACATCAGCAAGAACAGCAACTCAGGCGCAGGATGAGGCTCAAACAGATAATTCAGTGCTTTCATTATGTTCCGGAAACGTCGAACAGGCCGTTAACCGAGCACTTAATTTCTGCATTCAGTTTGAGGGGAGTGGTGAGGCGACTATTGAGCTAAATAAAGTTTACGACATTGCTAAATTAGATTCTCAAGCAATTACGGCATTACTTGCTGCTTTACAGTCTGGCACTATGCGATTAATTGATTTTGTTAAGTACCTGCAAAGTATCAATATTATTCCACAAGATGAGAAGCCTGAGGATGTTATCGAAGAGATAGAATTATCGCGTGCTAACTCAATGATGTAG
>group_2263
ATGCGGATTTACACCCAACAAGGGGATACCGTAGATGATATTTGTTGGCGTTACTTTGGTCAGTCATCCGGCATGATTGAACAAGTATTAGAAGCTAATCCGGGGCTTGTTGAATTGGGCGCAAAATTACCCACCGGCACCGCGATTGAGTTACCGGACACGCCACATCAACACAGCACAACACCGATTTTACAACTTTGGGATTAA
>group_2343
ATGAAACTGGCCCTGACGCTGGAAGCCGACAGCGTTAACGTGCAGGCACTGAACATGGGGCGCATTGTCGTTGACGTCGATGGTGTTAATCTCAGTGAACTGATTAACAAGGTCTCTGAAAACGGTTATTTACTCCGCGTGGTCGATAAATCCGACCAACACGCAACCAGTACACCACCACCGTTAACAACCCTTACCTGCATACGTTGCAGCACCGCACATATCACGGAAACGGACAACGCCTGGCTGTACTCGCTGTCACACCAGACTAATGACGACGGCGAATCAGAATGGATTCATTTTACAGGCAGCGGCTATCTGTTACGTACCGATGCGTGGTCATACCCGGTTCTGCGGCTTAAGCGCCTGGGCCTGTCAAAAACGTTCCGTTGTCTGGTTGTCACACTTACCCGACGTTATGGCGTCAGTCTCATTCATCTGGATGCCAGCGCTGAATGCCTGCCGGGTTTACCCACTTTCAACTGGTAA
>group_2359
ATGTCTATGAATATCACCAAATTACTCGCTGGTGGTTGTGTAGTATTGGCGTTCTGGCTCTGGTTGGTAATAGATGACTATGGAACGTTAAAAGCTAATCACAAATTACTTACTAGTTCGTTCAATGAGCAAGTCAATATCAATCAAGATTACCAAGCACGCATAAAATCCCTTCATGATCTAGATGTAAAACATACGCAGGAACTCGATAATGCTAAAACTGAAATTAGCCAGTTACGTGATCTTAGTGAGCGTCATCCTGAGCGGGTGTACATCAAAGCCAACTGTCCAAAATCCGAAGGCGTTACCACCTCCGGCGTGGATGATGCAACCACCGCCCGACCTACTGACACCGCTATCCGAAATTATTGGTTACTCAGAGAGCGAATTGCACAGTCAGAGCAAGTAATATTAGGATTGCAGGATTACATTAGAATGGAGTGTGTGAACTAA
>group_2379
ATGGCACAGCATAGCTTTATCAAAATGTCTAACGATACTCTTGCACCGGCTAACCCTGTTACGAGAGATTTTCTGCATTCAAAAATCAAGTGTGGTGATGTGCTTTCAGCGAATTTTAAGAAAGCTCGTAACCCTCGATTCCATCGCAAATACTTCGCATTACTCAACTTAGGCTATGAATATTGGGAACCAGTTGGCGGTACCATTTCACCTGAAGAAAAAGAACTCGTGCGTGGTTATATCACATTCCTTTCATATTACACGGATAATGCTGACGCGCTCTTATCAGCATCCGATATCTATCTAGAAGAAGTTGCACAAAAACGTGCGCAAAATATCTCAGCAACAAAATCATTTGATGCTTTTCGCTATTGGGTTGTAGAGCAAGCCGGTTATTACGATACGTATGAAATGCCTGATGGCAGTTTTCGTCGTGTCGCTAAATCAATCAGCTTTGCAAATATGGACGATTTAGCATTTAGCGAACTCTACAAAGCCACACTCGATGTGCTTTGGAACTTTATCCTTCGTAAGCAATTCCCCACTCAAAAGTCTGTAGAAAATGCAGTATCTCAATTATTAAGTTTCACGTAG
>group_2425
ATGTTTGGTAACTTAAATCGTATTGCTTCACGTTATATTCCCCAGCAAAAGGTGCTCTGGTTTCGGTTCAAGGAACGTGGGCCTGATGATAGGGGGAATGACCGAAATTACTATTACGATCCCGTAGAAGTTCGTGGAAGTTGGCAGGCTGTTGATACTCAGGATGTTCAATCAATGGGGTTAGATACAAGCCAAGTGTACCGGCGCTTATATACTTCTCATGATATTAAAGCCGTTCAACGTGGTACATCTCCTGATTTTCTTGTATTCAATGGTAAGAAGTACGATGTTGTGGGTGATGCAGACTGGTACGAACAAGACGGTTGGAAATCAGTGATCTGTATTGAGGCGGGCACTTATGACGGATTATGA
>group_2426
ATGAGAACTTTTTCAATTGATAAAAATAATGATCTCTTTATTGGCCCTGATGGAAATCTCCAATTTAGCGAAAAAGACGATGCGGTTAAAAACATTTGTCAGCATTTTGCCAAGGCTGTGCGTGGTGAAATGTTACATAAAAAAGATAAAGGTATTCCTTTCTGGCCAACGACATTTGGTCGCCAAACTGATATCCCGATGTTTGAAACGGCATTCAGACAACGTATGAGCGAAATTGAGGAAGTCGTAGAAGTGATTCATTTTAGCGCCACAGTGGAAAACGGTGAATTGAAGTATCAAGCAACAATTCGCACGATATACGGAGGGTTTACATTGAATGGCTGA
>group_2515
ATGAATCAGAAAGAAATCGTCATTGAAATCGATGAATTAATGACAAATGCTTTTAACCGAGATTTTTGGCTAAACATTACGGATAGCTTTGGACAGCAGTATTTGGCAGCTGATGCGGTTGTGAAAGGGCAGGCACTAAAATTAGGTGAACCTGAGCAAGTAAGACTAAGACCTCAGGTTAGGCATTATGTTTTAAACTCAGCGCTTCGCTCAGCAGCAGAAGTAACGGGATTGGTTTTTAGAAATATGCAAACTAATCCCAAAGGTGAGGATTACGTAGTTGTTGAGTCTAAAGGAATACAATTAGGGCGAATAGGTCAAAATCATGATGAGAAAGGTATTAAAAGTGCTAAGCACAGAGATTTATTAGCTCAGCTTAACCAAGATATAGAAGGATACACATTCGATCTATTTCTAGATGATAAAAATACAACAAACTCAGTGGAAACTTTGGGTGTTTTATTGGTAAATGTAAATCCACCACATCATCTGCCACAGGATGCTATGCTTGATTTAAGAGTAGTAGTACCATTTACCAATTTAAAAGGCTTCCATTATAATAAGTCAATTTCAGAAATTCTTGAACTCTACACAGGTGAGAATAAGACAATTATTCCAGATTTGGTTTTACCTAAGCTTAAAAAGCGCCTGAAGGATCAGGAAAAATAA
>group_2534
ATGAACGTTCAACAATTTGAGTTTCATTCAGACCTATTAAAAGCGATCCTCTGGCAGTATGAAGATGCAGAGAATTTAAAAAAGCTCTCTAGTTTTAAGGCCTCTCATTTTGAAAGGTCGATGGTGTCATTTTGGCAAAACTGGTACCGGGATGTGTTTAATATCGATACGGCGAATGACTTTGGGTTGTCGATTTGGTCACGCATTCTGGATGTACCGTTAGGTATTGATATTCCACCAAGCGACAAAAATAAAGTCGGGTTTGGTTTTGGCAAAAAGAAAGCCAATTTTAAATCCAATTTCCGACGTAATGCGGATTACACCTTGTCACTGACTGTTGATCAAAAACGCATGTTAGTACGAATGCGCTATTTTAATCTGACACAAAGTCCTACGGTTACCAATATTAATGAATTTTTAAAACGTTTCTTTTGGCGTGATGACAGCAAAGTTTTTGTCCTTGATCCACTGGATATGACTTACATGTATTACGTCTTTAACTTCAACCCTGACGAACGTCTACGTGTTCTTCTCGAAAATTTCGACTTAATGCCTCGCCCTTCTGGTGTTGGCGTCAAATATAGCATTGTGACTAAAAAAGCCTTTGGCGTTGGTCAACACCGTAAAAACTTTTTAGGTAGTAACTTCGGAGCATAA
>group_2563
ATGTCGGACTGCCACCCTGTTTTATTGCCCGAAGGCCCTTTCTCACGCGAACAGGCGGTTGCCGTCACAACAGCTTACCGCAATGTGCTTATTGAGGATGACCAGGGAACGCATTTCCGGCTGGTTATCCGCAATGCCGAAGGGCAGCTACGCTGGCGGTGCTGGAATTTTGAACCTGATGCCGGAAAACAGCTAAATTCGTATCTCGCCAGTGAGGGAATTCTCAGGCAATAA
>group_2584
ATGAACCTAACTAGTTTTTTAAAGACGGGTACCTATTTATCATTAAAAGTAGGTGCCAGTGAAAAAGACGTATACTCTGTCTTTTCAAAAGAAGATTTGGGTCAAAAGTATTATTTTGATAATGCAAATAAACATGAAGGGTTCTCATATTTTTATGATGCATTAGAAATAATGATAATTAATTCAGTAGTGTACTCTATAGGATTTGATTTGGTTCGTTGCCCTGTATACCTTTGGCTGGGTAGGGATGCGACTGGTGTCTGA
>rhsD_2~~~rhsB~~~rhsC~~~rhsC_2
ATGGGAAATGAATTTTTCGCAGCCAAGCAAGGCGATAAATTAATGCACTCGTCAATCTTCGCCGATATCGTGTGTGGTGTGGTTAAAGGGGCGGTTTATGCCGCGATAGGGACGGCCGCTGTGGCGCTGACCATTGGGACAGGCGGTATGGCAACGGCCGCCGGTGCGGCCATTTTTGCCGGTGCAGGGCTGGCGGCGGGCTTTACTATCGGGGGATTGATTGATGATGCCGCTGATTGGGTCGCGGATGGGATCGATAGCTTATTCGGGCTAAGTAACCCTGATGGTGAAATCGATACAGGCTCGAAAAATGTACGTGTCAAAGGCAAGGGAGCCGCTCGCGCAGCGGGAAAATTACCGTCACCCGTACTATTAGCCTCAATTGCGGCAGATAATACCCCACCGAAAGAAGAAAAAGGCACCGAGATTGCCTTACGCGTATTGAAAAATACCGCCATGATGACGACTGGGGCATTTTCTTTATTGGCGGGTAAGGTGCTAGGGAGCCAAACCAACAATGCGGCACCCATAGCGCTCGATCCCTCCGAGTTTCCCGAATACCCTTCTCCAGAGCAAGGCTTTTTTGACAGTATTCTTTCCCCAGTAAAAGCTGCGAAACACCCGAATGCTGAACCTATGCCTTTGGATACCATCACGTGCGATAAATGGCATTGTGCTAGCGCCCCTTACTTTTTAGCCGAAGGGTCGAAAAAAGTCCAAATTAATAGCCAACCGGCGTGTCGTAACGGTGATAGAAGCACTTGTGAAGCCAAAATCAGTGATACGCAAGAAAAAGGGATTGTGCGTATTGGCGGTGGCAGTGTGGTGGTACGCGATATTATGAGTGGGCGTAACCCCTTTGCCGAAATGTTTGGTGAAATTCTCGGTGGCCTTGCTGTTGGAGCGGCGTCTACCCTGTTTCGCAGAGGGGGACTCAAGGCGATTAAACAGTGTTTGAATAGTGTAGGCTGTACTTTGGTGAGTGAAATCGCCAGTACCGCGGTGGGCAGTATGGTAGTCGCCTCGGTGACCCAAGCCTTTAATAGTGTGCGTCACCCCGTGCATGCGGCTACGGGGGCGAAAGTCCTAAATGGAGAGGATGACACCGATTTTATTATTGATGGTGTGTACCCGTTAGTCTGGTCGCGTATTTACCAAAGTCGTAATACGGGTGAAAATCGTTTAGGACGCGGTTGGGCGATGCCGTTTGATGTCTTTTTGACCATTGACGACACGGGTAAAGGGCTTGAGAATGAAAACATTTATTATCATGACATGTCGGGGAGGCGTTTAGCGTTAGGAAAAATCGCCCTTGGTCAGAAAGTGTTCTATCAAGATGAAGGCTTTACCGTCTATCGCACGACAAACAATCTTTTCCTTGTTGAATCGGCGGAAGGTGATTATCAATTTTTCGAAGCCAATCCACATAAAATCAATACACTGCGCTTAATGAAAAGTGCTGATCGTCATAATAACGCTTTACACTACCGCTATGCTAATGACGGTGAATTGGTACAAATTCATGATGATGCGTATCTGACCGATATCCGGTTACATTATGATGAAATCACCCAACGCTTACAGTCGGTGACCCGCCACCAAGGACAAGAAGAAAAAACGCTGGTCACTTATACTTATGATGCACAACAGCGTTTAGTGCAAGTCACTAATGCGGATAAGCGAGTGACTCGTCGTTTTGGCTGGGATGATGAATCGGGTTTAATGGCCATGCACCAATATGCCACAGGGGTCAGTAGTCATTATCGTTGGCAACGTTTTGATGCCTTTACCATTGAAGACAATGAACCTGAGTGGCGAGTGGTTGAGCACTGGCTTAAAGACGGTAAACGCTGTTTAGAGCATACCGAACTGACCTATGATTTAGCTCAACGAACCCTCACCACCGTGGAAACGGGGGGCGAAACCACCTTCCGTCGCTGGAATGAACAACAGCAAATTATCGAATACACTAATGCATTGAATGAAACGTGGTGGTTTGAATGGGATACCAGCCGCTTATTAACGAAAGCAATAGCCCCAGATGGCAGTGAATGGGGGTATACCTATGATGAGCGCGGTAATTTAACCCAATCGACCGATCCGGAACAACAATCGACTTGCTATGATTGGGACAAAGATTTTGCGTTTCCCACGGCACAAACTTTGCCAAATGGGGCGGCTTGGCATTGGGAGTACAATGAGCACGGCGATATTCGTCGTGTGATTGACCCGCTTGGCCATATCACGCGCTTGGCGTGGGATGACCAAGGCCTGTGTCTGGGGCAAGTGGATGCTAAGGGCAATGAAACCCAGTATCGCTATAATGCCCGCGGTCAGTTAATCGAGCAACGGGACTGTTCGGGTTATCCCACCACCTTGACCTACGATGATTGGGGACAACTTCGTTCGTTGACCAATGCACAGAATGAAACCACGACTTACACCTTTAGTGAAGCGGGGTTGTTGTTAACAGAGTGCTTACCGGATGGGACAGAAAACCGTTATGACTATGATGCCACCGGGCAATTAGTGGGAATAACGGATGCCGGAGAGCGCCATATTCTGTTGCGCCGTAACCGTCGTGGACAAGTAATAGCCCGACGCGATCCGGCAGGGCATTGGTTGCATTTTCACTATGATACTTTCGGGCGTATGCAGGCGCTGGAGAATGAACAGGGCGAGCAGTACCGCTTTGGCTATGATGCGTTACACCGTTTAACCGATGAACACGATTTAATCGGACAACAAAAGCACTATCAGTACGATGTGATGGGGAATGTCACCCAGATAAAAACCACTCCGGGGCCTTGCGTTGATACGCCGATACCCTTATCCCCGCAGGTGACCACCTTCGGTTACGATAAAGTGGGACGGTTGCTGTTTCGAGAAAACGCCGATTATCGCACGGAATACCTTTATCAACCTTTGAGTGTGACATTACGCCGAGTCCCCATGGCGATATGGCATGAAGCCGAACGCACCGGCACCACCACCCGCGTAGAGTATCAAGACGCCCTGACCTTTACCTACGATAAAGTGGGGCAGTTGGTTCGAGAAGCCAGTGCTCGCGGTGATTATCAGCATCACTATGATGTGCTGGGTAATATCACTCGCACCGAGTTGCCCCATCAACGGGCATTTGAATACCTGTATTACGGCTCTGGGCATTTACAACAAACGCAATGGCGAGATAATGAGCAACTGACGGTATTGGCGGAATATCAACGAGACCGTTTACACCGAGAAACGTTGCGCACCAGTGGCGCCTTAGACAATGAAACGGGCTATGACTGTCGGGGACGTATTACGCACCAAGTGGCGCGCCAAATGAATGCCTCACAGTTTGTGACCCCGGTGATAGACCGTCGTTATCGTTGGGATAAACGCAATCAACTTATCGAGCGCAGTGTCAGTTATGGTCAAACGGGCGAGGTTTTTACCGCCGGACATTGGTACTACCATAGTTATCAGTACGACCCACTGGGGCAGTTGACGGCGCATTTAGGGTCGGTGCAAACCGAACACTTTCTGTATGATGCAGCAGCCAATTTACTGACCCGTCCGCACACCGAAGCACCGCATAACCAAGTACAAGGCAGTGATAAATTTGATTATCGCTACGACGGTTTTGGTCGCATGGTATCGCGCTATGAAAAAGGCAGTAGCTCGGGGCAACGCTATCACTATGACAGTGACCACCGCATTATCGCGGTGGATATCGACCAAGGGCCCTTAGGGTATCAGCGAGCGGAATACCGCTACGATATCTTAGGACGTCGGATTGAAAAACGGTTATGGAAAGCCAGTGCGATTGCCAACACAGTCACCTATCACCAACATGAGCCGGATGAAGTGTACACTTTTGGCTGGGTAGGGATGCGACTGGTGTCTGAGCACAGCAGCGCAGCGCCCCATACCACGGTTTATCATGCTTACAATGACCAAAGTTATACGCCTCTAGCCCGCATTGAATGCACGGATAACCCGCTTAATCCGCAACGGGCGATTTATTATACGCACAGCAGTTTAAGTGGCTTACCGGAAGCGCTGACCAACAGTGACGGTGAAATCGTTTGGCAAGGGCAATACAGTGCTTGGGGGCATTTACAGCGTCAAACCCGCCCCACAAGCACATTTAATCGTGAACAGAACCTGCGTTTTCAAGGGCAGTATTTCGACAAAGAGACGGGGTTACATTATAATACGTTCAGGTACTATGCCCCGGATTTAGGCCGTTTTACCCAGCAAGACCCGATAGGGTTGGCAGGGGGGATAAATTTATATGCTTATGCGCCAAATCCATTGACATGGGTGGATCCGTGGGGTTGGGCAAAAGAAAAAACTTATGAAGTAGTAAAATATATGAGTAAAAATGAAGTCGATGCGGTTAGAAAAGCTAATGGAGGCATTGTGCCTCATTTTAATAGTAATAGGGTTGCTCGTTGGCTTAATATGCCTGGAGCAGATTGGAATCCTAAAGGGGAGAAATTTAGGATAGTATTTACTATTAATCAAAAAGGTATGGATATGCTAAATAACCATGTCGATATGGATAAATTATTGTTAGGTGAAACTGATTTACCCCGAGGTGTTTTATCTAAACCTAATGAAATAGGAGCAAGGGGTATAGGTGTTGGATTGCTTGATGAATTTAATAAACAGATAAAGAGTGCTAGAATAGAAACAGAAATAAAAACAGGGAAATGGAAAAATATTGGAGTAATAAAAAAATGTTAG
>group_2671
ATGTCTAGGCGAATACGAGTACGAACGAAGCGAGCACAATGGGCAACCTCTCGCCAAGCAGTAATGAAGGGGAAGCCCCTGCAGTATTCAGTCGCACCAGCTAGTCGTTATCAAGGTGACATGTCACGACTCATTAATGCAATGATTAAAGACTATGAAAAAGTGTTTAGTGAATTAAATGACGACTTTGAAGGTTTTACGATGGATGCCAGCTTTGCCAGTCAAACACGCATCTGGCTTAATCGGCTAAAACGCAAATGGGATAAGATTTTTAAACAAAAATCCACAGAGATTGCGGATAAATTTGTTTCCCAAGTCGATATAGGCGCAAAGCGTAATTTAGATGATTCTCTCAAACAGTTGTCAGGGGGGATCACCATCAAAACCCCAGCCATGCCCGAAGCCCTGAAAGATAAAATTATTGCCTCTACAGCTGAAAACGTATCGTTAATTAAATCTATTCCACTGCAATTTCATCAACGTATTGAAAGTGTTGCATTACGTTCTATTAGCCAAGGTGGTGAGGGCGCAAAGACGCTATTAGAGGAAATTAGGCATACAGGCAGTGTGACTGAAAAAAGGGCGAATTTTATCGCTGTTGATCAAACACGAAAAATCACGACTGCAGTGAATTATGAGCGTATGAAATCTGCCGGTATTCGTAAGGCAGTTTGGCATCACTCGGCAGGTAGTGCCGAACCGCGTGAATTACATCTGCGTCTGGATGGTGAAGTGTTTGATTTAGATAACCCACCTGTGATTGATGAACGGACAGGTGAGCGTGGCTTGCCCGGACAATTACCAAACTGTAAGTGCTTCTGGACACCCGTAATAGATTTCGGTGAGGAGACATGA
>group_2713
ATGGGTTCATGTGCAGCTCCATCAGCAAAAGGGGATGATAAGTTTATCACCACCGACTATTTGCAACAGTGCCCTCGCTGTCACACCAGACTAATGACGACGGCGAAACAGAATGGATTCATTTTACAGGCAGCGGCTATCTGTTACGTACCGATGCATGGTCGTACCCGGTTCTGCGGCTTAAACGCCTGGGCCTGTCCAGAACGTTCCGTCGTCTGGTCGTCACTCTCACCCGGCGTTATGGCGTCAGTCTCATTCATCTGGACGCCGGCGCAGAATGTCTGCCGGGGCTCCCCACTTTCGACTGGTAATCAGGACAAAAGACACTGGATGAAATTATTAACCACAGAAACGGCGCTGGATATTCTGATTGCGTGGCTGCAGGACAATATTGACTGCGAATCAGGGATTATCTTCGACAACGATGAGGATAAAACGGATTCGGCAGCACTGCTGCCCTGTATTGAACAGGCCTGGGAAGATATCCGTACCCTGCGCCAGTTGCAGCTTCCAGACCAGAACCGGTGA
>group_2755
ATGGCTGATTATCGTTATATCAATAATAAAGGCGTTATTCTTCCCGACACGGCCACAATACGTGATGAAGTTGAAAGCGAGTTTCGTGCGGTGTTTGGTCAATCTATTAACCTTGCCCCTGAAACACCACAAGGGGCATTGGCGACGATGGAAGTTGAAAACCGTGATGCAATGGTGAGGAATAATGCCGAGTTAGCAAATCAAATAAATCCCGATATTGCTGGTGGTGTTTTTCTTGATGCAATATGGGCGCTGATGGGTGGCCAACGCGTTAATGCCACTCACTCTTATCTTTCTAGCGTTGAGTTTAGTGGCGTACCCGGCACGATTATTCCAAAAAGTTCACTCGCATCCAGTGTTGCCGGTGCTATCTTCGAAACAGTTTCTACCTTGATTATTGATAATACCGGCAAAGCAACAGGGGATATGAGGGCAGTTGAATATGGCCCTATTGAATGCGGTGCCGGCCAACTTAATTCTGTGGCTAGCTCAGTATTAGGTTGGGAGAAAGTCAATAACCCCACTCATGCCGTTGTTGGCCGTTATGCTGAATCTGATATCAAAGCAAGGCGACGACGTAAACAAACACTGGCTAAAAATACTGTCAGTGTTGCAGAAGCGATCACGTCTTCACTGTATGAGATAGAGGGCGTTAACTCACTTTCTTTTCGAGAGAACTACACCGATGCGGTGCTCACTATTGATGGTGTCTCTCTGTTACCTCACAGTATTTACGTTTGTGTTGAAGGGGGCGATAGTAACGAAATTGCTAAATCATTGCTGAGAACCAAAACCATTGGATCCGCTTTTAATGGCGAGATTGAAATCGGTGTTGTAGAGCCAGTGAGTGGACAAGAATATAAAGTGAAATTTTCACGCCCTAAAGAGATCACCGTTTTTTGTCGAGTGACAGTTAAAAAATCAGCCGTTGATGCGCAAACTATTATCCCTAGTGCCATAGAACAATGGACGCGTGGAGAGTTGGACGGCGATAACGGTTTGATTGTTGGGCGTGAAGTATCGCCTTTTGAGATAGCGTCTGCAGTGAATACTGTTGAACCTCGTCTGTTCGTGACTAAGGTTGAATTGTCGCTAGATGGGAAAGTGTGGAATGTTGCATTAATTCCGATTGCCATTAATCAAATCGCACGCTTGCAACGGGGTGCTGTGCAAGTGGTGATTGTATGA
>dnaB_1~~~dnaB_8~~~dnaB_2
ATGCATGAGAAAGAATTAGAACATGCGGTGATTAGTGGTTTGTTAGCTGGTGGTGCTAGTCAAGATGCATATGAGGTATTAGCCACATTACCTGAAGAAGCCTTTAGTTCTAGATATTTTCGTAATGTCTACAAAGAAATTAAAAAACAAGCGCTAGCAAGTTCTTTAATAGATCCCTTTTTTATTGCTGATGCGCTAGGTGAAAAAGGCGATTTAGCAAATTTACTTGAGCTATCTAAAACACCTATTTGGACAGCAAATTTAAAAGGCTATGCCTCAAAAGTTTATAGTTATTATCGTGTTAGAGAAGTAATTCAATTAATTTCCAAGTATCAAAATGATATTACTACTGCAAATAATCATGAACAAGCTGAAGAATTTATTCATCAATTTGCAACCCAAATTGGCCAGCTGACAATTGGTAATCAGAACCTACTTCCTGTGCATTTAAATACACTACTTGAAGGATATGTAGATGTTTTAGAACGCAGAAACAAAGGGGAAGATGCTGTTGGGATGATAAAAAGTGGTATTGAAGCTTTAGATGACAAAATTGGAGGCTTTAATCCAACAGACTTAGTTTTTATTGGCGGTCGTCCGGGGATGGGAAAAACAGAGCTTGCACTAACGATGACTGAGGGAATGACCAGAGATGGAGGCGGTGCATTATTTTTCTCGATGGAAATGTCCAATCAGCAAATTACTGAGCGTCTAGTTGCAGGTTCTGCTCAACTACCAATATCAACATTGAGGCATCGTGGGCGATTGGATGATGAAGGATGGGGGCGTTTAAGTTCAGCACTAGGCCATTTAATGGATAGAGATATTCATATCATCGATGCGAGTAATCTAACTATTGAACAAATATGTGCAATCAGTGAAAACCACAAACGTAAATATCCAAATTTGAAAGGAATTTTTGTTGATTATTTAGGGTTAATTAAAAAACCTAAAGCAGAACGTAATGATTTAGCAATTGCGAAAATATCTGCATCTTTAAAAGGATTAGCAAAGAGGTTACACACGCCAACTATTGCGTTAAGCCAGCTATCTCGTGATGTTGATAAAAGACCTATTAATCAACGCCGTCCTGTTTCTGCTGATTTACGCGATTCTGGTAGCTTAGAGCAAGACGCTGACTTAATTTTATTTACCTATAGGGAGGCCGTATATAACCCCAATAGCCCTGCGAAAAATTATGCCGAGATCATTATTGATAAATTTAGACACGGAGAAACCGGCACAGTCTATCAAGAATTTAAGAATGGCCACTATCTGCCTACCGACCAAATTACAGCGTCAGAAGTGTCCAAAATGCAACAACAATCACAGCAAAACGATAAAAGACGTCGTTACGCAGAAAAAGCATTTTAG
>group_2804
ATGATTAAGCTTGAAATCAATAATGCGGAATATATTGCTCAGTTAGAAGAGGCTCGTTTATCTGCAGATAACCCTCGTGGCTATCTGTTTATGGACATTGTCTTTTCTGATCCAAGGTTTGATAAGAATACGTTTGAAATGAAGAATGTTCGTAGGGAACCGATGAGGACGTATATGACGGAGGCTGTGGCGAGGGATTTTTTTGAGAAATTGGGGAGGTATTTCAATCATAAAAATATGGTACTAACATCAAAAAACATAAAAAACTTATGTAGTTTGAGTAATTTAAAACCATCTTTCTCGCTTATTACTTAG
>group_2886
ATGTCTGCAATCACAGTCTCCCGTCCGGAAGTGGTCAACGGGCATACGGACGTTATCTGCTCCACCTCAGTCAGCCACATTCTGGCTGTGCGAAAGACTACACTGCTGCAAATCGACACACTTATCCGGCAACTGGCTGAAATCTCATCAATGACAGAAAGTATTGGAGGTAAAACTTCTCTGGACTGGGCCATGAAACAGGATTTTCGCTGTGGCTGCTGGCTCATGGAGAAACCGGAAACCGCAATGAAAGCCATCACCCGCAATCTTGACCGCGAAATCTGGCGTGACCTGATGCAACGTTCCGGGATGCTGTCATTAATGGATGCGCAGGCCCGTGATACATGGTACCGCTCACTGGAGTACGATAACTTTCCGGAAATCAGTGAAGCGAACATTTGGAGCACATTTGAGCAACTGCACCAGAATAAGGATGAAGTGTTTGAGCGAGGAGTGATCAACGTCTTCAGAGGGCTGAGCTGGAATTACAAAACCAACTCCCCCTGTAAATTTGGCAGTAAAATTATCGTCAACAATCTGGTGAGGGGGGGGGACCGGTGGGGATTGCATCTTATCACCGGGCAACAGGCAGATCGACTCGCCGACCTGGAAAGAATGCTGTATCTGTTCAGTGGCAAACCAATCCCTGACAACCGGGAAAATATCATCATTCGGCTGGATGATCACATCCGCTCCGTTCAGGGCAAAGCGTGCTATGAAGATGAGATGTTCAACATCAGATACTTTAAGAAGGGCTCCGCACACATCACGTTCAGGAAACCAGAACTGGTTGATCGGCTAAATGATATTATTGCCAGGCACTATTCGGAAATGTTACCTTCATTATAA
>flu~~~flu_2~~~flu_1
ATGAAACGACATCTGAACACCAGCTACAGGCTGGTATGGAATCACATTACGGGCACCCTGGTGGTGGCCTCCGAACTGGTCCGCTCACGGGGAAAACGCGCCGGTGTGGCGGTTGCGCTGTCTCTTGCTGCTGTCACATCAGTCCCGGCACTGGCTGCTGACACGGTTGTACAGGCGGGAGAAACCGTGAGCGGCGGAACACTGGAAAATCATGACAACCAGATTGTCTTCGGTACGGCCAACGGAATGACCATCAGTACCGGTCTGGAGTATGGGCCGGATAACGAGGCCAATACCGGCGGACAATGGATACAAAATGGCGGTATCGCCAACAACACTACTGTCACCGGTGGTGGTCTTCAGAGAGTGAATGCCGGAGGAAGCGTTTCAGACACGGTTATCAGTGCCGGAGGCGGACAGAGCCTTCAGGGGCAGGCAGTGAACACCACGCTGAACGGCGGTGAGCAGTGGGTACATGAAGGCGGGATTGCAACGGGTACTGTCATTAATGAGAAGGGCTGGCAGGCCGTCAAATCCGGCGCAGTGGCAACCGACACGGTTGTGAATACCGGCGCGGAAGGGGGACCGGATGCAGAAAATGGTGATACCGGGCAGTTTGTTCGCGGAAATGCCGTACGTACCACTATCAATGAAAATGGTCGTCAGATTGTGGCTGCTGAAGGAACAGCAAATACCACTGTGGTTTATGCCGGCGGCGACCAGACTGTACATGGCTACGCGCTGGATACCACACTGAACGGCGGTAACCAGTATGTGCACAACGGCGGTACAGCGTCTGACACTGTTGTGAACAGTGACGGCTGGCAGATTGTCAAGGAAGGTGGTCTGGCGGATTTCACCATCGTTAACCAGAAAGGCAAACTGCAGGTGAACGCCGGTGGTACAGCCACGAATGTCACCCTGAAGCAGGGAGGCGCACTGGTCACCAGTACGGCGGCAACCGTCACCGGCAGCAACCGTCTGGGCAATTTCGCGGTGGAAAACGGTAAGGCTGACGGCGTTGTTCTGGAGTCCGGCGGTCGCCTGGATGTACTGGAGGGCCATTCAGCGCAGAAAACACGGGTGGATGACGGCGGTACCCTGGCAGTGTCTGCCGGTGGTAAGGCAACCGGTGTCACCATGACATCCGGTGGTGCCCTGATTGCAGACAGTGGTGCTACTGTTGAGGGGACCAATGCCAGCGGTAAGTTCAGTATTGATGGCATATCCGGTCAGGCCAGCGGCCTGCTGCTGGAAAATGGCGGCAGCTTTACGGTTAATGCCGGGGGACAGGCCGGTAACACCACTGTCGGATATCGTGGAACACTGACGCTGGCTGCCGGGGGAAGTCTGAGTGGCAGAACACAGCTCAGTAAAGGCGCCAGCATGGTACTGAATGGTGATGTGGTCAGTACCGGCGATATTGTTAACGCAGGAGAGATTCACTTTGATAATCAGACGACACAGGAAGCCGCGCTGAGCCGTGCTGTTGCAAAAGGCGGCTCCCCGGTAACGTTCCATAAACTGACCACCAGTAACCTCACCGGTCAGGGTGGCACCATCAATATGCGTGTTCGCCTTGATGGCAGCAATGCCTCTGACCAGCTGGTGATTAATGGTGGCCAGGCAACCGGCAAAACCTGGCTTGCGTTCACAAATGTCGGAAACAGTAACCTCGGGGTGGCAACCACCGGACAGGGTATCCGGGTTGTGGATGCACAGAATGGTGCCACCACAGAAGAAGGTGCGTTTGCCCTGAGCCGCCCGCTTCAGGCCGGCGCCTTTAACTACACCCTGAACCGTGACAGCGATGAAGACTGGTACCTGCGCAGTGAAAATGCTTATCGTGCAGAAGTCCCCCTGTATGCCTCCATGCTGACACAGGCAATGGACTATGACCGGATTCTGGCAGGCTCCCGCAGCCATCAGACCGGTGTAAATGGTGAAAATAACAGCGTCCGTCTCAGCATTCAGGGCGGTCATCTCGGGCACGATAACAACGGTGGTATTGCCCGCGGGGCCACGCCGGAAAGCAGCGGCAGCTATGGCCTCGTCCGTCTGGAGGGTGACCTGCTGAGAACAGAGGTTGCCGGTATGTCTCTGACGACAGGAGTGTATGGTGCTGCAGGCCATTCTTCCGTTGATGTTAAGGATGATGACGGCTCCCGCGCCGGCACGGTCCGGGATGATGCTGGCAGCCTGGGCGGATACCTGAATCTGACACACACATCCTCCGGCCTGTGGGCTGACATTGTGGCCCAGGGAACCCGCCACAGCATGAAAGCGTCATCGGACAATAACGACTTCCGCGCCCGGGGCTGGGGCTGGCTGGGCTCACTGGAAACCGGTCTGCCCTTCAGTATCACTGACAATCTGATGCTGGAGCCACAACTGCAGTACACCTGGCAGGGACTCTCCCTGGATGACGGCCAGGATAACGCCGGTTATGTGAAGTTCGGGCATGGCAGTGCACAACATGTACGTGCCGGTTTCCGTCTGGGCAGCCACAACGATATGACCTTTGGTGAAGGCACCTCATCCCGTGACACCCTACGCGACAGTGCAAAACACAGTGTGCGTGAACTGCCGGTGAACTGGTGGGTACAGCCTTCTGTTATCCGCACCTTCAGCTCCCGGGGTGACCTGAGCATGGGTACAGCCGCAGCCGGCAGTAACATGACGTTCTCACCGTCCCAGAATGGCACGTCACTGGACCTGCAGGCCGGACTGGAAGCCCGTGTCCGGGAAAATATCACCCTGGGCGTTCAGGCCGGTTATGCCCACAGCGTCAGCGGCAGCAGCGCTGAAGGCTATAACGGTCAGGCCACGCTGAATGTGACTTTCTGA
>rhsB
ATGGGAAATGAATTTTTCGCAGCCAAGCAAGGCGATAAATTAATGCACTCGTCAATCTTCGCCGATATCGTGTGTGGTGTGGTTAAAGGGGCGGTTTATGCCGCGATAGGGACGGCCGCTGTGGCGCTGACCATTGGGACAGGCGGTATGGCAACGGCCGCCGGTGCGGCCATTTTTGCCGGTGCAGGGCTGGCGGCGGGCTTTACTATCGGTGGATTGATTGATGATGCCGCTGATTGGGTCGCGGATGGGATCGATAGCTTGTTCGGGCTAAGTAACCCTGATGGTGAAATCGATACTGGCTCGAAAAATGTACGTGTCAAAGGCAAGGGAGCCGCTCGCGCAGCGGGAAAATTACCGTCACCCGTACTATTAGCCTCAATTGCGGCAGATAATACCCCACCGAAAGAAGAAAAAGGCACCGAGATTGCCTTACGCGTATTGAAAAATACCGCCATGATGGCGACTGGGGCATTTTCTTTATTGGCTGGTAAGGTGCTAGGGAGCCAAACCAACAATGCGGCACCCATAGCGCTCGATCCCTCCGAGTTTCCCGAATACCCCTCACCGGAGCAAGGTTTTTTTGACAGTATTCTTTCCCCAGTAAAAGCTGCGAAACACCCGAATGCTGAACCTATGCCTTTGGATACCATCACGTGCGATAAATGGCATTGTGCTAACGCCCCTTACTTTTTAGCCGAAGGGTCGAAAAAAGTCCAAATTAATAGCCAACCGGCGTGTCGTAACGGTGATAGAAGCACTTGTGAAGCCAAAATCAGTGATACGCAAGAAAAAGGGATTGTGCGTATTGGCGGTGGCAGTGTGGTGGTACGCGATATTATGAGTGGGCGTAACCCCTTTGCCGAAATGTTTGGTGAAATTCTCGGTGGCCTTGCTGTTGGCGCGGCGTCTACCCTGTTTCGCAGAGGGGGACTCAAAGCGATTAAACAGTGTTTGAATAGTGTAGGCTGTACTTTGGTGAGTGAAATCGCCAGTACCGCGGTGGGCAGTATGGTAGTCGCCTCGGTGACCCAAGCCTTTAATAGTGTGCGTCACCCCGTGCATGCGGCTACGGGGGCGAAAGTCCTAAATGGAGAGGATGACACCGATTTTATTATTGATGGTGTGTACCCGTTAGTCTGGTCGCGTATTTACCAAAGTCGTAATACGGGTGAAAATCGTTTAGGACGCGGTTGGGCGATGCCATTTGATGTCTTTTTGACAATTGACGACACGGGTAAAGGGCTTGAGAATGAAAACATTTATTATCATGACATGTCGGGGAGGCGTTTAGCGTTAGGAAAAATCGCCCTTGGTCAGAAAGTGTTCTATCAAGATGAAGGCTTTACCGTCTATCGCACGACAAACAATCTTTTCCTTGTTGAATCGGCGGAAGGTGATTATCAACTTTTCGAAGCCAATCCACATAAAATCAATACACTGCGCTTAATAAAAAGTGCTGATCGTCATAATAACGCTTTACACTACCGCTATGCTAATGACGGTGAATTGGTACAAATTCATGATGATGCGTATCTGACCGATATCCGGTTACATTATGATGAAATCACCCAACGCTTACAGTCGGTGACCCGCCACCAAGGACAAGAAGAAAAAACGCTGGTTACTTATACTTATGATGCACAACAGCGTTTAGTGCAAGTCACTAATGCGGATAAGCGAGTGACTCGTCGTTTTGGCTGGGATGATGAATCGGGTTTAATGGCCATGCACCAATATGCCACAGGGGTCAGTAGTCATTATCGTTGGCAACGTTTTGATGCCTTTACCATTGAAGACAATGAACCTGAGTGGCGAGTGGTTGAACACTGGCTTAAAGACGGTAAACGCTGTTTAGAGCATACCGAACTGACCTATGATTTAGCTCAACGAACCCTCACCACCGTGGAAACGGGGGGGGAAACCACTTTCCGTCGCTGGAATAAACAACAGCAAATTATCGAATACACCAATGCATTGAATGAAACGTGGTGGTTTGAATGGGATACCAGCCGCTTATTAACGAAAGCAATAGCCCCAGATGGCAGTGAATGGGGGTATACCTATGATGAGCGCGGTAATTTAACCCAATCGACCGATCCGGAACAACAATCGACTTGCTATGATTGGGACAAAGATTTTGCGTTTCCCTCGGCACAAACTTTGCCAAATGGGGCGGCTTGGCATTGGGAGTACAATGAGCACGGCGATATTCGTCGTGTGATTGACCCGCTTGGCCATATCACGCGCTTGGCGTGGGATGACCAAGGCTTGTGTCTGGGGCAAGTGGATGCTAAGGGTAATGAAACCCACTATCGCTATAATGCCCGCGGTCAGTTAATCGAGCAACGGGACTGTTCGGGTTATCCCACCACCTTGACCTACGATGATTGGGGACAACTTCGCTCGTTGACCAATGCACAGAATGAAACCACGACTTACACCTTTAGTGAAGCGGGGTTGTTGTTAACAGAGCGCTTACCGGATGGGACAGAAAACCGTTATGACTATGATGCCACCGGGCAATTAGTGGGAATAACGGATGCCGGAGAGCGCCATATTCTGTTGCGCCGTAACCGTCGTGGACAAGTAATAGCCCGACGCGATCCGGCAGGGCATTGGTTGCATTTTCACTATGATACTTTCGGGCGTATGCAGGCGCTGGAGAATGAACAGGGCGAGCAGTACCGCTTTGAGTATGATGCCTTGCATCGTTTAACCGATGAACATGATCTTATCGGACAACAAAAGCACTATCAGTACGATGTGATGGGGAATGTCACCCAAATAAAAACCACCCCTGGGCCTTCCATTGATACGCCGATGCCCTTATCCCCGCTGGTGACCACCTTCGGTTACGATAAAGTGGGACGGTTGCTGTTTCGAGAAAACGCCGATTATCGCACGGAATACCTTTATCAACCTTTGAGTGTGACGTTACGCCGAGTCCCCATGGCGATATGGCATGAAGCCGAACGCACCGGCACCACCGCCCGCGTAGAGTATCAAGACGCCCTGACCTTTACCTACGATAAAGTGGGGCAGTTGGTTCGAGAAGCCAGTGCCCGCGGTGATTATCAACATCACTATGATGTGCTGGGTAATATCACTCGCACCGAGTTGCCCCATCAACGGGCATTTGAATACCTGTATTACGGCTCTGGGCATTTACAACAAACGCAATGGCGAGATAATGAGCAACTGACGGTATTGGCGGAATATCAACGAGACCGTTTACACCGAGAAACGTTGCGCACCAGTGGCGCCTTAGACAATGAAACGGGCTATGACTGTCGGGGACGTATTACGCACCAAGTGGCGCGCCAAATGAATGCCTCACAGTTTGTGACCCCAGTGATAGACCGTCGTTATCGTTGGGATAAACGCAATCAACTTATCGAGCGCAGTGTCAGTTATGGTCAAACGGGCGAGGTTTTTACCGCCGGACATTGGTACTACCACAGTTATCAGTACGACCCGCTGGGGCAATTGACGGCGCATTTAGGGTCGGTGCAAACCGAACACTTTCTGTATGATGCAGCAGCCAATTTACTGACTCGTCCGCACACCGAAGCACCGCATAACCAAGTACAAGGCAGTGATAAATTTGATTATCGCTACGACGGTTTTGGTCGCATGGTCTCCCGCTATGAAAAAGGCAGTAGCTCGGGACAACGTTATCACTATGACAGTGACCACCGCATTATCGCGGTGGATATCGACCAAGGGCCCTTAGGGTATCAGCGAGCGGAATACCGCTACGATATCTTAGGACGTCGGATTGAAAAACAGTTATGGAAAGCCAGTGCGATTGCCAATACGGTGACCTATCACCACCATGAACCGGATGAAGTGTACAGCTTTGGCTGGGTAGGGATGCGACTGGTGTCTGAGCACAGCAGCGCAGCGCCCCATACCACGGTTTATCATGCTTACAATGACCAAAGTTATACGCCTCTTGCTCGCATTGAATGCACGGATAACCCACTTAATCCGCAACGGGCGATTTATTATACGCACAGCAGTTTAAGTGGCTTACCGGAAGCGTTGACCAACAGTGAGGGTGAAATCGTTTGGCAAGGGCAATACAGTGCTTGGGGACAATTACAGCGTCAAACCCGCCCCACAAGCACATTTAATCGTGAACAGAACCTGCGTTTTCAAGGGCAGTATTTCGACAAAGAGACGGGGTTACATTATAATACGTTCAGGTACTATGCCCCGGATTTAGGCCGTTTTACCCAGCAAGACCCAATAGGGTTGGCAGGGGGGATAAACTTATATGCTTATGCGCCGAATGCGTTGTTATATATAGATCCTTTAGGGCTTAATTGTGGAATAATTAATAATCCGCAACAACGTGCACGAGTACATAGAGAGACATTAGGCGGAAAACCGGGGGGCATAGGTAAAGGTAGAAATATAGCCACATCAAACTTTGATATTGTTATGGATGAAAAATCTATTAGTGGTATGGCTGATGCTGTTAGTGGACAAGGTTCCGTTCCTGGATTTGTTAATATACCAGATCAAAGTAAAAGATTGTTTACAACCACAACAGTTAATCATCCTCGCGCATTTGATTCGGAGGCGAAAATACTTGAACATATAGGAGGTATGATTAGCCCAAATGCAAAAGGGACAATTAGCATTTTCTCTGAGTTGCCGATATGCGCATCATGTAAAGGAGTTATAAAACAATTTGAACTCATGTTCCCTGGTGTGAAAGTAAAAGTTATTTAA
>group_3366
ATGATCAAATCAAAGACCAAAGAAGAAAGACAGTGGCTATCAGATGTAGCAGAACTAGGTTGTATTTGTTGTCGCAATATGGGGCTTGGGGCAAGTAGAGCGGAAATACATCATGTTAGAACGGGGCAGGGAATGGCACAACGGGCTAGTCATACGGATGTTTTACCACTGTGTCCGCCACATCATAGGGCGTGTTATGAAACCGGCTTTCACGCCTCACCTAAAACATGGCAAGAAATTCATGGCTCTGAAGCAGAGTTGCTCGAGCAAACAAAAATTGAAGTAATGGAATTACGCGCTTGTCGCGTCTAG
>group_3371
GTGAAAATCCAAAATGAAGATTTAAATATATTAAAAAGGGAATATATGCGTAGTCGTCCAGCCTCTCGTTTGATAGTCCTTTCACCTGAAAGCCATGTACTACTCTTTAAGTTCTGCCATAAATATGATGCTTTAGAGGGAAAAACATATTGGGCTACACCAGGAGGACAACTTGAGTGCAACGAATCTTTTGAGCAGGCAGCGTTACGTGAATTATTTGAAGAAACGGGCCTGACAAGAAAAACTACGGGACCACAAATAGCCTCCAGAACCTTCCCTATGATACTGCCAAGTGGTGAGAATGTTATTGCTGAAGAACGTTTCTTTATAATTAATGCAGATAAATCAGATATCGACTGCTCTGGTTGGAGTAACAACGAAAAAGAAGTCATTCACGATCACTACTGGTGGACCTTAGAAGAGCTTAGACAAACCAATGAGATCATTTTCCACTCGATTTGA
>group_3379
ATGTACTTTGAATGCATACCGATTTCTATGTATTGCAAACTGTTTGGTGAATCACCTGACGCAATAAATAAACGGTTACAAAGACAATTCTGGCATGAGGGAGTTCAGGTTTTAAAAGTTGAAGGCTCCAAGGAGCGCTGGATTGATGTAACCGAGGTGAACAAATGGGCACGAAAAAACAAGATGCAACATGCCTCCCTAGGGGAGTTGTAA
>intQ~~~xerC_2
ATGGGCAAGAAAAAACAAACAAAATACCCATTACCAAGAGGTGTGACCATTCGCAAAAATAAAATTAAAGAAACACTTATTATTACATTCACTTATAAAGGGGTTCTTTGTAGAGAACCTCTCTCTAGGTTAGAGATAAACAGCAAAAATATTAAATATGCAGAAAGGCTACTCGCAGAAATTCAGAATAATATCGAAAAAAACACTTTTAACTATTCAAAGTATTTTCCTAACTCTAAAAAATTAAATTTATTTGGTGTTAATAATCGCGAAAAAAGGGTTATTGATTATCTAGAAGAGTATTTAGTTATTTGTGAAAATAGAAATTTATCCCTTTCAACTATTCTCGGTTATAAAAAATGTAAAAATGCTTTATCTGATTTACATAAATTACATGTTTCAGCACTTACACCGGCAATCTTAAAAAATTGGATACAAAAGCAAACCACCGCATTAAAAACTATCCGTAATCAGCTCTCTTTTTTACGAAGCTCACTAGATGAAGCCATTACTGATGGGGTTGTATCAATTAACCCGGTAAGTCTTGTATCCGCTTCAAGATATCAATCAAATAACAGTGATGCTGAAAACAGTTATATAGTCGACCCATTATCACCAAAGGAAGTCTCTGCCCTACTCACCGTGGCAAAGTACGAGCAATGGAAAAACTTATTCCAGTTTGCCATTAATACTGGGTTAAGAAGCTCTGAATTATGTGCATTGAGATGGAGTGATATCGATTTCATAGAAAATACTGCACATGTACAATCCGCCAGTGTCGTCGGTATTATTAAGAAAACCAAAACTAAAGCCGGCACTAGAAAGGTTGAATTGAATAGCGAAGCCCTAAGCGCTCTGAATAACCAGAAGCAATTCACGTTTATGAAAGACGATGTAATTTTTGAAGACCCAAAAACAAATAAAGCCTGGGCAGGCGCTGATGCGATCAGAAAAAAAGCATGGGTACCAACGTTGAAAAAAGCTGGTATTCGATATCGCAATCCTTACCAAACGAGGCATACATTTGCTACTCGCCATATTAGTCAAGGTGCCAATTTATTTTGGTTAGCAGGACAAATGGGTCACAAGGGACCAGAAATGTTGTTTAGACATTATGGTTCTTACCTCAAAGAATATGATGGAAATACAATGAAAAATATTACTCAAACACATTTATCTAACATTATTTAA
>group_3462
ATGGCCTTTGTTGCGGAGCAACTAAAACAAAAAAATACGCTGGATAAACAAGTAATACAGGTGAAGACGTTAGTTTCTTTACCGAACATCTCTATTCCAGCCTATCAACGGCCTTATAAATGGACACATGCAAATCTAGTTGACTTGTTGAGCGACTTAAAAGTATATCGGGATAAATCGGCTTATCGCTTGGGTTCTGTGGTGTTTCATAGGTACTCAGACTCAGAAAGTAAACTAAAAACGCTCGATATTGTTGACGGACAACAGCGCACTTTAACCTTAGTACTTCTGGTTAAGGCGTTGTTAGATGAGCGCTTGGATGACCTAAAGCGGCAAGATGTTAAAGACACACTCGCCTCACTTGCTGTGCCGATTGATGCATTTTTAAATCGACAAACCTTTAATAGTGATATTTCGCACCGAAATTTGCATCAAAACTTTATGGCGGCAAAACGAGCTGTTGCTCGCAGTGACTTTACCGAGGCCGATATCGATTTTTTACTAAACCGCTGTGAAGTGGTTACCTTTGTGCTTGATGATGTGTCAGAGGCTTTCCAGTTTTTTGACTCGCAAAACGCCAGAGGCCGAGATTTAGATCCTCATGATTTGTTAAAAGCGTTTCATCTGCGTGAGTTTTCAGAAAGTGAAACTGAACTTAAAGCTGACTCGGTGCGCCATTGGGAAAGCCTGGAAAGTGAACAGTTGGCGCGACTGTTTTCCAACTATTTGTTTCGTATTCGCAACTGGGCACAAGGTAAATCGGCACAGTATTTTACTAAATCAAAAGTGGGTTTATTTAAAGGAGTCAATCTTGATCAGGTAGGGCTTTACCCTTATGTGGAGCCGCTTCGAATCGCTCACCATTTTGTTGATGACTATAACGGCCAGTACCAGCGCCATATTGATCACCAACACATGAGTTTCCCTTTTCACCTTGATCAGATGATCATAAATGGTAGGCGTTTTTTTGAAATGACCAGCCATTACCAACAAAAAATAGCTGAGATCGTAAGCGATGAACGAAGTGGAAAAGATAAGGCCAAGGTTAGTGAAGAAAAACAGAGCATTCGCATACTCGGCCATGAGCTAGAGCCCTTAGCTTGTAAGATTTTACATACCATAAATACCTACCGCTCTCGAACCCGCACAGGGGATGGCTATGTGCGCACACTGTTTGATTGTGCGGTGATCTTTTATCTAGATAAGTTTGGCGCACATCAGCTTTCGCAAGCGATAGAGAAGCTGTTTATTTGGGCATATAGCTGCCGATTAGAAATGCAAGTCGTCGGTATAGAGCGCATGGATAAACACGCTCTGACACATAATGTCTTTGAACGTATAAAGCAAGCGGTGCAACCAGCTGATGTTTTAAATTGGCCGTTAGCCACACTTAAAAAGTCTGATTGTAAGGGAACCAATCTTAGTGAAATTACCGAGCTGTTTAAGGAAATGAAGTACTATGAGTAA
>group_3949
ATGACGACATTAAAACTCCCCCACTACCTTTACCAACGTGCTAATACGTGGTGGTTTCGTAAAACCATCCCGACTGTAAACGCTCGCCATGACATCCGGCTGAGCCTCAAAACAAAGCAACTGCATGCAGCCCGATCATTAGCCTTAATCCTCAATAGTCAATATAATCACTGGAAAGCCCAATATTCAGGAAGCCCGAAAATGACCAAGGAACACATTGCCTTTTTTCAGCAGCAACTCAAGTTATTAGTCAACAGATGGTGGCAGCGTGAAATGGATGATTTTCATGGCAACCTTGATAAGGGAATTGATGAGCTCAATGATTTACAGCACGTCGCAACGGGGCTTATTGAGTTTCATCACAAGCGTATTATTAAAAAAGAGTATCGAGATAATGCCAAAAACCAGAGAATAGCTGCCACGTTATTAGATGAAATCCAAGAGCAACAATCGGATATCACCTCTAACTTAACCGAACAAGACTATCAGCAACTGGCTCTTATGGTTGACCAAGCGTCTTTGCAGCACTATCAACGACTCAATACGTATTTATCAAACCCAACACCAGACTGGTTAAACGCACCCACAACCTTTGAGGTTGAATCAATCATTGATGATAAACCACGTTACCCCCTATCTAAACTGATTAGCGAATATCAAGAAGAAAGCCAGCAAAAAGGACACAGTCAAAAGACCCAAAATAAGTATGCTCAATGCCTCGCCTTAGCAATTAGCTACTTTGGTGATGTGCTTGTTGATACGATCACACCCGAGCAAGGCAGACATTTTCGAGAGTGCTTAAAGACATTTCCTCTTGGGATTAAAACAAAAGAGATGCTGGCACAGCCACTGAGTGAAATCATAAAAAAACATCCACGTACTCAAATCATATCGGTGGAAACGGCGAATTCACACCTACAAAAAGTGTCCCAGTTTTTTGATTGGATAGTGTCCTTAGGGTATTTAACCTACAATCCTATCCCTCAAGAGCCGCTTCCGGCTCCACGGGTTAACCATAAAGACGATAGAGCCGTCATCACTGACGAGGAAGCTATACAAGTTTTTCAGCATCCCCTGTTTACGATGCATCAAGGCGTCAAAACCAAAAAGATACAGCAGCCTTACCATTTTTGGTTACCGCTATTGTGTTTATTTACGGGTATGCGCCCCGGTGAAGCTTGCCAGTTATTCACTAATGACATTGAAAAGGTGAATGACATTTGGTGTATTCGTGTGGATAACCGATATGAAAAACAGCGGTTGAAAACACCAAATGCCAAACGCTACATCCCAATCCATCAACAACTTATTGATTTAGGCTTCTTGGTATTTGTGAACGATAAGGCAGGTCAAGATAGCCAAAACACTCGCCTATTCCCTGAAATTATGCTCATCCAAGATTCTTTCGCCACCAAGCCCGGAGAATGGTTCAACCGTAATTTACGAGACCGTCGATCTCTCCCCGAGCACGTTACACTCTACAGTTTTCGTCATTACTTTAGGGATAAGCTGCTCGCACTGCATCCGTCTGATGAATATTTGAATAAGATTATGGGACATCAAACCAGTTCTTACGGTAAAGCCTTACCAAAGGAACAACAAGCTATGCATGAACTGGTTAATAAGCTCGATTTTTCTGCCATTATTGTTCAGGTAAAGCCTTATGAAACGTTGGATATCTTCCACTAA
>group_3987
ATGTACGCAAAATCCTTTCTCGCACTTGATGGCAACGGACGTCTGACGGGCGCCCGTACCGCACAGACTGCACCTTATGCTCACTACACCTGCCACTTGTGTGGCAGTGCACTCAGATACCATCCGCAATACGACACTGAACTTCCCTGGTTTGAACACACTGACGACAGGCTGACAGAGCACGGTCAACAGTGCCCTTATGTCAGGCCGGAGCGCAGAGAAATACAGTTGATTAAACGTCTGCAGCAATTCGTACCTGATGCCTTACCCGTAGTGCGTAAAGCCAGCTGGCACTGCAGACAATGTCATCAAGATTATTATGGGGAGCGGTACTGCACGCACTGCCATACCGGGCACTTCAGTGAGGAGGGGGTGGCAGGATGA
>rhsC~~~rhsC_1~~~rhsD~~~rhsC_5~~~rhsB~~~rhsC_2
ATGGGAAATGAATTTTTCGCAGCCAAGCAAGGCGATAAATTAATGCACTCGTCAATCTTCGCCGATATCGTGTGTGGTGTGGTTAAAGGGGCGGTTTATGCCGCGATAGGGACGGCCGCTGTGGCGCTGACCATTGGGACAGGCGGTATGGCAACGGCCGCCGGTGCGGCCATTTTTGCCGGTGCAGGGCTGGCGGCGGGCTTTACTATCGGTGGATTGATTGATGATGCCGCTGATTGGGTCGCGGATGGGATCGATAGCTTATTCGGGCTAAGTAACCCTGATGGTGAAATCGATACAGGCTCGAAAAATGTACGTGTCAAAGGCAAGGGAGCCGCTCGCGCAGCGGGAAAATTACCGTCACCCGTACTATTAGCCTCAATTGCGGCAGATAATACCCCACCGAAAGAAGAAAAAGGCACCGAGATTGCCTTACGCGTATTGAAAAATACCGCCATGATGACGACTGGGGCATTTTCTTTATTGGCGGGTAAGGTGCTAGGGAGCCAAACCAACAATGCGGCACCCATAGCGCTCGATCCCTCCGAGTTTCCCGAATACCCTTCTCCAGAGCAAGGCTTTTTTGACAGTATTCTTTCCCCAGTAAAAGCTGCGAAACACCCGAATGCTGAACCTATGCCTTTGGATACCATCACGTGCGATAAATGGCATTGTGCTAGCGCCCCTTACTTTTTAGCCGAAGGGTCGAAAAAAGTCCAAATTAATAGCCAACCGGCGTGTCGTAACGGTGATAGAAGCACTTGTGAAGCCAAAATCAGTGATACGCAAGAAAAAGGGATTGTGCGTATTGGCGGTGGCAGTGTGGTAGTACGCGATATTATGAGTGGGCGTAACCCCTTTGCCGAAATGTTTGGTGAAATCCTCGGTGGCCTTGCTGTTGGCGCGGCGTCTACCCTGTTTCGCAGAGGGGGACTCAAGGCGATTAAACAGTGTTTGAATAGTGTAGGCTGTACTTTGGTGAGTGAAATCGCCAGTACCGCAGTGGGCAGTATGGTAGTCGCCTCGGTGACCCAAGCCTTTAATAGTGTGCGTCACCCCGTGCATGCGGCTACGGGGGCGAAAGTCCTAAATGGAGAGGATGACACCGATTTTATTATTGATGGTGTGTACCCGTTAGTCTGGTCGCGTATTTACCAAAGTCGTAATACGGGTGAAAATCGTTTAGGACGCGGTTGGGCGATGCCGTTTGATGTCTTTTTGACAATTGACGACACGGGTAAAGGGCTTGAGAATGAAAACATTTATTATCATGACATGTCGGGGAGGCGTTTAGCGTTAGGAAAAATCGCCCTTGGTCAGAAAGTGTTCTATCAAGATGAAGGCTTTACCGTCTATCGCACGACAAACAATCTTTTCCTTGTTGAATCGGCGGAAGGTGATTATCAATTTTTCGAAGCCAATCCACATAAAATCAATACACTGCGCTTAATGAAAAGTGCTGATCGTCATAATAACGCTTTACACTACCGCTATGCTAATGACGGTGAATTGGTACAAATTCATGATGATGCGTATCTGACCGATATCCGGTTACATTATGATGAAATCACCCAACGCTTACAGTCGGTGACCCGCCACCAAGGACAAGAAGAAAAAACGCTGGTCACTTATACTTATGATGCACAACAGCGTTTAGTGCAAGTCACTAATGCGGATAAGCGAGTGACTCGTCGTTTTGGCTGGGATGATGAATCGGGTTTAATGGCCATGCACCAATATGCCACAGGGGTCAGTAGTCATTATCGTTGGCAACGTTTTGATGCCTTTACCATTGAAGACAATGAACCTGAGTGGCGAGTGGTTGAGCACTGGCTTAAAGACGGTAAACGCTGTTTAGAGCATACCGAACTGACGTATGATTTAGCTCAACGAACCCTCACCACCGTGGAAACGGGGGGCGAAACCACCTTCCGTCGCTGGAATGAACAACAGCAAATTATCGAATACACTAATGCATTGAATGAAACGTGGTGGTTTGAATGGGATACCAGCCGCTTATTAACGAAAGCAATAGCCCCAGATGGCAGTGAATGGGGGTATACCTATGATGAGCGCGGTAATTTAACCCAATCGACCGATCCGGAACAACAATCGACTTGCTATGATTGGGACAAAGATTTTGCGTTTCCCACGGCACAAACTTTGCCAAATGGGGCGGCTTGGCATTGGGAGTACAATGAGCACGGCGATATTCGTCGTGTGATTGACCCGCTTGGCCATATCACGCGCTTGGCGTGGGATGACCAAGGCCTGTGTCTGGGGCAAGTGGATGCTAAGGGCAATGAAACCCAGTATCGCTATAATGCCCGCGGTCAGTTAATCGAGCAACGGGACTGTTCGGGTTATCCCACCACCTTGACCTACGATGATTGGGGACAACTTCGCTCGTTGACCAATGCACAGAATGAAACCACGACTTACACCTTTAGTGAAGCGGGGTTGTTGTTAACAGAGTGCTTACCGGATGGGACAGAAAACCGTTATGACTATGATGCCACCGGGCAATTAGTGGGAATAACGGATGCCGGAGAGCGCCATATTCTGTTGCGCCGTAACCGTCGTGGACAAGTAATAGCCCGACGCGATCCGGCAGGGCATTGGTTGCATTTTCACTATGATACTTTCGGGCGTATGCAGGCGCTGGAGAATGAACAGGGCGAGCAGTACCGCTTTGAGTATGATGCCTTGCATCGTTTAACTGATGAACATGATCTTATCGGACAACAAAAGCACTATCAGTACGATGTGATGGGGAATGTCACCCAGATAAAAACCACTCCGGGGCCTTGCGTTGATACGCCGATACCCTTATCCCCGCAGGTGACCACCTTCGGTTACGATAAAGTGGGACGGTTGCTGTTTCGAGAAAACGCCGATTATCGCACGGAATACCTTTATCAACCTTTGAGTGTGACATTACGCCGAGTCCCCATGGCGATATGGCATGAAGCCGAACGCACCGGCACCACCACCCGCGTAGAGTATCAAGACGCCCTGACCTTTACCTACGATAAAGTGGGGCAGTTGGTTCGAGAAGCCAGTGCTCGCGGTGATTATCAGCATCACTATGATGTGCTGGGTAATATCACTCGCACCGAGTTGCCCCATCAACGGGCATTTGAATACCTGTATTACGGCTCTGGGCATTTACAACAAACGCAATGGCGAGATAATGAGCAACTGACGGTATTGGCGGAATATCAACGAGACCGTTTACACCGAGAAACGTTGCGCACCAGTGGCGCCTTAGACAATGAAACGGGCTATGACTGTCGGGGACGTATTACGCACCAAGTGGCGCGCCAAATGAATGCCTCACAGTTTGTGGCCCCGGTGATTGACCGTCGTTATCGTTGGGATAAACGCAATCAACTTATCGAGCGCAGTGTCAGTTATGGTCAAACGGGCGAGGTTTTTACCGCTGGACATTGGTACTACCACAGTTATCAGTACGACCCGCTGGGGCAATTGACAGCGCATTTAGGGTCGGTGCAAACCGAACACTTTCTGTATGATGCGGCGGCCAATTTACTGACCCGTCCGCACACCGAAGCACCGCATAACCAAGTACAAGGCAGTGATAAATTTGATTATCGCTACGACGGTTTTGGTCGCATGGTCTCCCGCTATGAAAAAGGCAGTAGCTCGGGGCAACGTTATCACTATGACAGTGACCACTGCATTATCGCGGTGGATATCGACCAAGGTCCCTTAGGGTATCAGCGAGCGGAATACCGCTACGATATTTTAGGGCGCCGGATTGAAAAACGGTTATGGAAAGCCAGTGCGATTGCCAATACGGTGACCTATCATCAACATGAGCCGGATGAAGTGTACACTTTTGGCTGGGTAGGGATGCGACTGGTGTCTGAGCACAGCAGCGCAGCGCCCCATACCACGGTTTATCATGCTTACAATGACCAAAGTTATACGCCTCTAGCCCGCATTGAATGCACGGATAACCCGCTTAATCCGCAACGGGCGATTTATTATACGCACAGCAGTTTAAGTGGCTTACCGGAAGCGTTGACCAACAGTGAGGGTGAAATCGTTTGGCAAGGGCAATACAGTGCTTGGGGGCATTTACAGCGTCAAACCCGCCCCACAAGCACGTTTAATCGTGAACAGAACCTGCGTTTTCAAGGGCAGTATTTCGACAAAGAGACGGGCCTGCATTATAATACGTTCAGGTACTATGCCCCAGATTTAGGCCGTTTTACCCAACAAGACCCAATAGGGTTGGCAGGGGGGATAAACTTATATGCTTATGCGCCAAATCCATTGATATGGGTGGATCCGTGGGGGCTGTCGAACTGTGGTATTAGTCGTGGAAACAACCCTTATCAAACGCGTATAGATCCAACTATCCCAGGGCGGCCTGACCCTAAATATTCAATTGACTCACATACTTTTACTAGTGGGGATATAACGTCTAAAGGCGGAATTAGGAATACTCAGCAATTTTGGGAGCAATGGAGTCAGTTAAGGCCAGAATCATTGAGTGCAAGTAATAAGTATTTAATAGATAACTACTCTAGGTTAAAAGTATCACCTAGAATTGATGATACATGGATAAAGGTATTTCCTGAACATATAAACTATAAAGGAGATGTCTTGATTCATCACCATGTGGATTTTAGCCAGTATGTGATACCAGTTCCGGGTAAAACTCATGTTGGTAGTGGCGGAGTTTGGCATACAAAGTGA
>group_4061
ATGAACGGCATAAAAATGGGGCTGGGGATCACGCCGGGTGAGCACATTATCAGTGCCAACTCTGCGCTCAGCAGAAATATCCGGCATTGTTTCTGCCTTTCCTGTCGTGGCCGGTTGATTTTGCAGACAGATGCTCAAGGGGCGTGGTTTGAGCATGATTTACATGCCCTGAGTGCGCAACAGAAGGCGGCCTGTGTGGTGCTGAATCCGGAGAAGTCCCACCCTTACATTGAGGATATGGCGATGTTTTTATCACCATTACCGGTCGTGCTGGAGTGGCATTGTGTGATGTGTGAGCAGTTTTTTCATGGGAAGAAGTTCTGTGAGGCCTGTGCTACGGGGATTTATTGCAGAGCGGTATGTACGAGGTCTGTTTACAGCTACCAGCCAGACTTGTTTGAGGACTGCGGAGGCGCGAGTACTGGCACTGTTGCAAATAGTCGGTGGTGA
>cysC_1~~~cysC_2
ATGCTAATCATCTTCAGTGGTTTACCAGGAAGTGGGAAAAGTACTATCGCTCAGGCTTTGGCAAAGCAGTTAAATGCTCTTTACTTGAGAATCGATACGATTGAGCAAGCTATACGCAAAGCCGATGAAGATAACTATGGAATGGGGCCTGCTGGTTATTTTGTCGCTTACTCGCTTGCCAGAGAGAATCTACAATTAGGGGCGACAGTTATTGCTGACTCAGTGAATCCATTGGCATTAACCCGTGATGCCTATAGAGAAATAGCTTTATCCACAAGAACTGGTTATTTAGAAATTGAGATCATATGTTCCGATATAATTGAGCATCGTAAACGAGTTGAAACCAGAGTGTCTGAAGTCGAGGGATTAACCTTGCCTGACAGGAAACAAGTTACAGACTTAGTTTATGAACCATGGAACAGAGAACACCTTATTTTAGACTCATACAGTTTATCCAGTGATGAATGTGTCTCGCGGATCATTGACGTCCTTTCCCAATGTTCAACTCTTGAGACCCCATCAAACGAAGGAAATGAGTGA
>group_4145
ATGAATATTATCTATCTCGGTATTGATCTGGCTAAAAATGTTTTTCAGCTTTGTGGGTTAAATCAGGCGGGTAAACCGGTTTATAAAAAACGCACTGATCGTAAAACGTTACTACAGACTGTCGCGAATATTCCGGCCTGCCTGATTGGTGTGGAAGCCTCCACGGGTGCATTTTACTGGCAGCGTGAGTTCGAAAAACTGGGACATAGGGTAAAAGTGATCAGTCCCCAGTATGTAAAACCCTTTGTCCGCGGGCAAAAAAATGACAGTAATGATGCACAGGCTATCGCAATTGCTCTGATGCAGCCAACAATGCAGTTCGTCCCCCCAAAAAGCCCTGAACAGCAGGATATTCAGGCTCTGCACCGTGCAAGACAGCGTATTGTTAATCACCGCACTGCGACAGTCTGTCAAATCCGGGGACTGCTGCTTGATCGGGGAATAACAATCGGCTCTGCAGTCTCAAGAGTTCGTCGTGCTGTTCCGCTTATCCTTGAAGATGCTGAAAATGGTCTTAGCGTTAGAATGCGCAGGACGATTGCAGAACTTTATGATCTCTTTAATGATCTTGGCCGTCGAATAAGCTTTTTTGATAAAGAAATTGATGCTGTGTTCAGGCAATCAGAAGCCTGCCAGCGCATTGCCAAAGTTAAAGGCATTGGCCCTAAAACAGCAACAGCTGTTGTTGCCGCGATTGGCAAAGGAACTGAATTTAAAAATGGTCGTCATTTTGCCGCATGGCTTGGTCTGGTTCCACGACAGCACTCAAGTGGCGACAAGCAGGTACTGATGAATATGACGAAAAAAGGCGACAAGCATTTGCGAACCTTATTTATTCACGGAGCCCGGGCTGTCGTCAGAGTGGCTGCAAATAATAATGAGGGTTACTTAAATCAATGGGTTAATCAGCTAAAAGAGCGGCGAGGATTTAACAAAACGACCGTTGCAGTCGCCAATAAAAATGCCAGAATTATTTGGTCAATTCTTCACAATGAAACTGAGTATAGACCAGCAGTGTAA
>group_4151
ATGGCCATTAAGAAAAACGAACTATACTCCTCACTATGGGCCAGTTGCGACGAATTACGCGGTGGGATGGATGCCAGCCAGTACAAAGACTATGTACTGACCATGCTGTTTATGAAGTATGTCTCTGATAAGTATAAAGGCGACCCATACGGTATGATTGTCGTACCCCAAGGTGCCAGCTTTGATGATATGGTTGCGCTTAAAGGCGATAAAGAAATCGGCGATAAAATAAACAAAATCATCAGTGCGTTAGCCGAAGAAAATGACCTCAAAAGTGTCATCGATGTCGCCGATTTTAACGACGAAGATAAGCTAGGCAAAGGCAAAGGCAAAGGCAAAGAGATGATTGACCGCCTTTCCAAGCTGATAGGCATATTTGAAGGGCTTGATCTCTCTTCGAACCGCGCTGATGGTGACGATTTATTGGGTGATGCTTATGAATACCTTATGCGTCACTTTGCGACTGAGTCTGGTAAGTCCAAAGGTCAGTTTTATACCCCGTCCGAAGTTTCACGCATTCTTTCGAAAGTGATTGGTATTGATAGTAATACCCCGCAAGACGCTACCGTTTATGACCCAACTTGCGGTTCAGGTTCATTATTATTAAAAGCGAGTGATGAAGCACCGCGTGGCTTGAGTATTTTTGGCCAAGAAATGGACAACGCCACCAGCGCCTTGGCCCGTATGAACATGATCCTACACAACAACGCCACCGCAAAAATCTGGAAAGGTAACACCATTTCAGATCCTCAGTGGAAAGAAGCTAATGGACAACTGAAAACTTTCGATTTTGCTGTCGCTAACCCCCCTTTCTCCAATAAAAACTGGACTAACGGGATTAATCCTCAAGAGGATGAATTTGATCGCTTTAGCTGGGGAATTCCCCCCGAAAAAAATGGTGACTACACCTTTTTATTACATATTATCAAAAGCTTAAAAAGTACGGGTAAAGGCGCGGTCATTTTGCCTCATGGCGTATTATTTCGTGGCAACGCCGAAGCACGTATTCGTGAAAACCTGATTAAACAAGGTTATATCAAAGGAATTATCGGTTTACCTGCCAACCTGTTCTACGGCACGGGTATTCCTGCCTGTATTATCGTGATCGATAAAGAACACGCACAGGCGAGGAAAAGCATTTTTATGGTCGATGCCAGCAAAGGCTTTATCAAAGATGGCAATAAAAACCGCCTGCGTAGTCAGGATATTTATAAAATTGTTGAGGTGTTCACCAAGCAATTGGAGCAACCTCGCTTTAGCCGGATGGTGCCATTAAGCGAAATAGTGGCTAATGACTACAACCTGAATATTCCACGTTATATTGATTCCAGTGAACAAGAAGACTTGCACGACCTCAGTGCCCACCTACAAGGCGGTATTCCCAATCGTGATATCGATGCCTTAGAACGCTACTGGCAGATATTCCCGAGTATTCGCGCGACCTTATTCAAACCTGCACGTGAAGGTTATAGTGAAGCTTTGGTTAACGCCTCTGAAGTAAAAAATACCATTCTAAACCACGATGAATTTAAACAGTTTGCGACGAATAGTTTGCAGCATTATCACGTTTGGGCTCGCGCTGCTGCGTTAGCCGAGATTGGCGTGGGTGATCAACCTAAAGAGTTAATCGCTGAAATTGGTGAAAGCTTGTTGCAAAGCTATTCACAAACACCGTTACTGAGCAAATACGATATCTACCAGATCCTAATGGATTACTGGAGTGATACGATGCAAGACGATGTGTACGTACTGGTACAAGATGGTTGGTCAGCGGGTAAGGTATTGCGTGAGTTAGAAATCAAAAAAGGTGAAAAACTGAGAGAAACGCCTGACTTAGTGATTGATAAAGCGAAGTATAAAGCTGAGTTGATTCCCCCAGCCCTTATCGTGACGCGCTATTTTGCCGATGAACAAACCAAGGTCGATACCTTGCAAAGCGAACTTGATAGCGCTAGCCAAAAGTTAGAGACCTATCTTGAGGAAAATAGCGGTGACGAGGGCCTACTTAATGATGCCTTGAATGATAAAGACAAGATCACCAAAGCAACAGTCACGGCACGTTTGAAAGTTGCTATTGACCCTGATGAAAAATCGGCATTAAAACAAGTCAAAAAGCTGTTTGATAATGAAGCAGATGCTAAAAAAGCGTTGAAAGAAGCCCAAGATGCTCTCGATTTAGAGGTATTTAAACAATACCCGAAACTCAGTATCGACGAAATCAAAACCTTGATTGTGGATGATAAATGGCTGGCAACGCTGCAAAGTAATATTGAGGCCGAAATTGAGCGTGTAACTCAGCAATTAGCCAATCGCGTTAAAGAGTTAGAAGAACGTTACAGTGAACCATTACCGGATATTAGTAAATCGGTAGAAAACCTGAGTGAGAAAGTCGCTGGCCATTTAAAAGCGATGGGTTTGGAGTGGGTGCTATGA
>group_4282
ATGGAATATAATCTAATTATTGAGGTGTTAAATGAAAAAACGAACAAACAGATTTTATACACTACTGAGTTTAAGCAAGAAGCGGTCGCATTAGTCATCGAACAAGGTTATAGCGTCTCAAAAGCGGCAGCTGCTTTAGGGATCACCGATAAATTACTTTATAATTGGAAAGCAAAATTCGACGCTGAACAATCAGGTAGCAGCTTGAATGCTGATGAGAGAGCCGAGCTATTAAGGCTTCGAAAAGAAAATAAAGAACTTAGGATGGAGAAAGAGATCTTAAAAAAGCCAGCGCCCTCCTGCTAA
>group_4284
ATGAAAACAAGCCGTTCTGCCTATTATGCTTGGCTCAAACGTCCTGCAAAACAGATCACCGCAGAACAACTTAGCCTGTACCGCAGAGCCAAAGTTATCTTTGAACAGAGTCGAAATAGCTTAGGTTATAGAACGTTACGTAAACGGTTATGCAAAGAGGGCTTTATCGTGAGTTCTTATGGTGTTCAAAAACTAATGGCTCAGCTGGGTCTAGTTGTCACTCAGCGCATTGCTTACAAAGTTACCACAAAACGCAAACACAGTGATGCCGTAGCCGATAATTTGCTCAATCAAAATTTTAATCCTCATGCACCTAACGAAGTTTGGGCGGGTGATGTGACCTATTTAAAAACAGGGGAAGGCTGGATGTATTTAGCCATCGTGATGGAATTATATTCTCGCCGTATTGTGGGTTGGCACATCGATAAACGAATGACGACAGATTTAGTCAGTAAAGCTTTGATGAAAGCGTATAACTTACGCCAACCCGAAAAAGGCTTAGTCTTTCATAGTGATAGGGGGGCACAGTATACGAGTAAGCAATATCGCCGTTTGCTAGCAAGCTATGGTATTCGAGCAAGCATGGGCGATGTTGGAGCCTGTTGGGATAACGCTGTCGTTGAACGATTTTTTGGTAGTTTAAAACACGATTGGGTACTGAAAATCCCACAGCCGACTCGGAAACAGATGAAAGAAGATGTTATCGCGTATATGCGCTATTACAACTTAGAAAGGCTTCATACTGCCAACGGTGATCTGCCTCCCATTGAGTATGAACAAAATTCCTTAAGAAAAGTGTCCTGA
