# Supplementary material for: Uncharacterized and lineage-specific accessory genes within the Proteus mirabilis pan-genome landscape
Source: mSystems. 2023 Jun 21;8(4):e00159-23. doi: 10.1128/msystems.00159-23 (PMC10469602; doi:10.1128/msystems.00159-23)
Supplement: Tables S1 to S5 — Genomes used, QUAST quality statistics, genome designation within FastBAPS groups and SNP Clusters, co-localized genes identified by scoary as cluster associated, and genes portrayed in Figure 6. [file msystems.00159-23-s0008.xlsx]

## Sheet: S1
Genome Name Used	ANI Determined Species	Genomic Source	Proteus mirabilis subspecies	Institution	Anatomic Source	Reported	MALDI-ToF
P0045T	Proteus columbae	This Study	Not Applicable	WUSM	Respiratory	No	Not Performed
P0385U	Proteus columbae	This Study	Not Applicable	WUSM	Urine	No	Not Performed
P0386T	Proteus columbae	This Study	Not Applicable	WUSM	Wound/Tissue/Ulcer	No	Proteus vulgaris
P0499U	Proteus columbae	This Study	Not Applicable	WUSM	Urine	No	Not Performed
P0571U	Proteus columbae	This Study	Not Applicable	WUSM	Urine	No	Not Performed
P0615	Proteus columbae	This Study	Not Applicable	WUSM	Urine	No	Not Performed
P0237U	Proteus mirabilis	This Study	Three	WUSM	Urine	No	Not Performed
P0390U	Proteus mirabilis	This Study	Three	WUSM	Urine	No	Not Performed
P0396U	Proteus mirabilis	This Study	Three	WUSM	Urine	No	Not Performed
P0059U	Proteus mirabilis	This Study	Two	WUSM	Urine	No	Not Performed
P0071U	Proteus mirabilis	This Study	Two	WUSM	Urine	No	Not Performed
P0290U	Proteus mirabilis	This Study	Two	WUSM	Urine	No	Not Performed
P0292U	Proteus mirabilis	This Study	Two	WUSM	Urine	No	Not Performed
P0424U	Proteus mirabilis	This Study	Two	WUSM	Urine	No	Not Performed
P0438U	Proteus mirabilis	This Study	Two	WUSM	Urine	No	Not Performed
P0616	Proteus mirabilis	This Study	Two	WUSM	Urine	No	Not Performed
P0002T	Proteus mirabilis	This Study	One	WUSM	Wound/Tissue/Ulcer	No	Not Performed
P0006W	Proteus mirabilis	This Study	One	WUSM	Wound/Tissue/Ulcer	No	Not Performed
P0011U	Proteus mirabilis	This Study	One	WUSM	Urine	No	Not Performed
P0013U	Proteus mirabilis	This Study	One	WUSM	Urine	No	Not Performed
P0014U	Proteus mirabilis	This Study	One	WUSM	Urine	No	Not Performed
P00229U	Proteus mirabilis	This Study	One	WUSM	Urine	No	Not Performed
P0027W	Proteus mirabilis	This Study	One	WUSM	Wound/Tissue/Ulcer	No	Not Performed
P0029U	Proteus mirabilis	This Study	One	WUSM	Urine	No	Not Performed
P0030U	Proteus mirabilis	This Study	One	WUSM	Urine	No	Not Performed
P0031U	Proteus mirabilis	This Study	One	WUSM	Urine	No	Not Performed
P0032U	Proteus mirabilis	This Study	One	WUSM	Urine	No	Not Performed
P0036U	Proteus mirabilis	This Study	One	WUSM	Urine	No	Not Performed
P0040U	Proteus mirabilis	This Study	One	WUSM	Urine	No	Not Performed
P0046U	Proteus mirabilis	This Study	One	WUSM	Urine	No	Not Performed
P0052U	Proteus mirabilis	This Study	One	WUSM	Urine	No	Not Performed
P0056W	Proteus mirabilis	This Study	One	WUSM	Wound/Tissue/Ulcer	No	Not Performed
P0057U	Proteus mirabilis	This Study	One	WUSM	Urine	No	Not Performed
P0061U	Proteus mirabilis	This Study	One	WUSM	Urine	No	Not Performed
P0062U	Proteus mirabilis	This Study	One	WUSM	Urine	No	Not Performed
P0082U	Proteus mirabilis	This Study	One	WUSM	Urine	No	Not Performed
P0083U	Proteus mirabilis	This Study	One	WUSM	Urine	No	Not Performed
P0084U	Proteus mirabilis	This Study	One	WUSM	Urine	No	Not Performed
P0085U	Proteus mirabilis	This Study	One	WUSM	Urine	No	Not Performed
P0086U	Proteus mirabilis	This Study	One	WUSM	Urine	No	Not Performed
P0087T	Proteus mirabilis	This Study	One	WUSM	Wound/Tissue/Ulcer	No	Not Performed
P0098U	Proteus mirabilis	This Study	One	WUSM	Urine	no	Not Performed
P0099U	Proteus mirabilis	This Study	One	WUSM	Urine	no	Not Performed
P0104U	Proteus mirabilis	This Study	One	WUSM	Urine	No	Not Performed
P0105U	Proteus mirabilis	This Study	One	WUSM	Urine	No	Not Performed
P0106U	Proteus mirabilis	This Study	One	WUSM	Urine	No	Not Performed
P0107U	Proteus mirabilis	This Study	One	WUSM	Urine	No	Not Performed
P0108U	Proteus mirabilis	This Study	One	WUSM	Urine	No	Not Performed
P0116U	Proteus mirabilis	This Study	One	WUSM	Urine	No	Not Performed
P0117U	Proteus mirabilis	This Study	One	WUSM	Urine	No	Not Performed
P0118U	Proteus mirabilis	This Study	One	WUSM	Urine	No	Not Performed
P0123U	Proteus mirabilis	This Study	One	WUSM	Urine	no	Not Performed
P0124U	Proteus mirabilis	This Study	One	WUSM	Urine	no	Not Performed
P0125U	Proteus mirabilis	This Study	One	WUSM	Urine	no	Not Performed
P0134U	Proteus mirabilis	This Study	One	WUSM	Urine	no	Not Performed
P0142U	Proteus mirabilis	This Study	One	WUSM	Urine	no	Not Performed
P0145T	Proteus mirabilis	This Study	One	WUSM	Wound/Tissue/Ulcer	No	Not Performed
P0147U	Proteus mirabilis	This Study	One	WUSM	Urine	no	Not Performed
P0148U	Proteus mirabilis	This Study	One	WUSM	Urine	no	Not Performed
P0149U	Proteus mirabilis	This Study	One	WUSM	Urine	no	Not Performed
P0157T	Proteus mirabilis	This Study	One	WUSM	Wound/Tissue/Ulcer	No	Not Performed
P0167U	Proteus mirabilis	This Study	One	WUSM	Urine	No	Not Performed
P0168U	Proteus mirabilis	This Study	One	WUSM	Urine	No	Not Performed
P0169U	Proteus mirabilis	This Study	One	WUSM	Urine	No	Not Performed
P0172T	Proteus mirabilis	This Study	One	WUSM	Wound/Tissue/Ulcer	no	Not Performed
P0176S	Proteus mirabilis	This Study	One	WUSM	Gastrointestinal	No	Not Performed
P0182U	Proteus mirabilis	This Study	One	WUSM	Urine	no	Not Performed
P0183U	Proteus mirabilis	This Study	One	WUSM	Urine	no	Not Performed
P0184U	Proteus mirabilis	This Study	One	WUSM	Urine	no	Not Performed
P0185U	Proteus mirabilis	This Study	One	WUSM	Urine	no	Not Performed
P0202	Proteus mirabilis	This Study	One	WUSM	Urine	no	Not Performed
P0212	Proteus mirabilis	This Study	One	WUSM	Urine	no	Not Performed
P0213	Proteus mirabilis	This Study	One	WUSM	Urine	no	Not Performed
P0214	Proteus mirabilis	This Study	One	WUSM	Urine	no	Not Performed
P0215	Proteus mirabilis	This Study	One	WUSM	Urine	no	Not Performed
P0219U	Proteus mirabilis	This Study	One	WUSM	Urine	no	Not Performed
P0230U	Proteus mirabilis	This Study	One	WUSM	Urine	no	Not Performed
P0232U	Proteus mirabilis	This Study	One	WUSM	Urine	no	Not Performed
P0236U	Proteus mirabilis	This Study	One	WUSM	Urine	no	Not Performed
P0242U	Proteus mirabilis	This Study	One	WUSM	Urine	no	Not Performed
P0246U	Proteus mirabilis	This Study	One	WUSM	Urine	no	Not Performed
P0247U	Proteus mirabilis	This Study	One	WUSM	Urine	no	Not Performed
P0254U	Proteus mirabilis	This Study	One	WUSM	Urine	no	Not Performed
P0259U	Proteus mirabilis	This Study	One	WUSM	Gastrointestinal	no	Not Performed
P0260U	Proteus mirabilis	This Study	One	WUSM	Urine	no	Not Performed
P0261U	Proteus mirabilis	This Study	One	WUSM	Urine	no	Not Performed
P0262U	Proteus mirabilis	This Study	One	WUSM	Urine	no	Not Performed
P0266T	Proteus mirabilis	This Study	One	WUSM	Wound/Tissue/Ulcer	No	Not Performed
P0278U	Proteus mirabilis	This Study	One	WUSM	Urine	no	Not Performed
P0282U	Proteus mirabilis	This Study	One	WUSM	Urine	no	Not Performed
P0286U	Proteus mirabilis	This Study	One	WUSM	Urine	no	Not Performed
P0288U	Proteus mirabilis	This Study	One	WUSM	Urine	no	Not Performed
P0289U	Proteus mirabilis	This Study	One	WUSM	Urine	no	Not Performed
P0291U	Proteus mirabilis	This Study	One	WUSM	Urine	no	Not Performed
P0294U	Proteus mirabilis	This Study	One	WUSM	Urine	no	Not Performed
P0302U	Proteus mirabilis	This Study	One	WUSM	Urine	no	Not Performed
P0303U	Proteus mirabilis	This Study	One	WUSM	Urine	no	Not Performed
P0310T	Proteus mirabilis	This Study	One	WUSM	Wound/Tissue/Ulcer	no	Not Performed
P0311T	Proteus mirabilis	This Study	One	WUSM	Wound/Tissue/Ulcer	no	Not Performed
P0316U	Proteus mirabilis	This Study	One	WUSM	Urine	no	Not Performed
P0324A	Proteus mirabilis	This Study	One	WUSM	Respiratory	No	Not Performed
P0330U	Proteus mirabilis	This Study	One	WUSM	Urine	no	Not Performed
P0331U	Proteus mirabilis	This Study	One	WUSM	Urine	no	Not Performed
P0332U	Proteus mirabilis	This Study	One	WUSM	Urine	no	Not Performed
P0337U	Proteus mirabilis	This Study	One	WUSM	Urine	no	Not Performed
P0345W	Proteus mirabilis	This Study	One	WUSM	Wound/Tissue/Ulcer	no	Not Performed
P0346U	Proteus mirabilis	This Study	One	WUSM	Urine	no	Not Performed
P0347U	Proteus mirabilis	This Study	One	WUSM	Urine	no	Not Performed
P0348U	Proteus mirabilis	This Study	One	WUSM	Urine	no	Not Performed
P0349U	Proteus mirabilis	This Study	One	WUSM	Urine	no	Not Performed
P0353U	Proteus mirabilis	This Study	One	WUSM	Urine	no	Not Performed
P0354U	Proteus mirabilis	This Study	One	WUSM	Urine	no	Not Performed
P0355U	Proteus mirabilis	This Study	One	WUSM	Urine	no	Not Performed
P0373U	Proteus mirabilis	This Study	One	WUSM	Urine	no	Not Performed
P0374U	Proteus mirabilis	This Study	One	WUSM	Urine	no	Not Performed
P0378U	Proteus mirabilis	This Study	One	WUSM	Urine	no	Not Performed
P0381U	Proteus mirabilis	This Study	One	WUSM	Urine	no	Not Performed
P0382U	Proteus mirabilis	This Study	One	WUSM	Urine	no	Not Performed
P0383U	Proteus mirabilis	This Study	One	WUSM	Urine	no	Not Performed
P0384U	Proteus mirabilis	This Study	One	WUSM	Urine	no	Not Performed
P0388U	Proteus mirabilis	This Study	One	WUSM	Urine	no	Not Performed
P0389U	Proteus mirabilis	This Study	One	WUSM	Urine	no	Not Performed
P0394U	Proteus mirabilis	This Study	One	WUSM	Urine	no	Not Performed
P0395U	Proteus mirabilis	This Study	One	WUSM	Urine	no	Not Performed
P0397U	Proteus mirabilis	This Study	One	WUSM	Urine	no	Not Performed
P0398U	Proteus mirabilis	This Study	One	WUSM	Urine	no	Not Performed
P0400Ab	Proteus mirabilis	This Study	One	WUSM	Wound/Tissue/Ulcer	no	Not Performed
P0405U	Proteus mirabilis	This Study	One	WUSM	Urine	no	Not Performed
P0409U	Proteus mirabilis	This Study	One	WUSM	Urine	no	Not Performed
P0412U	Proteus mirabilis	This Study	One	WUSM	Urine	no	Not Performed
P0417U	Proteus mirabilis	This Study	One	WUSM	Urine	no	Not Performed
P0418U	Proteus mirabilis	This Study	One	WUSM	Urine	no	Not Performed
P0426U	Proteus mirabilis	This Study	One	WUSM	Urine	no	Not Performed
P0428U	Proteus mirabilis	This Study	One	WUSM	Urine	no	Not Performed
P0429U	Proteus mirabilis	This Study	One	WUSM	Urine	no	Not Performed
P0433U	Proteus mirabilis	This Study	One	WUSM	Urine	no	Not Performed
P0434U	Proteus mirabilis	This Study	One	WUSM	Urine	no	Not Performed
P0435U	Proteus mirabilis	This Study	One	WUSM	Urine	no	Not Performed
P0439U	Proteus mirabilis	This Study	One	WUSM	Urine	no	Not Performed
P0440U	Proteus mirabilis	This Study	One	WUSM	Urine	no	Not Performed
P0441U	Proteus mirabilis	This Study	One	WUSM	Urine	no	Not Performed
P0442U	Proteus mirabilis	This Study	One	WUSM	Urine	no	Not Performed
P0443U	Proteus mirabilis	This Study	One	WUSM	Urine	no	Not Performed
P0445U	Proteus mirabilis	This Study	One	WUSM	Urine	no	Not Performed
P0456U	Proteus mirabilis	This Study	One	WUSM	Urine	no	Not Performed
P0457U	Proteus mirabilis	This Study	One	WUSM	Urine	no	Not Performed
P0464U	Proteus mirabilis	This Study	One	WUSM	Urine	no	Not Performed
P0465U	Proteus mirabilis	This Study	One	WUSM	Urine	no	Not Performed
P0466U	Proteus mirabilis	This Study	One	WUSM	Urine	no	Not Performed
P0470U	Proteus mirabilis	This Study	One	WUSM	Urine	no	Not Performed
P0471Ab	Proteus mirabilis	This Study	One	WUSM	Wound/Tissue/Ulcer	no	Not Performed
P0476U	Proteus mirabilis	This Study	One	WUSM	Urine	no	Not Performed
P0477U	Proteus mirabilis	This Study	One	WUSM	Urine	no	Not Performed
P0484U	Proteus mirabilis	This Study	One	WUSM	Urine	no	Not Performed
P0485U	Proteus mirabilis	This Study	One	WUSM	Urine	no	Not Performed
P0486U	Proteus mirabilis	This Study	One	WUSM	Urine	no	Not Performed
P0487U	Proteus mirabilis	This Study	One	WUSM	Urine	no	Not Performed
P0488U	Proteus mirabilis	This Study	One	WUSM	Urine	no	Not Performed
P0491U	Proteus mirabilis	This Study	One	WUSM	Urine	no	Not Performed
P0498U	Proteus mirabilis	This Study	One	WUSM	Urine	no	Not Performed
P0500U	Proteus mirabilis	This Study	One	WUSM	Urine	no	Not Performed
P0501U	Proteus mirabilis	This Study	One	WUSM	Urine	no	Not Performed
P0502	Proteus mirabilis	This Study	One	WUSM	Urine	no	Not Performed
P0503	Proteus mirabilis	This Study	One	WUSM	Urine	no	Not Performed
P0504	Proteus mirabilis	This Study	One	WUSM	Urine	no	Not Performed
P0505	Proteus mirabilis	This Study	One	WUSM	Urine	no	Not Performed
P0507	Proteus mirabilis	This Study	One	WUSM	Urine	no	Not Performed
P0508	Proteus mirabilis	This Study	One	WUSM	Urine	no	Not Performed
P0510U	Proteus mirabilis	This Study	One	WUSM	Urine	no	Not Performed
P0511U	Proteus mirabilis	This Study	One	WUSM	Urine	no	Not Performed
P0516U	Proteus mirabilis	This Study	One	WUSM	Urine	no	Not Performed
P0517U	Proteus mirabilis	This Study	One	WUSM	Urine	no	Not Performed
P0518U	Proteus mirabilis	This Study	One	WUSM	Urine	no	Not Performed
P0519U	Proteus mirabilis	This Study	One	WUSM	Urine	no	Not Performed
P0520U	Proteus mirabilis	This Study	One	WUSM	Urine	no	Not Performed
P0521U	Proteus mirabilis	This Study	One	WUSM	Urine	no	Not Performed
P0522U	Proteus mirabilis	This Study	One	WUSM	Urine	no	Not Performed
P0523U	Proteus mirabilis	This Study	One	WUSM	Urine	no	Not Performed
P0525U	Proteus mirabilis	This Study	One	WUSM	Urine	no	Not Performed
P0526U	Proteus mirabilis	This Study	One	WUSM	Urine	no	Not Performed
P0533W	Proteus mirabilis	This Study	One	WUSM	Wound/Tissue/Ulcer	No	Not Performed
P0540T	Proteus mirabilis	This Study	One	WUSM	Wound/Tissue/Ulcer	no	Not Performed
P0547U	Proteus mirabilis	This Study	One	WUSM	Urine	no	Not Performed
P0548U	Proteus mirabilis	This Study	One	WUSM	Urine	no	Not Performed
P0551U	Proteus mirabilis	This Study	One	WUSM	Urine	no	Not Performed
P0553	Proteus mirabilis	This Study	One	WUSM	Urine	no	Not Performed
P0554U	Proteus mirabilis	This Study	One	WUSM	Urine	no	Not Performed
P0558	Proteus mirabilis	This Study	One	WUSM	Urine	no	Not Performed
P0559	Proteus mirabilis	This Study	One	WUSM	Urine	no	Not Performed
P0560	Proteus mirabilis	This Study	One	WUSM	Urine	no	Not Performed
P0561U	Proteus mirabilis	This Study	One	WUSM	Urine	no	Not Performed
P0562	Proteus mirabilis	This Study	One	WUSM	Urine	no	Not Performed
P0568W	Proteus mirabilis	This Study	One	WUSM	Wound/Tissue/Ulcer	no	Not Performed
P0582	Proteus mirabilis	This Study	One	WUSM	Urine	no	Not Performed
P0583	Proteus mirabilis	This Study	One	WUSM	Urine	no	Not Performed
P0589	Proteus mirabilis	This Study	One	WUSM	Urine	no	Not Performed
P0590	Proteus mirabilis	This Study	One	WUSM	Urine	no	Not Performed
P0591	Proteus mirabilis	This Study	One	WUSM	Urine	no	Not Performed
P0592	Proteus mirabilis	This Study	One	WUSM	Urine	no	Not Performed
P0593	Proteus mirabilis	This Study	One	WUSM	Urine	no	Not Performed
P0594	Proteus mirabilis	This Study	One	WUSM	Urine	no	Not Performed
P0612	Proteus mirabilis	This Study	One	WUSM	Urine	no	Not Performed
P0613	Proteus mirabilis	This Study	One	WUSM	Urine	no	Not Performed
P0618	Proteus mirabilis	This Study	One	WUSM	Urine	no	Not Performed
P0639	Proteus mirabilis	This Study	One	WUSM	Wound/Tissue/Ulcer	no	Not Performed
P0648U	Proteus mirabilis	This Study	One	WUSM	Wound/Tissue/Ulcer	no	Not Performed
P0243U	Proteus penneri	This Study	Not Applicable	WUSM	Urine	No	Not Performed
P0244U	Proteus penneri	This Study	Not Applicable	WUSM	Urine	No	Not Performed
P0469U	Proteus penneri	This Study	Not Applicable	WUSM	Urine	No	Not Performed
P0506	Proteus penneri	This Study	Not Applicable	WUSM	Urine	No	Not Performed
P0437U	Proteus terrae	This Study	Not Applicable	WUSM	Urine	No	Not Performed
P0490U	Proteus vulgaris	This Study	Not Applicable	WUSM	Urine	No	Not Performed
GCA_001049975.1	Genomospecies 1	NCBI Assembly	Not Applicable	Not Applicable	Not Applicable	Not Applicable	Not Applicable
GCA_011045815.1	Genomospecies 1	NCBI Assembly	Not Applicable	Not Applicable	Not Applicable	Not Applicable	Not Applicable
GCA_015723715.1	Genomospecies 1	NCBI Assembly	Not Applicable	Not Applicable	Not Applicable	Not Applicable	Not Applicable
GCA_015841135.1	Genomospecies 1	NCBI Assembly	Not Applicable	Not Applicable	Not Applicable	Not Applicable	Not Applicable
GCA_900455035.1	Genomospecies 1	NCBI Assembly	Not Applicable	Not Applicable	Not Applicable	Not Applicable	Not Applicable
GCA_016239305.1	Genomospecies 2	NCBI Assembly	Not Applicable	Not Applicable	Not Applicable	Not Applicable	Not Applicable
GCA_014897315.1	Genomospecies 3	NCBI Assembly	Not Applicable	Not Applicable	Not Applicable	Not Applicable	Not Applicable
GCA_023236025.1	Genomospecies 5	NCBI Assembly	Not Applicable	Not Applicable	Not Applicable	Not Applicable	Not Applicable
GCA_002607735.1	Proteus alimentorum	NCBI Assembly	Not Applicable	Not Applicable	Not Applicable	Not Applicable	Not Applicable
GCA_015722765.1	Proteus alimentorum	NCBI Assembly	Not Applicable	Not Applicable	Not Applicable	Not Applicable	Not Applicable
GCA_015722795.1	Proteus alimentorum	NCBI Assembly	Not Applicable	Not Applicable	Not Applicable	Not Applicable	Not Applicable
GCA_000497855.1	Proteus cibi	NCBI Assembly	Not Applicable	Not Applicable	Not Applicable	Not Applicable	Not Applicable
GCA_003144405.1	Proteus cibi	NCBI Assembly	Not Applicable	Not Applicable	Not Applicable	Not Applicable	Not Applicable
GCA_015740105.1	Proteus cibi	NCBI Assembly	Not Applicable	Not Applicable	Not Applicable	Not Applicable	Not Applicable
GCA_002777965.1	Proteus columbae	NCBI Assembly	Not Applicable	Not Applicable	Not Applicable	Not Applicable	Not Applicable
GCA_003144505.1	Proteus columbae	NCBI Assembly	Not Applicable	Not Applicable	Not Applicable	Not Applicable	Not Applicable
GCA_009914335.1	Proteus columbae	NCBI Assembly	Not Applicable	Not Applicable	Not Applicable	Not Applicable	Not Applicable
GCA_013283955.1	Proteus columbae	NCBI Assembly	Not Applicable	Not Applicable	Not Applicable	Not Applicable	Not Applicable
GCA_015721895.1	Proteus columbae	NCBI Assembly	Not Applicable	Not Applicable	Not Applicable	Not Applicable	Not Applicable
GCA_015721985.1	Proteus columbae	NCBI Assembly	Not Applicable	Not Applicable	Not Applicable	Not Applicable	Not Applicable
GCA_015722115.1	Proteus columbae	NCBI Assembly	Not Applicable	Not Applicable	Not Applicable	Not Applicable	Not Applicable
GCA_015723425.1	Proteus columbae	NCBI Assembly	Not Applicable	Not Applicable	Not Applicable	Not Applicable	Not Applicable
GCA_015724095.1	Proteus columbae	NCBI Assembly	Not Applicable	Not Applicable	Not Applicable	Not Applicable	Not Applicable
GCA_015724155.1	Proteus columbae	NCBI Assembly	Not Applicable	Not Applicable	Not Applicable	Not Applicable	Not Applicable
GCA_015740185.1	Proteus columbae	NCBI Assembly	Not Applicable	Not Applicable	Not Applicable	Not Applicable	Not Applicable
GCA_015740195.1	Proteus columbae	NCBI Assembly	Not Applicable	Not Applicable	Not Applicable	Not Applicable	Not Applicable
GCA_016237345.1	Proteus columbae	NCBI Assembly	Not Applicable	Not Applicable	Not Applicable	Not Applicable	Not Applicable
GCA_016238105.1	Proteus columbae	NCBI Assembly	Not Applicable	Not Applicable	Not Applicable	Not Applicable	Not Applicable
GCA_016238545.1	Proteus columbae	NCBI Assembly	Not Applicable	Not Applicable	Not Applicable	Not Applicable	Not Applicable
GCA_016239325.1	Proteus columbae	NCBI Assembly	Not Applicable	Not Applicable	Not Applicable	Not Applicable	Not Applicable
ERR3040183	Proteus columbae	NCBI SRA	Not Applicable	Not Applicable	Not Applicable	Not Applicable	Not Applicable
ERR4014568	Proteus columbae	NCBI SRA	Not Applicable	Not Applicable	Not Applicable	Not Applicable	Not Applicable
GCA_003144395.1	Proteus faecis	NCBI Assembly	Not Applicable	Not Applicable	Not Applicable	Not Applicable	Not Applicable
GCA_003144555.1	Proteus faecis	NCBI Assembly	Not Applicable	Not Applicable	Not Applicable	Not Applicable	Not Applicable
GCA_014250535.1	Proteus faecis	NCBI Assembly	Not Applicable	Not Applicable	Not Applicable	Not Applicable	Not Applicable
GCA_015723415.1	Proteus faecis	NCBI Assembly	Not Applicable	Not Applicable	Not Applicable	Not Applicable	Not Applicable
GCA_021533295.1	Proteus faecis	NCBI Assembly	Not Applicable	Not Applicable	Not Applicable	Not Applicable	Not Applicable
GCA_021533335.1	Proteus faecis	NCBI Assembly	Not Applicable	Not Applicable	Not Applicable	Not Applicable	Not Applicable
GCA_003144375.1	Proteus genomosp. 4	NCBI Assembly	Not Applicable	Not Applicable	Not Applicable	Not Applicable	Not Applicable
GCA_009915245.1	Proteus genomosp. 4	NCBI Assembly	Not Applicable	Not Applicable	Not Applicable	Not Applicable	Not Applicable
GCA_018066465.1	Proteus genomosp. 4	NCBI Assembly	Not Applicable	Not Applicable	Not Applicable	Not Applicable	Not Applicable
GCA_020640995.1	Proteus genomosp. 4	NCBI Assembly	Not Applicable	Not Applicable	Not Applicable	Not Applicable	Not Applicable
GCA_023100685.1	Proteus genomosp. 4	NCBI Assembly	Not Applicable	Not Applicable	Not Applicable	Not Applicable	Not Applicable
ERR4014130	Proteus genomosp. 4	NCBI SRA	Not Applicable	Not Applicable	Not Applicable	Not Applicable	Not Applicable
ERR4014474	Proteus genomosp. 4	NCBI SRA	Not Applicable	Not Applicable	Not Applicable	Not Applicable	Not Applicable
GCA_001654965.1	Proteus hauseri	NCBI Assembly	Not Applicable	Not Applicable	Not Applicable	Not Applicable	Not Applicable
GCA_003144475.1	Proteus hauseri	NCBI Assembly	Not Applicable	Not Applicable	Not Applicable	Not Applicable	Not Applicable
GCA_003523365.1	Proteus hauseri	NCBI Assembly	Not Applicable	Not Applicable	Not Applicable	Not Applicable	Not Applicable
GCA_004116975.1	Proteus hauseri	NCBI Assembly	Not Applicable	Not Applicable	Not Applicable	Not Applicable	Not Applicable
SRR493654	Proteus hauseri	NCBI SRA	Not Applicable	Not Applicable	Not Applicable	Not Applicable	Not Applicable
GCA_015723525.1	Proteus mirabilis	NCBI Assembly	Three	Not Applicable	Not Applicable	Not Applicable	Not Applicable
GCA_001463025.1	Proteus mirabilis	NCBI Assembly	Two	Not Applicable	Not Applicable	Not Applicable	Not Applicable
GCA_002013325.1	Proteus mirabilis	NCBI Assembly	Two	Not Applicable	Not Applicable	Not Applicable	Not Applicable
GCA_003024745.1	Proteus mirabilis	NCBI Assembly	Two	Not Applicable	Not Applicable	Not Applicable	Not Applicable
GCA_003855615.1	Proteus mirabilis	NCBI Assembly	Two	Not Applicable	Not Applicable	Not Applicable	Not Applicable
GCA_009718745.1	Proteus mirabilis	NCBI Assembly	Two	Not Applicable	Not Applicable	Not Applicable	Not Applicable
GCA_009718785.1	Proteus mirabilis	NCBI Assembly	Two	Not Applicable	Not Applicable	Not Applicable	Not Applicable
GCA_009718885.1	Proteus mirabilis	NCBI Assembly	Two	Not Applicable	Not Applicable	Not Applicable	Not Applicable
GCA_009718905.1	Proteus mirabilis	NCBI Assembly	Two	Not Applicable	Not Applicable	Not Applicable	Not Applicable
GCA_013357445.1	Proteus mirabilis	NCBI Assembly	Two	Not Applicable	Not Applicable	Not Applicable	Not Applicable
GCA_013357465.1	Proteus mirabilis	NCBI Assembly	Two	Not Applicable	Not Applicable	Not Applicable	Not Applicable
GCA_013357485.1	Proteus mirabilis	NCBI Assembly	Two	Not Applicable	Not Applicable	Not Applicable	Not Applicable
GCA_015723275.1	Proteus mirabilis	NCBI Assembly	Two	Not Applicable	Not Applicable	Not Applicable	Not Applicable
GCA_015740065.1	Proteus mirabilis	NCBI Assembly	Two	Not Applicable	Not Applicable	Not Applicable	Not Applicable
GCA_015740165.1	Proteus mirabilis	NCBI Assembly	Two	Not Applicable	Not Applicable	Not Applicable	Not Applicable
GCA_018087645.1	Proteus mirabilis	NCBI Assembly	Two	Not Applicable	Not Applicable	Not Applicable	Not Applicable
GCA_018139105.1	Proteus mirabilis	NCBI Assembly	Two	Not Applicable	Not Applicable	Not Applicable	Not Applicable
GCA_018158815.1	Proteus mirabilis	NCBI Assembly	Two	Not Applicable	Not Applicable	Not Applicable	Not Applicable
GCA_018180295.1	Proteus mirabilis	NCBI Assembly	Two	Not Applicable	Not Applicable	Not Applicable	Not Applicable
GCA_018334395.1	Proteus mirabilis	NCBI Assembly	Two	Not Applicable	Not Applicable	Not Applicable	Not Applicable
GCA_018334415.1	Proteus mirabilis	NCBI Assembly	Two	Not Applicable	Not Applicable	Not Applicable	Not Applicable
GCA_019050375.1	Proteus mirabilis	NCBI Assembly	Two	Not Applicable	Not Applicable	Not Applicable	Not Applicable
GCA_022407975.1	Proteus mirabilis	NCBI Assembly	Two	Not Applicable	Not Applicable	Not Applicable	Not Applicable
GCA_022802475.1	Proteus mirabilis	NCBI Assembly	Two	Not Applicable	Not Applicable	Not Applicable	Not Applicable
GCA_022802535.1	Proteus mirabilis	NCBI Assembly	Two	Not Applicable	Not Applicable	Not Applicable	Not Applicable
GCA_022802545.1	Proteus mirabilis	NCBI Assembly	Two	Not Applicable	Not Applicable	Not Applicable	Not Applicable
ERR4920644	Proteus mirabilis	NCBI SRA	Two	Not Applicable	Not Applicable	Not Applicable	Not Applicable
SRR9222442	Proteus mirabilis	NCBI SRA	Two	Not Applicable	Not Applicable	Not Applicable	Not Applicable
SRR9222444	Proteus mirabilis	NCBI SRA	Two	Not Applicable	Not Applicable	Not Applicable	Not Applicable		Table S1. Genomes used in this study
SRR9222445	Proteus mirabilis	NCBI SRA	Two	Not Applicable	Not Applicable	Not Applicable	Not Applicable
SRR9222447	Proteus mirabilis	NCBI SRA	Two	Not Applicable	Not Applicable	Not Applicable	Not Applicable
GCA_000069965.1	Proteus mirabilis	NCBI Assembly	One	Not Applicable	Not Applicable	Not Applicable	Not Applicable
GCA_000160755.1	Proteus mirabilis	NCBI Assembly	One	Not Applicable	Not Applicable	Not Applicable	Not Applicable
GCA_000297815.1	Proteus mirabilis	NCBI Assembly	One	Not Applicable	Not Applicable	Not Applicable	Not Applicable
GCA_000297835.1	Proteus mirabilis	NCBI Assembly	One	Not Applicable	Not Applicable	Not Applicable	Not Applicable
GCA_000313255.1	Proteus mirabilis	NCBI Assembly	One	Not Applicable	Not Applicable	Not Applicable	Not Applicable
GCA_000372565.1	Proteus mirabilis	NCBI Assembly	One	Not Applicable	Not Applicable	Not Applicable	Not Applicable
GCA_000444425.1	Proteus mirabilis	NCBI Assembly	One	Not Applicable	Not Applicable	Not Applicable	Not Applicable
GCA_000755485.1	Proteus mirabilis	NCBI Assembly	One	Not Applicable	Not Applicable	Not Applicable	Not Applicable
GCA_000770765.1	Proteus mirabilis	NCBI Assembly	One	Not Applicable	Not Applicable	Not Applicable	Not Applicable
GCA_000783465.2	Proteus mirabilis	NCBI Assembly	One	Not Applicable	Not Applicable	Not Applicable	Not Applicable
GCA_000783575.2	Proteus mirabilis	NCBI Assembly	One	Not Applicable	Not Applicable	Not Applicable	Not Applicable
GCA_000783595.2	Proteus mirabilis	NCBI Assembly	One	Not Applicable	Not Applicable	Not Applicable	Not Applicable
GCA_000783875.2	Proteus mirabilis	NCBI Assembly	One	Not Applicable	Not Applicable	Not Applicable	Not Applicable
GCA_000784015.2	Proteus mirabilis	NCBI Assembly	One	Not Applicable	Not Applicable	Not Applicable	Not Applicable
GCA_000972665.1	Proteus mirabilis	NCBI Assembly	One	Not Applicable	Not Applicable	Not Applicable	Not Applicable
GCA_001060285.1	Proteus mirabilis	NCBI Assembly	One	Not Applicable	Not Applicable	Not Applicable	Not Applicable
GCA_001060325.1	Proteus mirabilis	NCBI Assembly	One	Not Applicable	Not Applicable	Not Applicable	Not Applicable
GCA_001060355.1	Proteus mirabilis	NCBI Assembly	One	Not Applicable	Not Applicable	Not Applicable	Not Applicable
GCA_001060765.1	Proteus mirabilis	NCBI Assembly	One	Not Applicable	Not Applicable	Not Applicable	Not Applicable
GCA_001060835.1	Proteus mirabilis	NCBI Assembly	One	Not Applicable	Not Applicable	Not Applicable	Not Applicable
GCA_001061595.1	Proteus mirabilis	NCBI Assembly	One	Not Applicable	Not Applicable	Not Applicable	Not Applicable
GCA_001062135.1	Proteus mirabilis	NCBI Assembly	One	Not Applicable	Not Applicable	Not Applicable	Not Applicable
GCA_001062385.1	Proteus mirabilis	NCBI Assembly	One	Not Applicable	Not Applicable	Not Applicable	Not Applicable
GCA_001062655.1	Proteus mirabilis	NCBI Assembly	One	Not Applicable	Not Applicable	Not Applicable	Not Applicable
GCA_001062745.1	Proteus mirabilis	NCBI Assembly	One	Not Applicable	Not Applicable	Not Applicable	Not Applicable
GCA_001063035.1	Proteus mirabilis	NCBI Assembly	One	Not Applicable	Not Applicable	Not Applicable	Not Applicable
GCA_001063205.1	Proteus mirabilis	NCBI Assembly	One	Not Applicable	Not Applicable	Not Applicable	Not Applicable
GCA_001063575.1	Proteus mirabilis	NCBI Assembly	One	Not Applicable	Not Applicable	Not Applicable	Not Applicable
GCA_001064105.1	Proteus mirabilis	NCBI Assembly	One	Not Applicable	Not Applicable	Not Applicable	Not Applicable
GCA_001064375.1	Proteus mirabilis	NCBI Assembly	One	Not Applicable	Not Applicable	Not Applicable	Not Applicable
GCA_001065085.1	Proteus mirabilis	NCBI Assembly	One	Not Applicable	Not Applicable	Not Applicable	Not Applicable
GCA_001065915.1	Proteus mirabilis	NCBI Assembly	One	Not Applicable	Not Applicable	Not Applicable	Not Applicable
GCA_001066855.1	Proteus mirabilis	NCBI Assembly	One	Not Applicable	Not Applicable	Not Applicable	Not Applicable
GCA_001076695.1	Proteus mirabilis	NCBI Assembly	One	Not Applicable	Not Applicable	Not Applicable	Not Applicable
GCA_001076705.1	Proteus mirabilis	NCBI Assembly	One	Not Applicable	Not Applicable	Not Applicable	Not Applicable
GCA_001076715.1	Proteus mirabilis	NCBI Assembly	One	Not Applicable	Not Applicable	Not Applicable	Not Applicable
GCA_001076755.1	Proteus mirabilis	NCBI Assembly	One	Not Applicable	Not Applicable	Not Applicable	Not Applicable
GCA_001077105.1	Proteus mirabilis	NCBI Assembly	One	Not Applicable	Not Applicable	Not Applicable	Not Applicable
GCA_001281545.1	Proteus mirabilis	NCBI Assembly	One	Not Applicable	Not Applicable	Not Applicable	Not Applicable
GCA_001281565.1	Proteus mirabilis	NCBI Assembly	One	Not Applicable	Not Applicable	Not Applicable	Not Applicable
GCA_001448445.1	Proteus mirabilis	NCBI Assembly	One	Not Applicable	Not Applicable	Not Applicable	Not Applicable
GCA_001462385.1	Proteus mirabilis	NCBI Assembly	One	Not Applicable	Not Applicable	Not Applicable	Not Applicable
GCA_001462475.1	Proteus mirabilis	NCBI Assembly	One	Not Applicable	Not Applicable	Not Applicable	Not Applicable
GCA_001553525.1	Proteus mirabilis	NCBI Assembly	One	Not Applicable	Not Applicable	Not Applicable	Not Applicable
GCA_001604705.1	Proteus mirabilis	NCBI Assembly	One	Not Applicable	Not Applicable	Not Applicable	Not Applicable
GCA_001617295.1	Proteus mirabilis	NCBI Assembly	One	Not Applicable	Not Applicable	Not Applicable	Not Applicable
GCA_001617305.1	Proteus mirabilis	NCBI Assembly	One	Not Applicable	Not Applicable	Not Applicable	Not Applicable
GCA_001619795.1	Proteus mirabilis	NCBI Assembly	One	Not Applicable	Not Applicable	Not Applicable	Not Applicable
GCA_001640165.1	Proteus mirabilis	NCBI Assembly	One	Not Applicable	Not Applicable	Not Applicable	Not Applicable
GCA_001640985.1	Proteus mirabilis	NCBI Assembly	One	Not Applicable	Not Applicable	Not Applicable	Not Applicable
GCA_001643755.1	Proteus mirabilis	NCBI Assembly	One	Not Applicable	Not Applicable	Not Applicable	Not Applicable
GCA_001647515.1	Proteus mirabilis	NCBI Assembly	One	Not Applicable	Not Applicable	Not Applicable	Not Applicable
GCA_001653835.1	Proteus mirabilis	NCBI Assembly	One	Not Applicable	Not Applicable	Not Applicable	Not Applicable
GCA_001653845.1	Proteus mirabilis	NCBI Assembly	One	Not Applicable	Not Applicable	Not Applicable	Not Applicable
GCA_001808035.1	Proteus mirabilis	NCBI Assembly	One	Not Applicable	Not Applicable	Not Applicable	Not Applicable
GCA_001858185.1	Proteus mirabilis	NCBI Assembly	One	Not Applicable	Not Applicable	Not Applicable	Not Applicable
GCA_002055685.1	Proteus mirabilis	NCBI Assembly	One	Not Applicable	Not Applicable	Not Applicable	Not Applicable
GCA_002180115.1	Proteus mirabilis	NCBI Assembly	One	Not Applicable	Not Applicable	Not Applicable	Not Applicable
GCA_002180235.1	Proteus mirabilis	NCBI Assembly	One	Not Applicable	Not Applicable	Not Applicable	Not Applicable
GCA_002197405.1	Proteus mirabilis	NCBI Assembly	One	Not Applicable	Not Applicable	Not Applicable	Not Applicable
GCA_002265355.1	Proteus mirabilis	NCBI Assembly	One	Not Applicable	Not Applicable	Not Applicable	Not Applicable
GCA_002265385.1	Proteus mirabilis	NCBI Assembly	One	Not Applicable	Not Applicable	Not Applicable	Not Applicable
GCA_002310875.1	Proteus mirabilis	NCBI Assembly	One	Not Applicable	Not Applicable	Not Applicable	Not Applicable
GCA_002310895.1	Proteus mirabilis	NCBI Assembly	One	Not Applicable	Not Applicable	Not Applicable	Not Applicable
GCA_002364645.1	Proteus mirabilis	NCBI Assembly	One	Not Applicable	Not Applicable	Not Applicable	Not Applicable
GCA_002417445.1	Proteus mirabilis	NCBI Assembly	One	Not Applicable	Not Applicable	Not Applicable	Not Applicable
GCA_002861105.1	Proteus mirabilis	NCBI Assembly	One	Not Applicable	Not Applicable	Not Applicable	Not Applicable
GCA_002936215.2	Proteus mirabilis	NCBI Assembly	One	Not Applicable	Not Applicable	Not Applicable	Not Applicable
GCA_002944495.1	Proteus mirabilis	NCBI Assembly	One	Not Applicable	Not Applicable	Not Applicable	Not Applicable
GCA_002945235.1	Proteus mirabilis	NCBI Assembly	One	Not Applicable	Not Applicable	Not Applicable	Not Applicable
GCA_003030945.1	Proteus mirabilis	NCBI Assembly	One	Not Applicable	Not Applicable	Not Applicable	Not Applicable
GCA_003051845.1	Proteus mirabilis	NCBI Assembly	One	Not Applicable	Not Applicable	Not Applicable	Not Applicable
GCA_003073935.1	Proteus mirabilis	NCBI Assembly	One	Not Applicable	Not Applicable	Not Applicable	Not Applicable
GCA_003075585.1	Proteus mirabilis	NCBI Assembly	One	Not Applicable	Not Applicable	Not Applicable	Not Applicable
GCA_003171695.1	Proteus mirabilis	NCBI Assembly	One	Not Applicable	Not Applicable	Not Applicable	Not Applicable
GCA_003175415.1	Proteus mirabilis	NCBI Assembly	One	Not Applicable	Not Applicable	Not Applicable	Not Applicable
GCA_003175435.1	Proteus mirabilis	NCBI Assembly	One	Not Applicable	Not Applicable	Not Applicable	Not Applicable
GCA_003175455.1	Proteus mirabilis	NCBI Assembly	One	Not Applicable	Not Applicable	Not Applicable	Not Applicable
GCA_003175475.1	Proteus mirabilis	NCBI Assembly	One	Not Applicable	Not Applicable	Not Applicable	Not Applicable
GCA_003175495.1	Proteus mirabilis	NCBI Assembly	One	Not Applicable	Not Applicable	Not Applicable	Not Applicable
GCA_003176495.1	Proteus mirabilis	NCBI Assembly	One	Not Applicable	Not Applicable	Not Applicable	Not Applicable
GCA_003185705.1	Proteus mirabilis	NCBI Assembly	One	Not Applicable	Not Applicable	Not Applicable	Not Applicable
GCA_003194305.1	Proteus mirabilis	NCBI Assembly	One	Not Applicable	Not Applicable	Not Applicable	Not Applicable
GCA_003204115.1	Proteus mirabilis	NCBI Assembly	One	Not Applicable	Not Applicable	Not Applicable	Not Applicable
GCA_003322945.1	Proteus mirabilis	NCBI Assembly	One	Not Applicable	Not Applicable	Not Applicable	Not Applicable
GCA_003583505.1	Proteus mirabilis	NCBI Assembly	One	Not Applicable	Not Applicable	Not Applicable	Not Applicable
GCA_003855635.1	Proteus mirabilis	NCBI Assembly	One	Not Applicable	Not Applicable	Not Applicable	Not Applicable
GCA_003856175.1	Proteus mirabilis	NCBI Assembly	One	Not Applicable	Not Applicable	Not Applicable	Not Applicable
GCA_003856195.1	Proteus mirabilis	NCBI Assembly	One	Not Applicable	Not Applicable	Not Applicable	Not Applicable
GCA_003856215.1	Proteus mirabilis	NCBI Assembly	One	Not Applicable	Not Applicable	Not Applicable	Not Applicable
GCA_003977485.1	Proteus mirabilis	NCBI Assembly	One	Not Applicable	Not Applicable	Not Applicable	Not Applicable
GCA_004145395.1	Proteus mirabilis	NCBI Assembly	One	Not Applicable	Not Applicable	Not Applicable	Not Applicable
GCA_004179395.1	Proteus mirabilis	NCBI Assembly	One	Not Applicable	Not Applicable	Not Applicable	Not Applicable
GCA_004347585.1	Proteus mirabilis	NCBI Assembly	One	Not Applicable	Not Applicable	Not Applicable	Not Applicable
GCA_004570145.1	Proteus mirabilis	NCBI Assembly	One	Not Applicable	Not Applicable	Not Applicable	Not Applicable
GCA_004570195.1	Proteus mirabilis	NCBI Assembly	One	Not Applicable	Not Applicable	Not Applicable	Not Applicable
GCA_004570215.1	Proteus mirabilis	NCBI Assembly	One	Not Applicable	Not Applicable	Not Applicable	Not Applicable
GCA_004570225.1	Proteus mirabilis	NCBI Assembly	One	Not Applicable	Not Applicable	Not Applicable	Not Applicable
GCA_004570275.1	Proteus mirabilis	NCBI Assembly	One	Not Applicable	Not Applicable	Not Applicable	Not Applicable
GCA_004570595.1	Proteus mirabilis	NCBI Assembly	One	Not Applicable	Not Applicable	Not Applicable	Not Applicable
GCA_004570665.1	Proteus mirabilis	NCBI Assembly	One	Not Applicable	Not Applicable	Not Applicable	Not Applicable
GCA_004570705.1	Proteus mirabilis	NCBI Assembly	One	Not Applicable	Not Applicable	Not Applicable	Not Applicable
GCA_004570715.1	Proteus mirabilis	NCBI Assembly	One	Not Applicable	Not Applicable	Not Applicable	Not Applicable
GCA_004570745.1	Proteus mirabilis	NCBI Assembly	One	Not Applicable	Not Applicable	Not Applicable	Not Applicable
GCA_004570765.1	Proteus mirabilis	NCBI Assembly	One	Not Applicable	Not Applicable	Not Applicable	Not Applicable
GCA_004570785.1	Proteus mirabilis	NCBI Assembly	One	Not Applicable	Not Applicable	Not Applicable	Not Applicable
GCA_006517685.1	Proteus mirabilis	NCBI Assembly	One	Not Applicable	Not Applicable	Not Applicable	Not Applicable
GCA_007004575.1	Proteus mirabilis	NCBI Assembly	One	Not Applicable	Not Applicable	Not Applicable	Not Applicable
GCA_007012285.1	Proteus mirabilis	NCBI Assembly	One	Not Applicable	Not Applicable	Not Applicable	Not Applicable
GCA_007097095.1	Proteus mirabilis	NCBI Assembly	One	Not Applicable	Not Applicable	Not Applicable	Not Applicable
GCA_007197625.1	Proteus mirabilis	NCBI Assembly	One	Not Applicable	Not Applicable	Not Applicable	Not Applicable
GCA_007197655.1	Proteus mirabilis	NCBI Assembly	One	Not Applicable	Not Applicable	Not Applicable	Not Applicable
GCA_008041895.1	Proteus mirabilis	NCBI Assembly	One	Not Applicable	Not Applicable	Not Applicable	Not Applicable
GCA_008195605.1	Proteus mirabilis	NCBI Assembly	One	Not Applicable	Not Applicable	Not Applicable	Not Applicable
GCA_008630655.1	Proteus mirabilis	NCBI Assembly	One	Not Applicable	Not Applicable	Not Applicable	Not Applicable
GCA_008705195.1	Proteus mirabilis	NCBI Assembly	One	Not Applicable	Not Applicable	Not Applicable	Not Applicable
GCA_009183685.1	Proteus mirabilis	NCBI Assembly	One	Not Applicable	Not Applicable	Not Applicable	Not Applicable
GCA_009183705.1	Proteus mirabilis	NCBI Assembly	One	Not Applicable	Not Applicable	Not Applicable	Not Applicable
GCA_009183735.1	Proteus mirabilis	NCBI Assembly	One	Not Applicable	Not Applicable	Not Applicable	Not Applicable
GCA_009184605.1	Proteus mirabilis	NCBI Assembly	One	Not Applicable	Not Applicable	Not Applicable	Not Applicable
GCA_009429045.2	Proteus mirabilis	NCBI Assembly	One	Not Applicable	Not Applicable	Not Applicable	Not Applicable
GCA_009684595.1	Proteus mirabilis	NCBI Assembly	One	Not Applicable	Not Applicable	Not Applicable	Not Applicable
GCA_009684635.1	Proteus mirabilis	NCBI Assembly	One	Not Applicable	Not Applicable	Not Applicable	Not Applicable
GCA_009684665.1	Proteus mirabilis	NCBI Assembly	One	Not Applicable	Not Applicable	Not Applicable	Not Applicable
GCA_009749085.1	Proteus mirabilis	NCBI Assembly	One	Not Applicable	Not Applicable	Not Applicable	Not Applicable
GCA_009749175.1	Proteus mirabilis	NCBI Assembly	One	Not Applicable	Not Applicable	Not Applicable	Not Applicable
GCA_009749185.1	Proteus mirabilis	NCBI Assembly	One	Not Applicable	Not Applicable	Not Applicable	Not Applicable
GCA_009749225.1	Proteus mirabilis	NCBI Assembly	One	Not Applicable	Not Applicable	Not Applicable	Not Applicable
GCA_009749245.1	Proteus mirabilis	NCBI Assembly	One	Not Applicable	Not Applicable	Not Applicable	Not Applicable
GCA_009749255.1	Proteus mirabilis	NCBI Assembly	One	Not Applicable	Not Applicable	Not Applicable	Not Applicable
GCA_009806715.1	Proteus mirabilis	NCBI Assembly	One	Not Applicable	Not Applicable	Not Applicable	Not Applicable
GCA_009821615.1	Proteus mirabilis	NCBI Assembly	One	Not Applicable	Not Applicable	Not Applicable	Not Applicable
GCA_009821675.1	Proteus mirabilis	NCBI Assembly	One	Not Applicable	Not Applicable	Not Applicable	Not Applicable
GCA_009821695.1	Proteus mirabilis	NCBI Assembly	One	Not Applicable	Not Applicable	Not Applicable	Not Applicable
GCA_009829055.1	Proteus mirabilis	NCBI Assembly	One	Not Applicable	Not Applicable	Not Applicable	Not Applicable
GCA_009907015.1	Proteus mirabilis	NCBI Assembly	One	Not Applicable	Not Applicable	Not Applicable	Not Applicable
GCA_009915175.1	Proteus mirabilis	NCBI Assembly	One	Not Applicable	Not Applicable	Not Applicable	Not Applicable
GCA_009915195.1	Proteus mirabilis	NCBI Assembly	One	Not Applicable	Not Applicable	Not Applicable	Not Applicable
GCA_009915225.1	Proteus mirabilis	NCBI Assembly	One	Not Applicable	Not Applicable	Not Applicable	Not Applicable
GCA_009915325.1	Proteus mirabilis	NCBI Assembly	One	Not Applicable	Not Applicable	Not Applicable	Not Applicable
GCA_009915345.1	Proteus mirabilis	NCBI Assembly	One	Not Applicable	Not Applicable	Not Applicable	Not Applicable
GCA_009915365.1	Proteus mirabilis	NCBI Assembly	One	Not Applicable	Not Applicable	Not Applicable	Not Applicable
GCA_009915525.1	Proteus mirabilis	NCBI Assembly	One	Not Applicable	Not Applicable	Not Applicable	Not Applicable
GCA_009915535.1	Proteus mirabilis	NCBI Assembly	One	Not Applicable	Not Applicable	Not Applicable	Not Applicable
GCA_009915625.1	Proteus mirabilis	NCBI Assembly	One	Not Applicable	Not Applicable	Not Applicable	Not Applicable
GCA_009915635.1	Proteus mirabilis	NCBI Assembly	One	Not Applicable	Not Applicable	Not Applicable	Not Applicable
GCA_009915665.1	Proteus mirabilis	NCBI Assembly	One	Not Applicable	Not Applicable	Not Applicable	Not Applicable
GCA_009915695.1	Proteus mirabilis	NCBI Assembly	One	Not Applicable	Not Applicable	Not Applicable	Not Applicable
GCA_009915725.1	Proteus mirabilis	NCBI Assembly	One	Not Applicable	Not Applicable	Not Applicable	Not Applicable
GCA_009915745.1	Proteus mirabilis	NCBI Assembly	One	Not Applicable	Not Applicable	Not Applicable	Not Applicable
GCA_009915775.1	Proteus mirabilis	NCBI Assembly	One	Not Applicable	Not Applicable	Not Applicable	Not Applicable
GCA_009915805.1	Proteus mirabilis	NCBI Assembly	One	Not Applicable	Not Applicable	Not Applicable	Not Applicable
GCA_009915825.1	Proteus mirabilis	NCBI Assembly	One	Not Applicable	Not Applicable	Not Applicable	Not Applicable
GCA_009915835.1	Proteus mirabilis	NCBI Assembly	One	Not Applicable	Not Applicable	Not Applicable	Not Applicable
GCA_009915865.1	Proteus mirabilis	NCBI Assembly	One	Not Applicable	Not Applicable	Not Applicable	Not Applicable
GCA_009915875.1	Proteus mirabilis	NCBI Assembly	One	Not Applicable	Not Applicable	Not Applicable	Not Applicable
GCA_009915935.1	Proteus mirabilis	NCBI Assembly	One	Not Applicable	Not Applicable	Not Applicable	Not Applicable
GCA_009916025.1	Proteus mirabilis	NCBI Assembly	One	Not Applicable	Not Applicable	Not Applicable	Not Applicable
GCA_009916035.1	Proteus mirabilis	NCBI Assembly	One	Not Applicable	Not Applicable	Not Applicable	Not Applicable
GCA_009916045.1	Proteus mirabilis	NCBI Assembly	One	Not Applicable	Not Applicable	Not Applicable	Not Applicable
GCA_009916085.1	Proteus mirabilis	NCBI Assembly	One	Not Applicable	Not Applicable	Not Applicable	Not Applicable
GCA_010287885.1	Proteus mirabilis	NCBI Assembly	One	Not Applicable	Not Applicable	Not Applicable	Not Applicable
GCA_010287895.1	Proteus mirabilis	NCBI Assembly	One	Not Applicable	Not Applicable	Not Applicable	Not Applicable
GCA_010442675.1	Proteus mirabilis	NCBI Assembly	One	Not Applicable	Not Applicable	Not Applicable	Not Applicable
GCA_010591405.1	Proteus mirabilis	NCBI Assembly	One	Not Applicable	Not Applicable	Not Applicable	Not Applicable
GCA_010692865.1	Proteus mirabilis	NCBI Assembly	One	Not Applicable	Not Applicable	Not Applicable	Not Applicable
GCA_011045575.1	Proteus mirabilis	NCBI Assembly	One	Not Applicable	Not Applicable	Not Applicable	Not Applicable
GCA_011045855.1	Proteus mirabilis	NCBI Assembly	One	Not Applicable	Not Applicable	Not Applicable	Not Applicable
GCA_011067125.1	Proteus mirabilis	NCBI Assembly	One	Not Applicable	Not Applicable	Not Applicable	Not Applicable
GCA_011078105.1	Proteus mirabilis	NCBI Assembly	One	Not Applicable	Not Applicable	Not Applicable	Not Applicable
GCA_011149675.1	Proteus mirabilis	NCBI Assembly	One	Not Applicable	Not Applicable	Not Applicable	Not Applicable
GCA_011365085.1	Proteus mirabilis	NCBI Assembly	One	Not Applicable	Not Applicable	Not Applicable	Not Applicable
GCA_011383025.1	Proteus mirabilis	NCBI Assembly	One	Not Applicable	Not Applicable	Not Applicable	Not Applicable
GCA_011383045.1	Proteus mirabilis	NCBI Assembly	One	Not Applicable	Not Applicable	Not Applicable	Not Applicable
GCA_011602785.1	Proteus mirabilis	NCBI Assembly	One	Not Applicable	Not Applicable	Not Applicable	Not Applicable
GCA_011602825.1	Proteus mirabilis	NCBI Assembly	One	Not Applicable	Not Applicable	Not Applicable	Not Applicable
GCA_011602865.1	Proteus mirabilis	NCBI Assembly	One	Not Applicable	Not Applicable	Not Applicable	Not Applicable
GCA_011602885.1	Proteus mirabilis	NCBI Assembly	One	Not Applicable	Not Applicable	Not Applicable	Not Applicable
GCA_011602895.1	Proteus mirabilis	NCBI Assembly	One	Not Applicable	Not Applicable	Not Applicable	Not Applicable
GCA_011602905.1	Proteus mirabilis	NCBI Assembly	One	Not Applicable	Not Applicable	Not Applicable	Not Applicable
GCA_011602945.1	Proteus mirabilis	NCBI Assembly	One	Not Applicable	Not Applicable	Not Applicable	Not Applicable
GCA_011602955.1	Proteus mirabilis	NCBI Assembly	One	Not Applicable	Not Applicable	Not Applicable	Not Applicable
GCA_011602985.1	Proteus mirabilis	NCBI Assembly	One	Not Applicable	Not Applicable	Not Applicable	Not Applicable
GCA_011602995.1	Proteus mirabilis	NCBI Assembly	One	Not Applicable	Not Applicable	Not Applicable	Not Applicable
GCA_011603015.1	Proteus mirabilis	NCBI Assembly	One	Not Applicable	Not Applicable	Not Applicable	Not Applicable
GCA_011604025.1	Proteus mirabilis	NCBI Assembly	One	Not Applicable	Not Applicable	Not Applicable	Not Applicable
GCA_011604045.1	Proteus mirabilis	NCBI Assembly	One	Not Applicable	Not Applicable	Not Applicable	Not Applicable
GCA_011604055.1	Proteus mirabilis	NCBI Assembly	One	Not Applicable	Not Applicable	Not Applicable	Not Applicable
GCA_011604085.1	Proteus mirabilis	NCBI Assembly	One	Not Applicable	Not Applicable	Not Applicable	Not Applicable
GCA_011604105.1	Proteus mirabilis	NCBI Assembly	One	Not Applicable	Not Applicable	Not Applicable	Not Applicable
GCA_011604125.1	Proteus mirabilis	NCBI Assembly	One	Not Applicable	Not Applicable	Not Applicable	Not Applicable
GCA_011604135.1	Proteus mirabilis	NCBI Assembly	One	Not Applicable	Not Applicable	Not Applicable	Not Applicable
GCA_011604145.1	Proteus mirabilis	NCBI Assembly	One	Not Applicable	Not Applicable	Not Applicable	Not Applicable
GCA_011604155.1	Proteus mirabilis	NCBI Assembly	One	Not Applicable	Not Applicable	Not Applicable	Not Applicable
GCA_011604205.1	Proteus mirabilis	NCBI Assembly	One	Not Applicable	Not Applicable	Not Applicable	Not Applicable
GCA_012030315.1	Proteus mirabilis	NCBI Assembly	One	Not Applicable	Not Applicable	Not Applicable	Not Applicable
GCA_012030515.1	Proteus mirabilis	NCBI Assembly	One	Not Applicable	Not Applicable	Not Applicable	Not Applicable
GCA_012360255.1	Proteus mirabilis	NCBI Assembly	One	Not Applicable	Not Applicable	Not Applicable	Not Applicable
GCA_012516515.1	Proteus mirabilis	NCBI Assembly	One	Not Applicable	Not Applicable	Not Applicable	Not Applicable
GCA_013184265.1	Proteus mirabilis	NCBI Assembly	One	Not Applicable	Not Applicable	Not Applicable	Not Applicable
GCA_013184655.1	Proteus mirabilis	NCBI Assembly	One	Not Applicable	Not Applicable	Not Applicable	Not Applicable
GCA_013184675.1	Proteus mirabilis	NCBI Assembly	One	Not Applicable	Not Applicable	Not Applicable	Not Applicable
GCA_013184695.1	Proteus mirabilis	NCBI Assembly	One	Not Applicable	Not Applicable	Not Applicable	Not Applicable
GCA_013255765.1	Proteus mirabilis	NCBI Assembly	One	Not Applicable	Not Applicable	Not Applicable	Not Applicable
GCA_013256075.1	Proteus mirabilis	NCBI Assembly	One	Not Applicable	Not Applicable	Not Applicable	Not Applicable
GCA_013343255.1	Proteus mirabilis	NCBI Assembly	One	Not Applicable	Not Applicable	Not Applicable	Not Applicable
GCA_013357405.1	Proteus mirabilis	NCBI Assembly	One	Not Applicable	Not Applicable	Not Applicable	Not Applicable
GCA_013357425.1	Proteus mirabilis	NCBI Assembly	One	Not Applicable	Not Applicable	Not Applicable	Not Applicable
GCA_013357505.1	Proteus mirabilis	NCBI Assembly	One	Not Applicable	Not Applicable	Not Applicable	Not Applicable
GCA_013357525.1	Proteus mirabilis	NCBI Assembly	One	Not Applicable	Not Applicable	Not Applicable	Not Applicable
GCA_013357545.1	Proteus mirabilis	NCBI Assembly	One	Not Applicable	Not Applicable	Not Applicable	Not Applicable
GCA_013357565.1	Proteus mirabilis	NCBI Assembly	One	Not Applicable	Not Applicable	Not Applicable	Not Applicable
GCA_013357585.1	Proteus mirabilis	NCBI Assembly	One	Not Applicable	Not Applicable	Not Applicable	Not Applicable
GCA_013358795.1	Proteus mirabilis	NCBI Assembly	One	Not Applicable	Not Applicable	Not Applicable	Not Applicable
GCA_014212505.1	Proteus mirabilis	NCBI Assembly	One	Not Applicable	Not Applicable	Not Applicable	Not Applicable
GCA_014212545.1	Proteus mirabilis	NCBI Assembly	One	Not Applicable	Not Applicable	Not Applicable	Not Applicable
GCA_014212555.1	Proteus mirabilis	NCBI Assembly	One	Not Applicable	Not Applicable	Not Applicable	Not Applicable
GCA_014212565.1	Proteus mirabilis	NCBI Assembly	One	Not Applicable	Not Applicable	Not Applicable	Not Applicable
GCA_014212615.1	Proteus mirabilis	NCBI Assembly	One	Not Applicable	Not Applicable	Not Applicable	Not Applicable
GCA_014212635.1	Proteus mirabilis	NCBI Assembly	One	Not Applicable	Not Applicable	Not Applicable	Not Applicable
GCA_014212655.1	Proteus mirabilis	NCBI Assembly	One	Not Applicable	Not Applicable	Not Applicable	Not Applicable
GCA_014212665.1	Proteus mirabilis	NCBI Assembly	One	Not Applicable	Not Applicable	Not Applicable	Not Applicable
GCA_014212675.1	Proteus mirabilis	NCBI Assembly	One	Not Applicable	Not Applicable	Not Applicable	Not Applicable
GCA_014324285.1	Proteus mirabilis	NCBI Assembly	One	Not Applicable	Not Applicable	Not Applicable	Not Applicable
GCA_014712265.1	Proteus mirabilis	NCBI Assembly	One	Not Applicable	Not Applicable	Not Applicable	Not Applicable
GCA_014843115.1	Proteus mirabilis	NCBI Assembly	One	Not Applicable	Not Applicable	Not Applicable	Not Applicable
GCA_014931585.1	Proteus mirabilis	NCBI Assembly	One	Not Applicable	Not Applicable	Not Applicable	Not Applicable
GCA_015169015.1	Proteus mirabilis	NCBI Assembly	One	Not Applicable	Not Applicable	Not Applicable	Not Applicable
GCA_015235315.1	Proteus mirabilis	NCBI Assembly	One	Not Applicable	Not Applicable	Not Applicable	Not Applicable
GCA_015550355.1	Proteus mirabilis	NCBI Assembly	One	Not Applicable	Not Applicable	Not Applicable	Not Applicable
GCA_015560685.1	Proteus mirabilis	NCBI Assembly	One	Not Applicable	Not Applicable	Not Applicable	Not Applicable
GCA_015666255.1	Proteus mirabilis	NCBI Assembly	One	Not Applicable	Not Applicable	Not Applicable	Not Applicable
GCA_015693865.1	Proteus mirabilis	NCBI Assembly	One	Not Applicable	Not Applicable	Not Applicable	Not Applicable
GCA_015693965.1	Proteus mirabilis	NCBI Assembly	One	Not Applicable	Not Applicable	Not Applicable	Not Applicable
GCA_015693985.1	Proteus mirabilis	NCBI Assembly	One	Not Applicable	Not Applicable	Not Applicable	Not Applicable
GCA_015694005.1	Proteus mirabilis	NCBI Assembly	One	Not Applicable	Not Applicable	Not Applicable	Not Applicable
GCA_015694025.1	Proteus mirabilis	NCBI Assembly	One	Not Applicable	Not Applicable	Not Applicable	Not Applicable
GCA_015721805.1	Proteus mirabilis	NCBI Assembly	One	Not Applicable	Not Applicable	Not Applicable	Not Applicable
GCA_015721825.1	Proteus mirabilis	NCBI Assembly	One	Not Applicable	Not Applicable	Not Applicable	Not Applicable
GCA_015721845.1	Proteus mirabilis	NCBI Assembly	One	Not Applicable	Not Applicable	Not Applicable	Not Applicable
GCA_015721885.1	Proteus mirabilis	NCBI Assembly	One	Not Applicable	Not Applicable	Not Applicable	Not Applicable
GCA_015721925.1	Proteus mirabilis	NCBI Assembly	One	Not Applicable	Not Applicable	Not Applicable	Not Applicable
GCA_015721935.1	Proteus mirabilis	NCBI Assembly	One	Not Applicable	Not Applicable	Not Applicable	Not Applicable
GCA_015721945.1	Proteus mirabilis	NCBI Assembly	One	Not Applicable	Not Applicable	Not Applicable	Not Applicable
GCA_015722005.1	Proteus mirabilis	NCBI Assembly	One	Not Applicable	Not Applicable	Not Applicable	Not Applicable
GCA_015722015.1	Proteus mirabilis	NCBI Assembly	One	Not Applicable	Not Applicable	Not Applicable	Not Applicable
GCA_015722025.1	Proteus mirabilis	NCBI Assembly	One	Not Applicable	Not Applicable	Not Applicable	Not Applicable
GCA_015722065.1	Proteus mirabilis	NCBI Assembly	One	Not Applicable	Not Applicable	Not Applicable	Not Applicable
GCA_015722085.1	Proteus mirabilis	NCBI Assembly	One	Not Applicable	Not Applicable	Not Applicable	Not Applicable
GCA_015722105.1	Proteus mirabilis	NCBI Assembly	One	Not Applicable	Not Applicable	Not Applicable	Not Applicable
GCA_015722145.1	Proteus mirabilis	NCBI Assembly	One	Not Applicable	Not Applicable	Not Applicable	Not Applicable
GCA_015722165.1	Proteus mirabilis	NCBI Assembly	One	Not Applicable	Not Applicable	Not Applicable	Not Applicable
GCA_015722185.1	Proteus mirabilis	NCBI Assembly	One	Not Applicable	Not Applicable	Not Applicable	Not Applicable
GCA_015722205.1	Proteus mirabilis	NCBI Assembly	One	Not Applicable	Not Applicable	Not Applicable	Not Applicable
GCA_015722215.1	Proteus mirabilis	NCBI Assembly	One	Not Applicable	Not Applicable	Not Applicable	Not Applicable
GCA_015722235.1	Proteus mirabilis	NCBI Assembly	One	Not Applicable	Not Applicable	Not Applicable	Not Applicable
GCA_015722265.1	Proteus mirabilis	NCBI Assembly	One	Not Applicable	Not Applicable	Not Applicable	Not Applicable
GCA_015722285.1	Proteus mirabilis	NCBI Assembly	One	Not Applicable	Not Applicable	Not Applicable	Not Applicable
GCA_015722295.1	Proteus mirabilis	NCBI Assembly	One	Not Applicable	Not Applicable	Not Applicable	Not Applicable
GCA_015722325.1	Proteus mirabilis	NCBI Assembly	One	Not Applicable	Not Applicable	Not Applicable	Not Applicable
GCA_015722345.1	Proteus mirabilis	NCBI Assembly	One	Not Applicable	Not Applicable	Not Applicable	Not Applicable
GCA_015722355.1	Proteus mirabilis	NCBI Assembly	One	Not Applicable	Not Applicable	Not Applicable	Not Applicable
GCA_015722375.1	Proteus mirabilis	NCBI Assembly	One	Not Applicable	Not Applicable	Not Applicable	Not Applicable
GCA_015722405.1	Proteus mirabilis	NCBI Assembly	One	Not Applicable	Not Applicable	Not Applicable	Not Applicable
GCA_015722415.1	Proteus mirabilis	NCBI Assembly	One	Not Applicable	Not Applicable	Not Applicable	Not Applicable
GCA_015722445.1	Proteus mirabilis	NCBI Assembly	One	Not Applicable	Not Applicable	Not Applicable	Not Applicable
GCA_015722465.1	Proteus mirabilis	NCBI Assembly	One	Not Applicable	Not Applicable	Not Applicable	Not Applicable
GCA_015722475.1	Proteus mirabilis	NCBI Assembly	One	Not Applicable	Not Applicable	Not Applicable	Not Applicable
GCA_015722505.1	Proteus mirabilis	NCBI Assembly	One	Not Applicable	Not Applicable	Not Applicable	Not Applicable
GCA_015722515.1	Proteus mirabilis	NCBI Assembly	One	Not Applicable	Not Applicable	Not Applicable	Not Applicable
GCA_015722575.1	Proteus mirabilis	NCBI Assembly	One	Not Applicable	Not Applicable	Not Applicable	Not Applicable
GCA_015722585.1	Proteus mirabilis	NCBI Assembly	One	Not Applicable	Not Applicable	Not Applicable	Not Applicable
GCA_015722625.1	Proteus mirabilis	NCBI Assembly	One	Not Applicable	Not Applicable	Not Applicable	Not Applicable
GCA_015722645.1	Proteus mirabilis	NCBI Assembly	One	Not Applicable	Not Applicable	Not Applicable	Not Applicable
GCA_015722665.1	Proteus mirabilis	NCBI Assembly	One	Not Applicable	Not Applicable	Not Applicable	Not Applicable
GCA_015722685.1	Proteus mirabilis	NCBI Assembly	One	Not Applicable	Not Applicable	Not Applicable	Not Applicable
GCA_015722695.1	Proteus mirabilis	NCBI Assembly	One	Not Applicable	Not Applicable	Not Applicable	Not Applicable
GCA_015722725.1	Proteus mirabilis	NCBI Assembly	One	Not Applicable	Not Applicable	Not Applicable	Not Applicable
GCA_015722735.1	Proteus mirabilis	NCBI Assembly	One	Not Applicable	Not Applicable	Not Applicable	Not Applicable
GCA_015722785.1	Proteus mirabilis	NCBI Assembly	One	Not Applicable	Not Applicable	Not Applicable	Not Applicable
GCA_015722825.1	Proteus mirabilis	NCBI Assembly	One	Not Applicable	Not Applicable	Not Applicable	Not Applicable
GCA_015722835.1	Proteus mirabilis	NCBI Assembly	One	Not Applicable	Not Applicable	Not Applicable	Not Applicable
GCA_015722885.1	Proteus mirabilis	NCBI Assembly	One	Not Applicable	Not Applicable	Not Applicable	Not Applicable
GCA_015722895.1	Proteus mirabilis	NCBI Assembly	One	Not Applicable	Not Applicable	Not Applicable	Not Applicable
GCA_015722915.1	Proteus mirabilis	NCBI Assembly	One	Not Applicable	Not Applicable	Not Applicable	Not Applicable
GCA_015722935.1	Proteus mirabilis	NCBI Assembly	One	Not Applicable	Not Applicable	Not Applicable	Not Applicable
GCA_015722965.1	Proteus mirabilis	NCBI Assembly	One	Not Applicable	Not Applicable	Not Applicable	Not Applicable
GCA_015722985.1	Proteus mirabilis	NCBI Assembly	One	Not Applicable	Not Applicable	Not Applicable	Not Applicable
GCA_015723005.1	Proteus mirabilis	NCBI Assembly	One	Not Applicable	Not Applicable	Not Applicable	Not Applicable
GCA_015723015.1	Proteus mirabilis	NCBI Assembly	One	Not Applicable	Not Applicable	Not Applicable	Not Applicable
GCA_015723045.1	Proteus mirabilis	NCBI Assembly	One	Not Applicable	Not Applicable	Not Applicable	Not Applicable
GCA_015723065.1	Proteus mirabilis	NCBI Assembly	One	Not Applicable	Not Applicable	Not Applicable	Not Applicable
GCA_015723085.1	Proteus mirabilis	NCBI Assembly	One	Not Applicable	Not Applicable	Not Applicable	Not Applicable
GCA_015723105.1	Proteus mirabilis	NCBI Assembly	One	Not Applicable	Not Applicable	Not Applicable	Not Applicable
GCA_015723115.1	Proteus mirabilis	NCBI Assembly	One	Not Applicable	Not Applicable	Not Applicable	Not Applicable
GCA_015723135.1	Proteus mirabilis	NCBI Assembly	One	Not Applicable	Not Applicable	Not Applicable	Not Applicable
GCA_015723165.1	Proteus mirabilis	NCBI Assembly	One	Not Applicable	Not Applicable	Not Applicable	Not Applicable
GCA_015723175.1	Proteus mirabilis	NCBI Assembly	One	Not Applicable	Not Applicable	Not Applicable	Not Applicable
GCA_015723205.1	Proteus mirabilis	NCBI Assembly	One	Not Applicable	Not Applicable	Not Applicable	Not Applicable
GCA_015723215.1	Proteus mirabilis	NCBI Assembly	One	Not Applicable	Not Applicable	Not Applicable	Not Applicable
GCA_015723245.1	Proteus mirabilis	NCBI Assembly	One	Not Applicable	Not Applicable	Not Applicable	Not Applicable
GCA_015723265.1	Proteus mirabilis	NCBI Assembly	One	Not Applicable	Not Applicable	Not Applicable	Not Applicable
GCA_015723305.1	Proteus mirabilis	NCBI Assembly	One	Not Applicable	Not Applicable	Not Applicable	Not Applicable
GCA_015723315.1	Proteus mirabilis	NCBI Assembly	One	Not Applicable	Not Applicable	Not Applicable	Not Applicable
GCA_015723335.1	Proteus mirabilis	NCBI Assembly	One	Not Applicable	Not Applicable	Not Applicable	Not Applicable
GCA_015723365.1	Proteus mirabilis	NCBI Assembly	One	Not Applicable	Not Applicable	Not Applicable	Not Applicable
GCA_015723385.1	Proteus mirabilis	NCBI Assembly	One	Not Applicable	Not Applicable	Not Applicable	Not Applicable
GCA_015723405.1	Proteus mirabilis	NCBI Assembly	One	Not Applicable	Not Applicable	Not Applicable	Not Applicable
GCA_015723465.1	Proteus mirabilis	NCBI Assembly	One	Not Applicable	Not Applicable	Not Applicable	Not Applicable
GCA_015723485.1	Proteus mirabilis	NCBI Assembly	One	Not Applicable	Not Applicable	Not Applicable	Not Applicable
GCA_015723495.1	Proteus mirabilis	NCBI Assembly	One	Not Applicable	Not Applicable	Not Applicable	Not Applicable
GCA_015723505.1	Proteus mirabilis	NCBI Assembly	One	Not Applicable	Not Applicable	Not Applicable	Not Applicable
GCA_015723565.1	Proteus mirabilis	NCBI Assembly	One	Not Applicable	Not Applicable	Not Applicable	Not Applicable
GCA_015723575.1	Proteus mirabilis	NCBI Assembly	One	Not Applicable	Not Applicable	Not Applicable	Not Applicable
GCA_015723605.1	Proteus mirabilis	NCBI Assembly	One	Not Applicable	Not Applicable	Not Applicable	Not Applicable
GCA_015723615.1	Proteus mirabilis	NCBI Assembly	One	Not Applicable	Not Applicable	Not Applicable	Not Applicable
GCA_015723635.1	Proteus mirabilis	NCBI Assembly	One	Not Applicable	Not Applicable	Not Applicable	Not Applicable
GCA_015723665.1	Proteus mirabilis	NCBI Assembly	One	Not Applicable	Not Applicable	Not Applicable	Not Applicable
GCA_015723685.1	Proteus mirabilis	NCBI Assembly	One	Not Applicable	Not Applicable	Not Applicable	Not Applicable
GCA_015723695.1	Proteus mirabilis	NCBI Assembly	One	Not Applicable	Not Applicable	Not Applicable	Not Applicable
GCA_015723705.1	Proteus mirabilis	NCBI Assembly	One	Not Applicable	Not Applicable	Not Applicable	Not Applicable
GCA_015723765.1	Proteus mirabilis	NCBI Assembly	One	Not Applicable	Not Applicable	Not Applicable	Not Applicable
GCA_015723785.1	Proteus mirabilis	NCBI Assembly	One	Not Applicable	Not Applicable	Not Applicable	Not Applicable
GCA_015723825.1	Proteus mirabilis	NCBI Assembly	One	Not Applicable	Not Applicable	Not Applicable	Not Applicable
GCA_015723845.1	Proteus mirabilis	NCBI Assembly	One	Not Applicable	Not Applicable	Not Applicable	Not Applicable
GCA_015723855.1	Proteus mirabilis	NCBI Assembly	One	Not Applicable	Not Applicable	Not Applicable	Not Applicable
GCA_015723885.1	Proteus mirabilis	NCBI Assembly	One	Not Applicable	Not Applicable	Not Applicable	Not Applicable
GCA_015723895.1	Proteus mirabilis	NCBI Assembly	One	Not Applicable	Not Applicable	Not Applicable	Not Applicable
GCA_015723905.1	Proteus mirabilis	NCBI Assembly	One	Not Applicable	Not Applicable	Not Applicable	Not Applicable
GCA_015723945.1	Proteus mirabilis	NCBI Assembly	One	Not Applicable	Not Applicable	Not Applicable	Not Applicable
GCA_015723965.1	Proteus mirabilis	NCBI Assembly	One	Not Applicable	Not Applicable	Not Applicable	Not Applicable
GCA_015723975.1	Proteus mirabilis	NCBI Assembly	One	Not Applicable	Not Applicable	Not Applicable	Not Applicable
GCA_015723985.1	Proteus mirabilis	NCBI Assembly	One	Not Applicable	Not Applicable	Not Applicable	Not Applicable
GCA_015724025.1	Proteus mirabilis	NCBI Assembly	One	Not Applicable	Not Applicable	Not Applicable	Not Applicable
GCA_015724035.1	Proteus mirabilis	NCBI Assembly	One	Not Applicable	Not Applicable	Not Applicable	Not Applicable
GCA_015724065.1	Proteus mirabilis	NCBI Assembly	One	Not Applicable	Not Applicable	Not Applicable	Not Applicable
GCA_015724075.1	Proteus mirabilis	NCBI Assembly	One	Not Applicable	Not Applicable	Not Applicable	Not Applicable
GCA_015724105.1	Proteus mirabilis	NCBI Assembly	One	Not Applicable	Not Applicable	Not Applicable	Not Applicable
GCA_015724145.1	Proteus mirabilis	NCBI Assembly	One	Not Applicable	Not Applicable	Not Applicable	Not Applicable
GCA_015739615.1	Proteus mirabilis	NCBI Assembly	One	Not Applicable	Not Applicable	Not Applicable	Not Applicable
GCA_015739665.1	Proteus mirabilis	NCBI Assembly	One	Not Applicable	Not Applicable	Not Applicable	Not Applicable
GCA_015739675.1	Proteus mirabilis	NCBI Assembly	One	Not Applicable	Not Applicable	Not Applicable	Not Applicable
GCA_015739695.1	Proteus mirabilis	NCBI Assembly	One	Not Applicable	Not Applicable	Not Applicable	Not Applicable
GCA_015739725.1	Proteus mirabilis	NCBI Assembly	One	Not Applicable	Not Applicable	Not Applicable	Not Applicable
GCA_015739735.1	Proteus mirabilis	NCBI Assembly	One	Not Applicable	Not Applicable	Not Applicable	Not Applicable
GCA_015739775.1	Proteus mirabilis	NCBI Assembly	One	Not Applicable	Not Applicable	Not Applicable	Not Applicable
GCA_015739805.1	Proteus mirabilis	NCBI Assembly	One	Not Applicable	Not Applicable	Not Applicable	Not Applicable
GCA_015739815.1	Proteus mirabilis	NCBI Assembly	One	Not Applicable	Not Applicable	Not Applicable	Not Applicable
GCA_015739845.1	Proteus mirabilis	NCBI Assembly	One	Not Applicable	Not Applicable	Not Applicable	Not Applicable
GCA_015739855.1	Proteus mirabilis	NCBI Assembly	One	Not Applicable	Not Applicable	Not Applicable	Not Applicable
GCA_015739885.1	Proteus mirabilis	NCBI Assembly	One	Not Applicable	Not Applicable	Not Applicable	Not Applicable
GCA_015739895.1	Proteus mirabilis	NCBI Assembly	One	Not Applicable	Not Applicable	Not Applicable	Not Applicable
GCA_015739935.1	Proteus mirabilis	NCBI Assembly	One	Not Applicable	Not Applicable	Not Applicable	Not Applicable
GCA_015739965.1	Proteus mirabilis	NCBI Assembly	One	Not Applicable	Not Applicable	Not Applicable	Not Applicable
GCA_015739975.1	Proteus mirabilis	NCBI Assembly	One	Not Applicable	Not Applicable	Not Applicable	Not Applicable
GCA_015739985.1	Proteus mirabilis	NCBI Assembly	One	Not Applicable	Not Applicable	Not Applicable	Not Applicable
GCA_015740015.1	Proteus mirabilis	NCBI Assembly	One	Not Applicable	Not Applicable	Not Applicable	Not Applicable
GCA_015740035.1	Proteus mirabilis	NCBI Assembly	One	Not Applicable	Not Applicable	Not Applicable	Not Applicable
GCA_015740075.1	Proteus mirabilis	NCBI Assembly	One	Not Applicable	Not Applicable	Not Applicable	Not Applicable
GCA_015740115.1	Proteus mirabilis	NCBI Assembly	One	Not Applicable	Not Applicable	Not Applicable	Not Applicable
GCA_015740125.1	Proteus mirabilis	NCBI Assembly	One	Not Applicable	Not Applicable	Not Applicable	Not Applicable
GCA_015740235.1	Proteus mirabilis	NCBI Assembly	One	Not Applicable	Not Applicable	Not Applicable	Not Applicable
GCA_015740265.1	Proteus mirabilis	NCBI Assembly	One	Not Applicable	Not Applicable	Not Applicable	Not Applicable
GCA_015888905.1	Proteus mirabilis	NCBI Assembly	One	Not Applicable	Not Applicable	Not Applicable	Not Applicable
GCA_015889005.1	Proteus mirabilis	NCBI Assembly	One	Not Applicable	Not Applicable	Not Applicable	Not Applicable
GCA_015889025.1	Proteus mirabilis	NCBI Assembly	One	Not Applicable	Not Applicable	Not Applicable	Not Applicable
GCA_015893265.1	Proteus mirabilis	NCBI Assembly	One	Not Applicable	Not Applicable	Not Applicable	Not Applicable
GCA_015896365.1	Proteus mirabilis	NCBI Assembly	One	Not Applicable	Not Applicable	Not Applicable	Not Applicable
GCA_015901445.1	Proteus mirabilis	NCBI Assembly	One	Not Applicable	Not Applicable	Not Applicable	Not Applicable
GCA_015902305.1	Proteus mirabilis	NCBI Assembly	One	Not Applicable	Not Applicable	Not Applicable	Not Applicable
GCA_015929845.1	Proteus mirabilis	NCBI Assembly	One	Not Applicable	Not Applicable	Not Applicable	Not Applicable
GCA_015929885.1	Proteus mirabilis	NCBI Assembly	One	Not Applicable	Not Applicable	Not Applicable	Not Applicable
GCA_015936705.1	Proteus mirabilis	NCBI Assembly	One	Not Applicable	Not Applicable	Not Applicable	Not Applicable
GCA_015936825.1	Proteus mirabilis	NCBI Assembly	One	Not Applicable	Not Applicable	Not Applicable	Not Applicable
GCA_015936865.1	Proteus mirabilis	NCBI Assembly	One	Not Applicable	Not Applicable	Not Applicable	Not Applicable
GCA_015937185.1	Proteus mirabilis	NCBI Assembly	One	Not Applicable	Not Applicable	Not Applicable	Not Applicable
GCA_015940825.1	Proteus mirabilis	NCBI Assembly	One	Not Applicable	Not Applicable	Not Applicable	Not Applicable
GCA_015940865.1	Proteus mirabilis	NCBI Assembly	One	Not Applicable	Not Applicable	Not Applicable	Not Applicable
GCA_015940885.1	Proteus mirabilis	NCBI Assembly	One	Not Applicable	Not Applicable	Not Applicable	Not Applicable
GCA_015940905.1	Proteus mirabilis	NCBI Assembly	One	Not Applicable	Not Applicable	Not Applicable	Not Applicable
GCA_015940925.1	Proteus mirabilis	NCBI Assembly	One	Not Applicable	Not Applicable	Not Applicable	Not Applicable
GCA_015940935.1	Proteus mirabilis	NCBI Assembly	One	Not Applicable	Not Applicable	Not Applicable	Not Applicable
GCA_015940965.1	Proteus mirabilis	NCBI Assembly	One	Not Applicable	Not Applicable	Not Applicable	Not Applicable
GCA_015943445.1	Proteus mirabilis	NCBI Assembly	One	Not Applicable	Not Applicable	Not Applicable	Not Applicable
GCA_015944265.1	Proteus mirabilis	NCBI Assembly	One	Not Applicable	Not Applicable	Not Applicable	Not Applicable
GCA_015944345.1	Proteus mirabilis	NCBI Assembly	One	Not Applicable	Not Applicable	Not Applicable	Not Applicable
GCA_015944365.1	Proteus mirabilis	NCBI Assembly	One	Not Applicable	Not Applicable	Not Applicable	Not Applicable
GCA_015944385.1	Proteus mirabilis	NCBI Assembly	One	Not Applicable	Not Applicable	Not Applicable	Not Applicable
GCA_015944425.1	Proteus mirabilis	NCBI Assembly	One	Not Applicable	Not Applicable	Not Applicable	Not Applicable
GCA_015944445.1	Proteus mirabilis	NCBI Assembly	One	Not Applicable	Not Applicable	Not Applicable	Not Applicable
GCA_015944495.1	Proteus mirabilis	NCBI Assembly	One	Not Applicable	Not Applicable	Not Applicable	Not Applicable
GCA_015944505.1	Proteus mirabilis	NCBI Assembly	One	Not Applicable	Not Applicable	Not Applicable	Not Applicable
GCA_015944535.1	Proteus mirabilis	NCBI Assembly	One	Not Applicable	Not Applicable	Not Applicable	Not Applicable
GCA_015944555.1	Proteus mirabilis	NCBI Assembly	One	Not Applicable	Not Applicable	Not Applicable	Not Applicable
GCA_015944575.1	Proteus mirabilis	NCBI Assembly	One	Not Applicable	Not Applicable	Not Applicable	Not Applicable
GCA_015944595.1	Proteus mirabilis	NCBI Assembly	One	Not Applicable	Not Applicable	Not Applicable	Not Applicable
GCA_015944635.1	Proteus mirabilis	NCBI Assembly	One	Not Applicable	Not Applicable	Not Applicable	Not Applicable
GCA_016065595.1	Proteus mirabilis	NCBI Assembly	One	Not Applicable	Not Applicable	Not Applicable	Not Applicable
GCA_016065825.1	Proteus mirabilis	NCBI Assembly	One	Not Applicable	Not Applicable	Not Applicable	Not Applicable
GCA_016065855.1	Proteus mirabilis	NCBI Assembly	One	Not Applicable	Not Applicable	Not Applicable	Not Applicable
GCA_016068675.1	Proteus mirabilis	NCBI Assembly	One	Not Applicable	Not Applicable	Not Applicable	Not Applicable
GCA_016072555.1	Proteus mirabilis	NCBI Assembly	One	Not Applicable	Not Applicable	Not Applicable	Not Applicable
GCA_016072595.1	Proteus mirabilis	NCBI Assembly	One	Not Applicable	Not Applicable	Not Applicable	Not Applicable
GCA_016072675.1	Proteus mirabilis	NCBI Assembly	One	Not Applicable	Not Applicable	Not Applicable	Not Applicable
GCA_016072715.1	Proteus mirabilis	NCBI Assembly	One	Not Applicable	Not Applicable	Not Applicable	Not Applicable
GCA_016072735.1	Proteus mirabilis	NCBI Assembly	One	Not Applicable	Not Applicable	Not Applicable	Not Applicable
GCA_016072795.1	Proteus mirabilis	NCBI Assembly	One	Not Applicable	Not Applicable	Not Applicable	Not Applicable
GCA_016073035.1	Proteus mirabilis	NCBI Assembly	One	Not Applicable	Not Applicable	Not Applicable	Not Applicable
GCA_016073055.1	Proteus mirabilis	NCBI Assembly	One	Not Applicable	Not Applicable	Not Applicable	Not Applicable
GCA_016073075.1	Proteus mirabilis	NCBI Assembly	One	Not Applicable	Not Applicable	Not Applicable	Not Applicable
GCA_016073115.1	Proteus mirabilis	NCBI Assembly	One	Not Applicable	Not Applicable	Not Applicable	Not Applicable
GCA_016073175.1	Proteus mirabilis	NCBI Assembly	One	Not Applicable	Not Applicable	Not Applicable	Not Applicable
GCA_016073255.1	Proteus mirabilis	NCBI Assembly	One	Not Applicable	Not Applicable	Not Applicable	Not Applicable
GCA_016073355.1	Proteus mirabilis	NCBI Assembly	One	Not Applicable	Not Applicable	Not Applicable	Not Applicable
GCA_016073395.1	Proteus mirabilis	NCBI Assembly	One	Not Applicable	Not Applicable	Not Applicable	Not Applicable
GCA_016074395.1	Proteus mirabilis	NCBI Assembly	One	Not Applicable	Not Applicable	Not Applicable	Not Applicable
GCA_016074875.1	Proteus mirabilis	NCBI Assembly	One	Not Applicable	Not Applicable	Not Applicable	Not Applicable
GCA_016075815.1	Proteus mirabilis	NCBI Assembly	One	Not Applicable	Not Applicable	Not Applicable	Not Applicable
GCA_016085315.1	Proteus mirabilis	NCBI Assembly	One	Not Applicable	Not Applicable	Not Applicable	Not Applicable
GCA_016085425.1	Proteus mirabilis	NCBI Assembly	One	Not Applicable	Not Applicable	Not Applicable	Not Applicable
GCA_016085575.1	Proteus mirabilis	NCBI Assembly	One	Not Applicable	Not Applicable	Not Applicable	Not Applicable
GCA_016085595.1	Proteus mirabilis	NCBI Assembly	One	Not Applicable	Not Applicable	Not Applicable	Not Applicable
GCA_016085615.1	Proteus mirabilis	NCBI Assembly	One	Not Applicable	Not Applicable	Not Applicable	Not Applicable
GCA_016085655.1	Proteus mirabilis	NCBI Assembly	One	Not Applicable	Not Applicable	Not Applicable	Not Applicable
GCA_016085735.1	Proteus mirabilis	NCBI Assembly	One	Not Applicable	Not Applicable	Not Applicable	Not Applicable
GCA_016085745.1	Proteus mirabilis	NCBI Assembly	One	Not Applicable	Not Applicable	Not Applicable	Not Applicable
GCA_016085795.1	Proteus mirabilis	NCBI Assembly	One	Not Applicable	Not Applicable	Not Applicable	Not Applicable
GCA_016085815.1	Proteus mirabilis	NCBI Assembly	One	Not Applicable	Not Applicable	Not Applicable	Not Applicable
GCA_016085855.1	Proteus mirabilis	NCBI Assembly	One	Not Applicable	Not Applicable	Not Applicable	Not Applicable
GCA_016086495.1	Proteus mirabilis	NCBI Assembly	One	Not Applicable	Not Applicable	Not Applicable	Not Applicable
GCA_016087455.1	Proteus mirabilis	NCBI Assembly	One	Not Applicable	Not Applicable	Not Applicable	Not Applicable
GCA_016237245.1	Proteus mirabilis	NCBI Assembly	One	Not Applicable	Not Applicable	Not Applicable	Not Applicable
GCA_016237315.1	Proteus mirabilis	NCBI Assembly	One	Not Applicable	Not Applicable	Not Applicable	Not Applicable
GCA_016237355.1	Proteus mirabilis	NCBI Assembly	One	Not Applicable	Not Applicable	Not Applicable	Not Applicable
GCA_016237385.1	Proteus mirabilis	NCBI Assembly	One	Not Applicable	Not Applicable	Not Applicable	Not Applicable
GCA_016237405.1	Proteus mirabilis	NCBI Assembly	One	Not Applicable	Not Applicable	Not Applicable	Not Applicable
GCA_016237435.1	Proteus mirabilis	NCBI Assembly	One	Not Applicable	Not Applicable	Not Applicable	Not Applicable
GCA_016237455.1	Proteus mirabilis	NCBI Assembly	One	Not Applicable	Not Applicable	Not Applicable	Not Applicable
GCA_016237475.1	Proteus mirabilis	NCBI Assembly	One	Not Applicable	Not Applicable	Not Applicable	Not Applicable
GCA_016237505.1	Proteus mirabilis	NCBI Assembly	One	Not Applicable	Not Applicable	Not Applicable	Not Applicable
GCA_016237525.1	Proteus mirabilis	NCBI Assembly	One	Not Applicable	Not Applicable	Not Applicable	Not Applicable
GCA_016237545.1	Proteus mirabilis	NCBI Assembly	One	Not Applicable	Not Applicable	Not Applicable	Not Applicable
GCA_016237565.1	Proteus mirabilis	NCBI Assembly	One	Not Applicable	Not Applicable	Not Applicable	Not Applicable
GCA_016237585.1	Proteus mirabilis	NCBI Assembly	One	Not Applicable	Not Applicable	Not Applicable	Not Applicable
GCA_016237605.1	Proteus mirabilis	NCBI Assembly	One	Not Applicable	Not Applicable	Not Applicable	Not Applicable
GCA_016237625.1	Proteus mirabilis	NCBI Assembly	One	Not Applicable	Not Applicable	Not Applicable	Not Applicable
GCA_016237645.1	Proteus mirabilis	NCBI Assembly	One	Not Applicable	Not Applicable	Not Applicable	Not Applicable
GCA_016237665.1	Proteus mirabilis	NCBI Assembly	One	Not Applicable	Not Applicable	Not Applicable	Not Applicable
GCA_016237685.1	Proteus mirabilis	NCBI Assembly	One	Not Applicable	Not Applicable	Not Applicable	Not Applicable
GCA_016237715.1	Proteus mirabilis	NCBI Assembly	One	Not Applicable	Not Applicable	Not Applicable	Not Applicable
GCA_016237745.1	Proteus mirabilis	NCBI Assembly	One	Not Applicable	Not Applicable	Not Applicable	Not Applicable
GCA_016237765.1	Proteus mirabilis	NCBI Assembly	One	Not Applicable	Not Applicable	Not Applicable	Not Applicable
GCA_016237785.1	Proteus mirabilis	NCBI Assembly	One	Not Applicable	Not Applicable	Not Applicable	Not Applicable
GCA_016237805.1	Proteus mirabilis	NCBI Assembly	One	Not Applicable	Not Applicable	Not Applicable	Not Applicable
GCA_016237825.1	Proteus mirabilis	NCBI Assembly	One	Not Applicable	Not Applicable	Not Applicable	Not Applicable
GCA_016237845.1	Proteus mirabilis	NCBI Assembly	One	Not Applicable	Not Applicable	Not Applicable	Not Applicable
GCA_016237865.1	Proteus mirabilis	NCBI Assembly	One	Not Applicable	Not Applicable	Not Applicable	Not Applicable
GCA_016237885.1	Proteus mirabilis	NCBI Assembly	One	Not Applicable	Not Applicable	Not Applicable	Not Applicable
GCA_016237905.1	Proteus mirabilis	NCBI Assembly	One	Not Applicable	Not Applicable	Not Applicable	Not Applicable
GCA_016237925.1	Proteus mirabilis	NCBI Assembly	One	Not Applicable	Not Applicable	Not Applicable	Not Applicable
GCA_016237945.1	Proteus mirabilis	NCBI Assembly	One	Not Applicable	Not Applicable	Not Applicable	Not Applicable
GCA_016237965.1	Proteus mirabilis	NCBI Assembly	One	Not Applicable	Not Applicable	Not Applicable	Not Applicable
GCA_016238005.1	Proteus mirabilis	NCBI Assembly	One	Not Applicable	Not Applicable	Not Applicable	Not Applicable
GCA_016238025.1	Proteus mirabilis	NCBI Assembly	One	Not Applicable	Not Applicable	Not Applicable	Not Applicable
GCA_016238045.1	Proteus mirabilis	NCBI Assembly	One	Not Applicable	Not Applicable	Not Applicable	Not Applicable
GCA_016238065.1	Proteus mirabilis	NCBI Assembly	One	Not Applicable	Not Applicable	Not Applicable	Not Applicable
GCA_016238085.1	Proteus mirabilis	NCBI Assembly	One	Not Applicable	Not Applicable	Not Applicable	Not Applicable
GCA_016238115.1	Proteus mirabilis	NCBI Assembly	One	Not Applicable	Not Applicable	Not Applicable	Not Applicable
GCA_016238145.1	Proteus mirabilis	NCBI Assembly	One	Not Applicable	Not Applicable	Not Applicable	Not Applicable
GCA_016238165.1	Proteus mirabilis	NCBI Assembly	One	Not Applicable	Not Applicable	Not Applicable	Not Applicable
GCA_016238185.1	Proteus mirabilis	NCBI Assembly	One	Not Applicable	Not Applicable	Not Applicable	Not Applicable
GCA_016238205.1	Proteus mirabilis	NCBI Assembly	One	Not Applicable	Not Applicable	Not Applicable	Not Applicable
GCA_016238225.1	Proteus mirabilis	NCBI Assembly	One	Not Applicable	Not Applicable	Not Applicable	Not Applicable
GCA_016238235.1	Proteus mirabilis	NCBI Assembly	One	Not Applicable	Not Applicable	Not Applicable	Not Applicable
GCA_016238255.1	Proteus mirabilis	NCBI Assembly	One	Not Applicable	Not Applicable	Not Applicable	Not Applicable
GCA_016238285.1	Proteus mirabilis	NCBI Assembly	One	Not Applicable	Not Applicable	Not Applicable	Not Applicable
GCA_016238305.1	Proteus mirabilis	NCBI Assembly	One	Not Applicable	Not Applicable	Not Applicable	Not Applicable
GCA_016238325.1	Proteus mirabilis	NCBI Assembly	One	Not Applicable	Not Applicable	Not Applicable	Not Applicable
GCA_016238345.1	Proteus mirabilis	NCBI Assembly	One	Not Applicable	Not Applicable	Not Applicable	Not Applicable
GCA_016238365.1	Proteus mirabilis	NCBI Assembly	One	Not Applicable	Not Applicable	Not Applicable	Not Applicable
GCA_016238385.1	Proteus mirabilis	NCBI Assembly	One	Not Applicable	Not Applicable	Not Applicable	Not Applicable
GCA_016238405.1	Proteus mirabilis	NCBI Assembly	One	Not Applicable	Not Applicable	Not Applicable	Not Applicable
GCA_016238425.1	Proteus mirabilis	NCBI Assembly	One	Not Applicable	Not Applicable	Not Applicable	Not Applicable
GCA_016238475.1	Proteus mirabilis	NCBI Assembly	One	Not Applicable	Not Applicable	Not Applicable	Not Applicable
GCA_016238505.1	Proteus mirabilis	NCBI Assembly	One	Not Applicable	Not Applicable	Not Applicable	Not Applicable
GCA_016238525.1	Proteus mirabilis	NCBI Assembly	One	Not Applicable	Not Applicable	Not Applicable	Not Applicable
GCA_016238565.1	Proteus mirabilis	NCBI Assembly	One	Not Applicable	Not Applicable	Not Applicable	Not Applicable
GCA_016238585.1	Proteus mirabilis	NCBI Assembly	One	Not Applicable	Not Applicable	Not Applicable	Not Applicable
GCA_016238605.1	Proteus mirabilis	NCBI Assembly	One	Not Applicable	Not Applicable	Not Applicable	Not Applicable
GCA_016238625.1	Proteus mirabilis	NCBI Assembly	One	Not Applicable	Not Applicable	Not Applicable	Not Applicable
GCA_016238645.1	Proteus mirabilis	NCBI Assembly	One	Not Applicable	Not Applicable	Not Applicable	Not Applicable
GCA_016238665.1	Proteus mirabilis	NCBI Assembly	One	Not Applicable	Not Applicable	Not Applicable	Not Applicable
GCA_016238675.1	Proteus mirabilis	NCBI Assembly	One	Not Applicable	Not Applicable	Not Applicable	Not Applicable
GCA_016238705.1	Proteus mirabilis	NCBI Assembly	One	Not Applicable	Not Applicable	Not Applicable	Not Applicable
GCA_016238725.1	Proteus mirabilis	NCBI Assembly	One	Not Applicable	Not Applicable	Not Applicable	Not Applicable
GCA_016238745.1	Proteus mirabilis	NCBI Assembly	One	Not Applicable	Not Applicable	Not Applicable	Not Applicable
GCA_016238755.1	Proteus mirabilis	NCBI Assembly	One	Not Applicable	Not Applicable	Not Applicable	Not Applicable
GCA_016238785.1	Proteus mirabilis	NCBI Assembly	One	Not Applicable	Not Applicable	Not Applicable	Not Applicable
GCA_016238805.1	Proteus mirabilis	NCBI Assembly	One	Not Applicable	Not Applicable	Not Applicable	Not Applicable
GCA_016238825.1	Proteus mirabilis	NCBI Assembly	One	Not Applicable	Not Applicable	Not Applicable	Not Applicable
GCA_016238845.1	Proteus mirabilis	NCBI Assembly	One	Not Applicable	Not Applicable	Not Applicable	Not Applicable
GCA_016238865.1	Proteus mirabilis	NCBI Assembly	One	Not Applicable	Not Applicable	Not Applicable	Not Applicable
GCA_016238885.1	Proteus mirabilis	NCBI Assembly	One	Not Applicable	Not Applicable	Not Applicable	Not Applicable
GCA_016238905.1	Proteus mirabilis	NCBI Assembly	One	Not Applicable	Not Applicable	Not Applicable	Not Applicable
GCA_016238925.1	Proteus mirabilis	NCBI Assembly	One	Not Applicable	Not Applicable	Not Applicable	Not Applicable
GCA_016238945.1	Proteus mirabilis	NCBI Assembly	One	Not Applicable	Not Applicable	Not Applicable	Not Applicable
GCA_016238965.1	Proteus mirabilis	NCBI Assembly	One	Not Applicable	Not Applicable	Not Applicable	Not Applicable
GCA_016238985.1	Proteus mirabilis	NCBI Assembly	One	Not Applicable	Not Applicable	Not Applicable	Not Applicable
GCA_016239005.1	Proteus mirabilis	NCBI Assembly	One	Not Applicable	Not Applicable	Not Applicable	Not Applicable
GCA_016239025.1	Proteus mirabilis	NCBI Assembly	One	Not Applicable	Not Applicable	Not Applicable	Not Applicable
GCA_016239045.1	Proteus mirabilis	NCBI Assembly	One	Not Applicable	Not Applicable	Not Applicable	Not Applicable
GCA_016239065.1	Proteus mirabilis	NCBI Assembly	One	Not Applicable	Not Applicable	Not Applicable	Not Applicable
GCA_016239085.1	Proteus mirabilis	NCBI Assembly	One	Not Applicable	Not Applicable	Not Applicable	Not Applicable
GCA_016239105.1	Proteus mirabilis	NCBI Assembly	One	Not Applicable	Not Applicable	Not Applicable	Not Applicable
GCA_016239125.1	Proteus mirabilis	NCBI Assembly	One	Not Applicable	Not Applicable	Not Applicable	Not Applicable
GCA_016239145.1	Proteus mirabilis	NCBI Assembly	One	Not Applicable	Not Applicable	Not Applicable	Not Applicable
GCA_016239175.1	Proteus mirabilis	NCBI Assembly	One	Not Applicable	Not Applicable	Not Applicable	Not Applicable
GCA_016239195.1	Proteus mirabilis	NCBI Assembly	One	Not Applicable	Not Applicable	Not Applicable	Not Applicable
GCA_016239225.1	Proteus mirabilis	NCBI Assembly	One	Not Applicable	Not Applicable	Not Applicable	Not Applicable
GCA_016239245.1	Proteus mirabilis	NCBI Assembly	One	Not Applicable	Not Applicable	Not Applicable	Not Applicable
GCA_016239265.1	Proteus mirabilis	NCBI Assembly	One	Not Applicable	Not Applicable	Not Applicable	Not Applicable
GCA_016239285.1	Proteus mirabilis	NCBI Assembly	One	Not Applicable	Not Applicable	Not Applicable	Not Applicable
GCA_016239355.1	Proteus mirabilis	NCBI Assembly	One	Not Applicable	Not Applicable	Not Applicable	Not Applicable
GCA_016725905.1	Proteus mirabilis	NCBI Assembly	One	Not Applicable	Not Applicable	Not Applicable	Not Applicable
GCA_016746155.1	Proteus mirabilis	NCBI Assembly	One	Not Applicable	Not Applicable	Not Applicable	Not Applicable
GCA_016746175.1	Proteus mirabilis	NCBI Assembly	One	Not Applicable	Not Applicable	Not Applicable	Not Applicable
GCA_016746195.1	Proteus mirabilis	NCBI Assembly	One	Not Applicable	Not Applicable	Not Applicable	Not Applicable
GCA_016746215.1	Proteus mirabilis	NCBI Assembly	One	Not Applicable	Not Applicable	Not Applicable	Not Applicable
GCA_016772335.1	Proteus mirabilis	NCBI Assembly	One	Not Applicable	Not Applicable	Not Applicable	Not Applicable
GCA_016772355.1	Proteus mirabilis	NCBI Assembly	One	Not Applicable	Not Applicable	Not Applicable	Not Applicable
GCA_016905865.1	Proteus mirabilis	NCBI Assembly	One	Not Applicable	Not Applicable	Not Applicable	Not Applicable
GCA_016939715.1	Proteus mirabilis	NCBI Assembly	One	Not Applicable	Not Applicable	Not Applicable	Not Applicable
GCA_016939735.1	Proteus mirabilis	NCBI Assembly	One	Not Applicable	Not Applicable	Not Applicable	Not Applicable
GCA_016974075.1	Proteus mirabilis	NCBI Assembly	One	Not Applicable	Not Applicable	Not Applicable	Not Applicable
GCA_017114525.1	Proteus mirabilis	NCBI Assembly	One	Not Applicable	Not Applicable	Not Applicable	Not Applicable
GCA_017116785.1	Proteus mirabilis	NCBI Assembly	One	Not Applicable	Not Applicable	Not Applicable	Not Applicable
GCA_017116795.1	Proteus mirabilis	NCBI Assembly	One	Not Applicable	Not Applicable	Not Applicable	Not Applicable
GCA_017119605.1	Proteus mirabilis	NCBI Assembly	One	Not Applicable	Not Applicable	Not Applicable	Not Applicable
GCA_017142915.1	Proteus mirabilis	NCBI Assembly	One	Not Applicable	Not Applicable	Not Applicable	Not Applicable
GCA_017145995.1	Proteus mirabilis	NCBI Assembly	One	Not Applicable	Not Applicable	Not Applicable	Not Applicable
GCA_017145995.2	Proteus mirabilis	NCBI Assembly	One	Not Applicable	Not Applicable	Not Applicable	Not Applicable
GCA_017146175.1	Proteus mirabilis	NCBI Assembly	One	Not Applicable	Not Applicable	Not Applicable	Not Applicable
GCA_017146175.2	Proteus mirabilis	NCBI Assembly	One	Not Applicable	Not Applicable	Not Applicable	Not Applicable
GCA_017161055.1	Proteus mirabilis	NCBI Assembly	One	Not Applicable	Not Applicable	Not Applicable	Not Applicable
GCA_017169595.1	Proteus mirabilis	NCBI Assembly	One	Not Applicable	Not Applicable	Not Applicable	Not Applicable
GCA_017169615.1	Proteus mirabilis	NCBI Assembly	One	Not Applicable	Not Applicable	Not Applicable	Not Applicable
GCA_017169635.1	Proteus mirabilis	NCBI Assembly	One	Not Applicable	Not Applicable	Not Applicable	Not Applicable
GCA_017169655.1	Proteus mirabilis	NCBI Assembly	One	Not Applicable	Not Applicable	Not Applicable	Not Applicable
GCA_017169675.1	Proteus mirabilis	NCBI Assembly	One	Not Applicable	Not Applicable	Not Applicable	Not Applicable
GCA_017169695.1	Proteus mirabilis	NCBI Assembly	One	Not Applicable	Not Applicable	Not Applicable	Not Applicable
GCA_017169715.1	Proteus mirabilis	NCBI Assembly	One	Not Applicable	Not Applicable	Not Applicable	Not Applicable
GCA_017169735.1	Proteus mirabilis	NCBI Assembly	One	Not Applicable	Not Applicable	Not Applicable	Not Applicable
GCA_017169745.1	Proteus mirabilis	NCBI Assembly	One	Not Applicable	Not Applicable	Not Applicable	Not Applicable
GCA_017169755.1	Proteus mirabilis	NCBI Assembly	One	Not Applicable	Not Applicable	Not Applicable	Not Applicable
GCA_017169795.1	Proteus mirabilis	NCBI Assembly	One	Not Applicable	Not Applicable	Not Applicable	Not Applicable
GCA_017169815.1	Proteus mirabilis	NCBI Assembly	One	Not Applicable	Not Applicable	Not Applicable	Not Applicable
GCA_017169835.1	Proteus mirabilis	NCBI Assembly	One	Not Applicable	Not Applicable	Not Applicable	Not Applicable
GCA_017169855.1	Proteus mirabilis	NCBI Assembly	One	Not Applicable	Not Applicable	Not Applicable	Not Applicable
GCA_017169865.1	Proteus mirabilis	NCBI Assembly	One	Not Applicable	Not Applicable	Not Applicable	Not Applicable
GCA_017169895.1	Proteus mirabilis	NCBI Assembly	One	Not Applicable	Not Applicable	Not Applicable	Not Applicable
GCA_017169915.1	Proteus mirabilis	NCBI Assembly	One	Not Applicable	Not Applicable	Not Applicable	Not Applicable
GCA_017169925.1	Proteus mirabilis	NCBI Assembly	One	Not Applicable	Not Applicable	Not Applicable	Not Applicable
GCA_017169955.1	Proteus mirabilis	NCBI Assembly	One	Not Applicable	Not Applicable	Not Applicable	Not Applicable
GCA_017169975.1	Proteus mirabilis	NCBI Assembly	One	Not Applicable	Not Applicable	Not Applicable	Not Applicable
GCA_017169995.1	Proteus mirabilis	NCBI Assembly	One	Not Applicable	Not Applicable	Not Applicable	Not Applicable
GCA_017170015.1	Proteus mirabilis	NCBI Assembly	One	Not Applicable	Not Applicable	Not Applicable	Not Applicable
GCA_017170035.1	Proteus mirabilis	NCBI Assembly	One	Not Applicable	Not Applicable	Not Applicable	Not Applicable
GCA_017170055.1	Proteus mirabilis	NCBI Assembly	One	Not Applicable	Not Applicable	Not Applicable	Not Applicable
GCA_017298035.1	Proteus mirabilis	NCBI Assembly	One	Not Applicable	Not Applicable	Not Applicable	Not Applicable
GCA_017309565.1	Proteus mirabilis	NCBI Assembly	One	Not Applicable	Not Applicable	Not Applicable	Not Applicable
GCA_017693175.1	Proteus mirabilis	NCBI Assembly	One	Not Applicable	Not Applicable	Not Applicable	Not Applicable
GCA_017693215.1	Proteus mirabilis	NCBI Assembly	One	Not Applicable	Not Applicable	Not Applicable	Not Applicable
GCA_017693275.1	Proteus mirabilis	NCBI Assembly	One	Not Applicable	Not Applicable	Not Applicable	Not Applicable
GCA_017693315.1	Proteus mirabilis	NCBI Assembly	One	Not Applicable	Not Applicable	Not Applicable	Not Applicable
GCA_017693355.1	Proteus mirabilis	NCBI Assembly	One	Not Applicable	Not Applicable	Not Applicable	Not Applicable
GCA_017693395.1	Proteus mirabilis	NCBI Assembly	One	Not Applicable	Not Applicable	Not Applicable	Not Applicable
GCA_017693405.1	Proteus mirabilis	NCBI Assembly	One	Not Applicable	Not Applicable	Not Applicable	Not Applicable
GCA_017696325.1	Proteus mirabilis	NCBI Assembly	One	Not Applicable	Not Applicable	Not Applicable	Not Applicable
GCA_017808555.1	Proteus mirabilis	NCBI Assembly	One	Not Applicable	Not Applicable	Not Applicable	Not Applicable
GCA_017887605.1	Proteus mirabilis	NCBI Assembly	One	Not Applicable	Not Applicable	Not Applicable	Not Applicable
GCA_017901195.1	Proteus mirabilis	NCBI Assembly	One	Not Applicable	Not Applicable	Not Applicable	Not Applicable
GCA_018067425.1	Proteus mirabilis	NCBI Assembly	One	Not Applicable	Not Applicable	Not Applicable	Not Applicable
GCA_018067625.1	Proteus mirabilis	NCBI Assembly	One	Not Applicable	Not Applicable	Not Applicable	Not Applicable
GCA_018067675.1	Proteus mirabilis	NCBI Assembly	One	Not Applicable	Not Applicable	Not Applicable	Not Applicable
GCA_018067725.1	Proteus mirabilis	NCBI Assembly	One	Not Applicable	Not Applicable	Not Applicable	Not Applicable
GCA_018067925.1	Proteus mirabilis	NCBI Assembly	One	Not Applicable	Not Applicable	Not Applicable	Not Applicable
GCA_018067965.1	Proteus mirabilis	NCBI Assembly	One	Not Applicable	Not Applicable	Not Applicable	Not Applicable
GCA_018068005.1	Proteus mirabilis	NCBI Assembly	One	Not Applicable	Not Applicable	Not Applicable	Not Applicable
GCA_018068025.1	Proteus mirabilis	NCBI Assembly	One	Not Applicable	Not Applicable	Not Applicable	Not Applicable
GCA_018068065.1	Proteus mirabilis	NCBI Assembly	One	Not Applicable	Not Applicable	Not Applicable	Not Applicable
GCA_018068085.1	Proteus mirabilis	NCBI Assembly	One	Not Applicable	Not Applicable	Not Applicable	Not Applicable
GCA_018068325.1	Proteus mirabilis	NCBI Assembly	One	Not Applicable	Not Applicable	Not Applicable	Not Applicable
GCA_018068605.1	Proteus mirabilis	NCBI Assembly	One	Not Applicable	Not Applicable	Not Applicable	Not Applicable
GCA_018068805.1	Proteus mirabilis	NCBI Assembly	One	Not Applicable	Not Applicable	Not Applicable	Not Applicable
GCA_018068845.1	Proteus mirabilis	NCBI Assembly	One	Not Applicable	Not Applicable	Not Applicable	Not Applicable
GCA_018068875.1	Proteus mirabilis	NCBI Assembly	One	Not Applicable	Not Applicable	Not Applicable	Not Applicable
GCA_018068905.1	Proteus mirabilis	NCBI Assembly	One	Not Applicable	Not Applicable	Not Applicable	Not Applicable
GCA_018068925.1	Proteus mirabilis	NCBI Assembly	One	Not Applicable	Not Applicable	Not Applicable	Not Applicable
GCA_018068945.1	Proteus mirabilis	NCBI Assembly	One	Not Applicable	Not Applicable	Not Applicable	Not Applicable
GCA_018068965.1	Proteus mirabilis	NCBI Assembly	One	Not Applicable	Not Applicable	Not Applicable	Not Applicable
GCA_018068985.1	Proteus mirabilis	NCBI Assembly	One	Not Applicable	Not Applicable	Not Applicable	Not Applicable
GCA_018068995.1	Proteus mirabilis	NCBI Assembly	One	Not Applicable	Not Applicable	Not Applicable	Not Applicable
GCA_018069025.1	Proteus mirabilis	NCBI Assembly	One	Not Applicable	Not Applicable	Not Applicable	Not Applicable
GCA_018069045.1	Proteus mirabilis	NCBI Assembly	One	Not Applicable	Not Applicable	Not Applicable	Not Applicable
GCA_018069065.1	Proteus mirabilis	NCBI Assembly	One	Not Applicable	Not Applicable	Not Applicable	Not Applicable
GCA_018069075.1	Proteus mirabilis	NCBI Assembly	One	Not Applicable	Not Applicable	Not Applicable	Not Applicable
GCA_018069105.1	Proteus mirabilis	NCBI Assembly	One	Not Applicable	Not Applicable	Not Applicable	Not Applicable
GCA_018069145.1	Proteus mirabilis	NCBI Assembly	One	Not Applicable	Not Applicable	Not Applicable	Not Applicable
GCA_018069435.1	Proteus mirabilis	NCBI Assembly	One	Not Applicable	Not Applicable	Not Applicable	Not Applicable
GCA_018138945.1	Proteus mirabilis	NCBI Assembly	One	Not Applicable	Not Applicable	Not Applicable	Not Applicable
GCA_018138985.1	Proteus mirabilis	NCBI Assembly	One	Not Applicable	Not Applicable	Not Applicable	Not Applicable
GCA_018139005.1	Proteus mirabilis	NCBI Assembly	One	Not Applicable	Not Applicable	Not Applicable	Not Applicable
GCA_018154155.1	Proteus mirabilis	NCBI Assembly	One	Not Applicable	Not Applicable	Not Applicable	Not Applicable
GCA_018154235.1	Proteus mirabilis	NCBI Assembly	One	Not Applicable	Not Applicable	Not Applicable	Not Applicable
GCA_018155945.1	Proteus mirabilis	NCBI Assembly	One	Not Applicable	Not Applicable	Not Applicable	Not Applicable
GCA_018157165.1	Proteus mirabilis	NCBI Assembly	One	Not Applicable	Not Applicable	Not Applicable	Not Applicable
GCA_018157255.1	Proteus mirabilis	NCBI Assembly	One	Not Applicable	Not Applicable	Not Applicable	Not Applicable
GCA_018157615.1	Proteus mirabilis	NCBI Assembly	One	Not Applicable	Not Applicable	Not Applicable	Not Applicable
GCA_018157635.1	Proteus mirabilis	NCBI Assembly	One	Not Applicable	Not Applicable	Not Applicable	Not Applicable
GCA_018158335.1	Proteus mirabilis	NCBI Assembly	One	Not Applicable	Not Applicable	Not Applicable	Not Applicable
GCA_018158435.1	Proteus mirabilis	NCBI Assembly	One	Not Applicable	Not Applicable	Not Applicable	Not Applicable
GCA_018158735.1	Proteus mirabilis	NCBI Assembly	One	Not Applicable	Not Applicable	Not Applicable	Not Applicable
GCA_018158755.1	Proteus mirabilis	NCBI Assembly	One	Not Applicable	Not Applicable	Not Applicable	Not Applicable
GCA_018159195.1	Proteus mirabilis	NCBI Assembly	One	Not Applicable	Not Applicable	Not Applicable	Not Applicable
GCA_018159215.1	Proteus mirabilis	NCBI Assembly	One	Not Applicable	Not Applicable	Not Applicable	Not Applicable
GCA_018159425.1	Proteus mirabilis	NCBI Assembly	One	Not Applicable	Not Applicable	Not Applicable	Not Applicable
GCA_018159695.1	Proteus mirabilis	NCBI Assembly	One	Not Applicable	Not Applicable	Not Applicable	Not Applicable
GCA_018159935.1	Proteus mirabilis	NCBI Assembly	One	Not Applicable	Not Applicable	Not Applicable	Not Applicable
GCA_018160135.1	Proteus mirabilis	NCBI Assembly	One	Not Applicable	Not Applicable	Not Applicable	Not Applicable
GCA_018160275.1	Proteus mirabilis	NCBI Assembly	One	Not Applicable	Not Applicable	Not Applicable	Not Applicable
GCA_018160295.1	Proteus mirabilis	NCBI Assembly	One	Not Applicable	Not Applicable	Not Applicable	Not Applicable
GCA_018160315.1	Proteus mirabilis	NCBI Assembly	One	Not Applicable	Not Applicable	Not Applicable	Not Applicable
GCA_018160475.1	Proteus mirabilis	NCBI Assembly	One	Not Applicable	Not Applicable	Not Applicable	Not Applicable
GCA_018160775.1	Proteus mirabilis	NCBI Assembly	One	Not Applicable	Not Applicable	Not Applicable	Not Applicable
GCA_018160795.1	Proteus mirabilis	NCBI Assembly	One	Not Applicable	Not Applicable	Not Applicable	Not Applicable
GCA_018161675.1	Proteus mirabilis	NCBI Assembly	One	Not Applicable	Not Applicable	Not Applicable	Not Applicable
GCA_018161895.1	Proteus mirabilis	NCBI Assembly	One	Not Applicable	Not Applicable	Not Applicable	Not Applicable
GCA_018162175.1	Proteus mirabilis	NCBI Assembly	One	Not Applicable	Not Applicable	Not Applicable	Not Applicable
GCA_018164115.1	Proteus mirabilis	NCBI Assembly	One	Not Applicable	Not Applicable	Not Applicable	Not Applicable
GCA_018165475.1	Proteus mirabilis	NCBI Assembly	One	Not Applicable	Not Applicable	Not Applicable	Not Applicable
GCA_018165875.1	Proteus mirabilis	NCBI Assembly	One	Not Applicable	Not Applicable	Not Applicable	Not Applicable
GCA_018165915.1	Proteus mirabilis	NCBI Assembly	One	Not Applicable	Not Applicable	Not Applicable	Not Applicable
GCA_018165935.1	Proteus mirabilis	NCBI Assembly	One	Not Applicable	Not Applicable	Not Applicable	Not Applicable
GCA_018165955.1	Proteus mirabilis	NCBI Assembly	One	Not Applicable	Not Applicable	Not Applicable	Not Applicable
GCA_018165975.1	Proteus mirabilis	NCBI Assembly	One	Not Applicable	Not Applicable	Not Applicable	Not Applicable
GCA_018165995.1	Proteus mirabilis	NCBI Assembly	One	Not Applicable	Not Applicable	Not Applicable	Not Applicable
GCA_018180095.1	Proteus mirabilis	NCBI Assembly	One	Not Applicable	Not Applicable	Not Applicable	Not Applicable
GCA_018180755.1	Proteus mirabilis	NCBI Assembly	One	Not Applicable	Not Applicable	Not Applicable	Not Applicable
GCA_018180975.1	Proteus mirabilis	NCBI Assembly	One	Not Applicable	Not Applicable	Not Applicable	Not Applicable
GCA_018181055.1	Proteus mirabilis	NCBI Assembly	One	Not Applicable	Not Applicable	Not Applicable	Not Applicable
GCA_018183515.1	Proteus mirabilis	NCBI Assembly	One	Not Applicable	Not Applicable	Not Applicable	Not Applicable
GCA_018184435.1	Proteus mirabilis	NCBI Assembly	One	Not Applicable	Not Applicable	Not Applicable	Not Applicable
GCA_018184755.1	Proteus mirabilis	NCBI Assembly	One	Not Applicable	Not Applicable	Not Applicable	Not Applicable
GCA_018287495.1	Proteus mirabilis	NCBI Assembly	One	Not Applicable	Not Applicable	Not Applicable	Not Applicable
GCA_018287555.1	Proteus mirabilis	NCBI Assembly	One	Not Applicable	Not Applicable	Not Applicable	Not Applicable
GCA_018334195.1	Proteus mirabilis	NCBI Assembly	One	Not Applicable	Not Applicable	Not Applicable	Not Applicable
GCA_018334205.1	Proteus mirabilis	NCBI Assembly	One	Not Applicable	Not Applicable	Not Applicable	Not Applicable
GCA_018334235.1	Proteus mirabilis	NCBI Assembly	One	Not Applicable	Not Applicable	Not Applicable	Not Applicable
GCA_018334245.1	Proteus mirabilis	NCBI Assembly	One	Not Applicable	Not Applicable	Not Applicable	Not Applicable
GCA_018334255.1	Proteus mirabilis	NCBI Assembly	One	Not Applicable	Not Applicable	Not Applicable	Not Applicable
GCA_018334295.1	Proteus mirabilis	NCBI Assembly	One	Not Applicable	Not Applicable	Not Applicable	Not Applicable
GCA_018334315.1	Proteus mirabilis	NCBI Assembly	One	Not Applicable	Not Applicable	Not Applicable	Not Applicable
GCA_018334335.1	Proteus mirabilis	NCBI Assembly	One	Not Applicable	Not Applicable	Not Applicable	Not Applicable
GCA_018334355.1	Proteus mirabilis	NCBI Assembly	One	Not Applicable	Not Applicable	Not Applicable	Not Applicable
GCA_018334375.1	Proteus mirabilis	NCBI Assembly	One	Not Applicable	Not Applicable	Not Applicable	Not Applicable
GCA_018334425.1	Proteus mirabilis	NCBI Assembly	One	Not Applicable	Not Applicable	Not Applicable	Not Applicable
GCA_018334455.1	Proteus mirabilis	NCBI Assembly	One	Not Applicable	Not Applicable	Not Applicable	Not Applicable
GCA_018334475.1	Proteus mirabilis	NCBI Assembly	One	Not Applicable	Not Applicable	Not Applicable	Not Applicable
GCA_018336495.1	Proteus mirabilis	NCBI Assembly	One	Not Applicable	Not Applicable	Not Applicable	Not Applicable
GCA_018371515.1	Proteus mirabilis	NCBI Assembly	One	Not Applicable	Not Applicable	Not Applicable	Not Applicable
GCA_018372235.1	Proteus mirabilis	NCBI Assembly	One	Not Applicable	Not Applicable	Not Applicable	Not Applicable
GCA_018421655.1	Proteus mirabilis	NCBI Assembly	One	Not Applicable	Not Applicable	Not Applicable	Not Applicable
GCA_018422015.1	Proteus mirabilis	NCBI Assembly	One	Not Applicable	Not Applicable	Not Applicable	Not Applicable
GCA_018422315.1	Proteus mirabilis	NCBI Assembly	One	Not Applicable	Not Applicable	Not Applicable	Not Applicable
GCA_018441545.1	Proteus mirabilis	NCBI Assembly	One	Not Applicable	Not Applicable	Not Applicable	Not Applicable
GCA_018442055.1	Proteus mirabilis	NCBI Assembly	One	Not Applicable	Not Applicable	Not Applicable	Not Applicable
GCA_018454805.1	Proteus mirabilis	NCBI Assembly	One	Not Applicable	Not Applicable	Not Applicable	Not Applicable
GCA_018476835.1	Proteus mirabilis	NCBI Assembly	One	Not Applicable	Not Applicable	Not Applicable	Not Applicable
GCA_018861165.1	Proteus mirabilis	NCBI Assembly	One	Not Applicable	Not Applicable	Not Applicable	Not Applicable
GCA_018917705.1	Proteus mirabilis	NCBI Assembly	One	Not Applicable	Not Applicable	Not Applicable	Not Applicable
GCA_018966545.1	Proteus mirabilis	NCBI Assembly	One	Not Applicable	Not Applicable	Not Applicable	Not Applicable
GCA_018966595.1	Proteus mirabilis	NCBI Assembly	One	Not Applicable	Not Applicable	Not Applicable	Not Applicable
GCA_018972025.2	Proteus mirabilis	NCBI Assembly	One	Not Applicable	Not Applicable	Not Applicable	Not Applicable
GCA_019060055.1	Proteus mirabilis	NCBI Assembly	One	Not Applicable	Not Applicable	Not Applicable	Not Applicable
GCA_019192645.1	Proteus mirabilis	NCBI Assembly	One	Not Applicable	Not Applicable	Not Applicable	Not Applicable
GCA_019198655.1	Proteus mirabilis	NCBI Assembly	One	Not Applicable	Not Applicable	Not Applicable	Not Applicable
GCA_019257545.1	Proteus mirabilis	NCBI Assembly	One	Not Applicable	Not Applicable	Not Applicable	Not Applicable
GCA_019258985.1	Proteus mirabilis	NCBI Assembly	One	Not Applicable	Not Applicable	Not Applicable	Not Applicable
GCA_019443785.1	Proteus mirabilis	NCBI Assembly	One	Not Applicable	Not Applicable	Not Applicable	Not Applicable
GCA_019507065.1	Proteus mirabilis	NCBI Assembly	One	Not Applicable	Not Applicable	Not Applicable	Not Applicable
GCA_019569915.1	Proteus mirabilis	NCBI Assembly	One	Not Applicable	Not Applicable	Not Applicable	Not Applicable
GCA_019572235.1	Proteus mirabilis	NCBI Assembly	One	Not Applicable	Not Applicable	Not Applicable	Not Applicable
GCA_019660825.1	Proteus mirabilis	NCBI Assembly	One	Not Applicable	Not Applicable	Not Applicable	Not Applicable
GCA_019724875.1	Proteus mirabilis	NCBI Assembly	One	Not Applicable	Not Applicable	Not Applicable	Not Applicable
GCA_019735095.1	Proteus mirabilis	NCBI Assembly	One	Not Applicable	Not Applicable	Not Applicable	Not Applicable
GCA_019891935.1	Proteus mirabilis	NCBI Assembly	One	Not Applicable	Not Applicable	Not Applicable	Not Applicable
GCA_019942415.1	Proteus mirabilis	NCBI Assembly	One	Not Applicable	Not Applicable	Not Applicable	Not Applicable
GCA_020464175.1	Proteus mirabilis	NCBI Assembly	One	Not Applicable	Not Applicable	Not Applicable	Not Applicable
GCA_020523655.1	Proteus mirabilis	NCBI Assembly	One	Not Applicable	Not Applicable	Not Applicable	Not Applicable
GCA_020523765.1	Proteus mirabilis	NCBI Assembly	One	Not Applicable	Not Applicable	Not Applicable	Not Applicable
GCA_020564345.1	Proteus mirabilis	NCBI Assembly	One	Not Applicable	Not Applicable	Not Applicable	Not Applicable
GCA_020677605.1	Proteus mirabilis	NCBI Assembly	One	Not Applicable	Not Applicable	Not Applicable	Not Applicable
GCA_020677725.1	Proteus mirabilis	NCBI Assembly	One	Not Applicable	Not Applicable	Not Applicable	Not Applicable
GCA_020677745.1	Proteus mirabilis	NCBI Assembly	One	Not Applicable	Not Applicable	Not Applicable	Not Applicable
GCA_020678605.1	Proteus mirabilis	NCBI Assembly	One	Not Applicable	Not Applicable	Not Applicable	Not Applicable
GCA_020679545.1	Proteus mirabilis	NCBI Assembly	One	Not Applicable	Not Applicable	Not Applicable	Not Applicable
GCA_020679545.2	Proteus mirabilis	NCBI Assembly	One	Not Applicable	Not Applicable	Not Applicable	Not Applicable
GCA_020679565.2	Proteus mirabilis	NCBI Assembly	One	Not Applicable	Not Applicable	Not Applicable	Not Applicable
GCA_020679565.3	Proteus mirabilis	NCBI Assembly	One	Not Applicable	Not Applicable	Not Applicable	Not Applicable
GCA_020679585.2	Proteus mirabilis	NCBI Assembly	One	Not Applicable	Not Applicable	Not Applicable	Not Applicable
GCA_020679585.3	Proteus mirabilis	NCBI Assembly	One	Not Applicable	Not Applicable	Not Applicable	Not Applicable
GCA_020679725.2	Proteus mirabilis	NCBI Assembly	One	Not Applicable	Not Applicable	Not Applicable	Not Applicable
GCA_020679725.3	Proteus mirabilis	NCBI Assembly	One	Not Applicable	Not Applicable	Not Applicable	Not Applicable
GCA_020680005.1	Proteus mirabilis	NCBI Assembly	One	Not Applicable	Not Applicable	Not Applicable	Not Applicable
GCA_020680005.2	Proteus mirabilis	NCBI Assembly	One	Not Applicable	Not Applicable	Not Applicable	Not Applicable
GCA_020680065.2	Proteus mirabilis	NCBI Assembly	One	Not Applicable	Not Applicable	Not Applicable	Not Applicable
GCA_020680065.3	Proteus mirabilis	NCBI Assembly	One	Not Applicable	Not Applicable	Not Applicable	Not Applicable
GCA_020680085.2	Proteus mirabilis	NCBI Assembly	One	Not Applicable	Not Applicable	Not Applicable	Not Applicable
GCA_020680085.3	Proteus mirabilis	NCBI Assembly	One	Not Applicable	Not Applicable	Not Applicable	Not Applicable
GCA_020680105.1	Proteus mirabilis	NCBI Assembly	One	Not Applicable	Not Applicable	Not Applicable	Not Applicable
GCA_020680105.2	Proteus mirabilis	NCBI Assembly	One	Not Applicable	Not Applicable	Not Applicable	Not Applicable
GCA_020680505.1	Proteus mirabilis	NCBI Assembly	One	Not Applicable	Not Applicable	Not Applicable	Not Applicable
GCA_020680505.2	Proteus mirabilis	NCBI Assembly	One	Not Applicable	Not Applicable	Not Applicable	Not Applicable
GCA_020680565.2	Proteus mirabilis	NCBI Assembly	One	Not Applicable	Not Applicable	Not Applicable	Not Applicable
GCA_020680565.3	Proteus mirabilis	NCBI Assembly	One	Not Applicable	Not Applicable	Not Applicable	Not Applicable
GCA_020680945.2	Proteus mirabilis	NCBI Assembly	One	Not Applicable	Not Applicable	Not Applicable	Not Applicable
GCA_020680945.3	Proteus mirabilis	NCBI Assembly	One	Not Applicable	Not Applicable	Not Applicable	Not Applicable
GCA_020680965.1	Proteus mirabilis	NCBI Assembly	One	Not Applicable	Not Applicable	Not Applicable	Not Applicable
GCA_020680965.2	Proteus mirabilis	NCBI Assembly	One	Not Applicable	Not Applicable	Not Applicable	Not Applicable
GCA_020681025.2	Proteus mirabilis	NCBI Assembly	One	Not Applicable	Not Applicable	Not Applicable	Not Applicable
GCA_020681025.3	Proteus mirabilis	NCBI Assembly	One	Not Applicable	Not Applicable	Not Applicable	Not Applicable
GCA_020681105.2	Proteus mirabilis	NCBI Assembly	One	Not Applicable	Not Applicable	Not Applicable	Not Applicable
GCA_020681105.3	Proteus mirabilis	NCBI Assembly	One	Not Applicable	Not Applicable	Not Applicable	Not Applicable
GCA_020742655.1	Proteus mirabilis	NCBI Assembly	One	Not Applicable	Not Applicable	Not Applicable	Not Applicable
GCA_020777215.1	Proteus mirabilis	NCBI Assembly	One	Not Applicable	Not Applicable	Not Applicable	Not Applicable
GCA_020816815.1	Proteus mirabilis	NCBI Assembly	One	Not Applicable	Not Applicable	Not Applicable	Not Applicable
GCA_020824935.1	Proteus mirabilis	NCBI Assembly	One	Not Applicable	Not Applicable	Not Applicable	Not Applicable
GCA_020866825.1	Proteus mirabilis	NCBI Assembly	One	Not Applicable	Not Applicable	Not Applicable	Not Applicable
GCA_020958155.1	Proteus mirabilis	NCBI Assembly	One	Not Applicable	Not Applicable	Not Applicable	Not Applicable
GCA_021027975.1	Proteus mirabilis	NCBI Assembly	One	Not Applicable	Not Applicable	Not Applicable	Not Applicable
GCA_021095605.1	Proteus mirabilis	NCBI Assembly	One	Not Applicable	Not Applicable	Not Applicable	Not Applicable
GCA_021095615.1	Proteus mirabilis	NCBI Assembly	One	Not Applicable	Not Applicable	Not Applicable	Not Applicable
GCA_021095635.1	Proteus mirabilis	NCBI Assembly	One	Not Applicable	Not Applicable	Not Applicable	Not Applicable
GCA_021095645.1	Proteus mirabilis	NCBI Assembly	One	Not Applicable	Not Applicable	Not Applicable	Not Applicable
GCA_021095705.1	Proteus mirabilis	NCBI Assembly	One	Not Applicable	Not Applicable	Not Applicable	Not Applicable
GCA_021095725.1	Proteus mirabilis	NCBI Assembly	One	Not Applicable	Not Applicable	Not Applicable	Not Applicable
GCA_021095735.1	Proteus mirabilis	NCBI Assembly	One	Not Applicable	Not Applicable	Not Applicable	Not Applicable
GCA_021095745.1	Proteus mirabilis	NCBI Assembly	One	Not Applicable	Not Applicable	Not Applicable	Not Applicable
GCA_021095785.1	Proteus mirabilis	NCBI Assembly	One	Not Applicable	Not Applicable	Not Applicable	Not Applicable
GCA_021095805.1	Proteus mirabilis	NCBI Assembly	One	Not Applicable	Not Applicable	Not Applicable	Not Applicable
GCA_021095905.1	Proteus mirabilis	NCBI Assembly	One	Not Applicable	Not Applicable	Not Applicable	Not Applicable
GCA_021095925.1	Proteus mirabilis	NCBI Assembly	One	Not Applicable	Not Applicable	Not Applicable	Not Applicable
GCA_021228935.1	Proteus mirabilis	NCBI Assembly	One	Not Applicable	Not Applicable	Not Applicable	Not Applicable
GCA_021373395.1	Proteus mirabilis	NCBI Assembly	One	Not Applicable	Not Applicable	Not Applicable	Not Applicable
GCA_021439885.1	Proteus mirabilis	NCBI Assembly	One	Not Applicable	Not Applicable	Not Applicable	Not Applicable
GCA_021444655.1	Proteus mirabilis	NCBI Assembly	One	Not Applicable	Not Applicable	Not Applicable	Not Applicable
GCA_021449205.1	Proteus mirabilis	NCBI Assembly	One	Not Applicable	Not Applicable	Not Applicable	Not Applicable
GCA_021543395.1	Proteus mirabilis	NCBI Assembly	One	Not Applicable	Not Applicable	Not Applicable	Not Applicable
GCA_021544735.1	Proteus mirabilis	NCBI Assembly	One	Not Applicable	Not Applicable	Not Applicable	Not Applicable
GCA_021553195.1	Proteus mirabilis	NCBI Assembly	One	Not Applicable	Not Applicable	Not Applicable	Not Applicable
GCA_021553195.2	Proteus mirabilis	NCBI Assembly	One	Not Applicable	Not Applicable	Not Applicable	Not Applicable
GCA_021553215.1	Proteus mirabilis	NCBI Assembly	One	Not Applicable	Not Applicable	Not Applicable	Not Applicable
GCA_021553215.2	Proteus mirabilis	NCBI Assembly	One	Not Applicable	Not Applicable	Not Applicable	Not Applicable
GCA_021613095.1	Proteus mirabilis	NCBI Assembly	One	Not Applicable	Not Applicable	Not Applicable	Not Applicable
GCA_021715495.1	Proteus mirabilis	NCBI Assembly	One	Not Applicable	Not Applicable	Not Applicable	Not Applicable
GCA_021807905.1	Proteus mirabilis	NCBI Assembly	One	Not Applicable	Not Applicable	Not Applicable	Not Applicable
GCA_021807905.2	Proteus mirabilis	NCBI Assembly	One	Not Applicable	Not Applicable	Not Applicable	Not Applicable
GCA_022107195.1	Proteus mirabilis	NCBI Assembly	One	Not Applicable	Not Applicable	Not Applicable	Not Applicable
GCA_022110455.1	Proteus mirabilis	NCBI Assembly	One	Not Applicable	Not Applicable	Not Applicable	Not Applicable
GCA_022126665.1	Proteus mirabilis	NCBI Assembly	One	Not Applicable	Not Applicable	Not Applicable	Not Applicable
GCA_022253455.2	Proteus mirabilis	NCBI Assembly	One	Not Applicable	Not Applicable	Not Applicable	Not Applicable
GCA_022349905.1	Proteus mirabilis	NCBI Assembly	One	Not Applicable	Not Applicable	Not Applicable	Not Applicable
GCA_022349905.2	Proteus mirabilis	NCBI Assembly	One	Not Applicable	Not Applicable	Not Applicable	Not Applicable
GCA_022353845.1	Proteus mirabilis	NCBI Assembly	One	Not Applicable	Not Applicable	Not Applicable	Not Applicable
GCA_022354605.1	Proteus mirabilis	NCBI Assembly	One	Not Applicable	Not Applicable	Not Applicable	Not Applicable
GCA_022406495.1	Proteus mirabilis	NCBI Assembly	One	Not Applicable	Not Applicable	Not Applicable	Not Applicable
GCA_022406525.1	Proteus mirabilis	NCBI Assembly	One	Not Applicable	Not Applicable	Not Applicable	Not Applicable
GCA_022406575.1	Proteus mirabilis	NCBI Assembly	One	Not Applicable	Not Applicable	Not Applicable	Not Applicable
GCA_022407695.1	Proteus mirabilis	NCBI Assembly	One	Not Applicable	Not Applicable	Not Applicable	Not Applicable
GCA_022407705.1	Proteus mirabilis	NCBI Assembly	One	Not Applicable	Not Applicable	Not Applicable	Not Applicable
GCA_022407835.1	Proteus mirabilis	NCBI Assembly	One	Not Applicable	Not Applicable	Not Applicable	Not Applicable
GCA_022407845.1	Proteus mirabilis	NCBI Assembly	One	Not Applicable	Not Applicable	Not Applicable	Not Applicable
GCA_022407925.1	Proteus mirabilis	NCBI Assembly	One	Not Applicable	Not Applicable	Not Applicable	Not Applicable
GCA_022408095.1	Proteus mirabilis	NCBI Assembly	One	Not Applicable	Not Applicable	Not Applicable	Not Applicable
GCA_022408195.1	Proteus mirabilis	NCBI Assembly	One	Not Applicable	Not Applicable	Not Applicable	Not Applicable
GCA_022408215.1	Proteus mirabilis	NCBI Assembly	One	Not Applicable	Not Applicable	Not Applicable	Not Applicable
GCA_022408675.1	Proteus mirabilis	NCBI Assembly	One	Not Applicable	Not Applicable	Not Applicable	Not Applicable
GCA_022408695.1	Proteus mirabilis	NCBI Assembly	One	Not Applicable	Not Applicable	Not Applicable	Not Applicable
GCA_022408715.1	Proteus mirabilis	NCBI Assembly	One	Not Applicable	Not Applicable	Not Applicable	Not Applicable
GCA_022408735.1	Proteus mirabilis	NCBI Assembly	One	Not Applicable	Not Applicable	Not Applicable	Not Applicable
GCA_022408745.1	Proteus mirabilis	NCBI Assembly	One	Not Applicable	Not Applicable	Not Applicable	Not Applicable
GCA_022408775.1	Proteus mirabilis	NCBI Assembly	One	Not Applicable	Not Applicable	Not Applicable	Not Applicable
GCA_022408785.1	Proteus mirabilis	NCBI Assembly	One	Not Applicable	Not Applicable	Not Applicable	Not Applicable
GCA_022417035.1	Proteus mirabilis	NCBI Assembly	One	Not Applicable	Not Applicable	Not Applicable	Not Applicable
GCA_022417035.2	Proteus mirabilis	NCBI Assembly	One	Not Applicable	Not Applicable	Not Applicable	Not Applicable
GCA_022453625.1	Proteus mirabilis	NCBI Assembly	One	Not Applicable	Not Applicable	Not Applicable	Not Applicable
GCA_022473715.1	Proteus mirabilis	NCBI Assembly	One	Not Applicable	Not Applicable	Not Applicable	Not Applicable
GCA_022474095.1	Proteus mirabilis	NCBI Assembly	One	Not Applicable	Not Applicable	Not Applicable	Not Applicable
GCA_022802315.1	Proteus mirabilis	NCBI Assembly	One	Not Applicable	Not Applicable	Not Applicable	Not Applicable
GCA_022802325.1	Proteus mirabilis	NCBI Assembly	One	Not Applicable	Not Applicable	Not Applicable	Not Applicable
GCA_022802355.1	Proteus mirabilis	NCBI Assembly	One	Not Applicable	Not Applicable	Not Applicable	Not Applicable
GCA_022802375.1	Proteus mirabilis	NCBI Assembly	One	Not Applicable	Not Applicable	Not Applicable	Not Applicable
GCA_022802395.1	Proteus mirabilis	NCBI Assembly	One	Not Applicable	Not Applicable	Not Applicable	Not Applicable
GCA_022802415.1	Proteus mirabilis	NCBI Assembly	One	Not Applicable	Not Applicable	Not Applicable	Not Applicable
GCA_022802435.1	Proteus mirabilis	NCBI Assembly	One	Not Applicable	Not Applicable	Not Applicable	Not Applicable
GCA_022802455.1	Proteus mirabilis	NCBI Assembly	One	Not Applicable	Not Applicable	Not Applicable	Not Applicable
GCA_022802485.1	Proteus mirabilis	NCBI Assembly	One	Not Applicable	Not Applicable	Not Applicable	Not Applicable
GCA_022802515.1	Proteus mirabilis	NCBI Assembly	One	Not Applicable	Not Applicable	Not Applicable	Not Applicable
GCA_022802575.1	Proteus mirabilis	NCBI Assembly	One	Not Applicable	Not Applicable	Not Applicable	Not Applicable
GCA_022802595.1	Proteus mirabilis	NCBI Assembly	One	Not Applicable	Not Applicable	Not Applicable	Not Applicable
GCA_022802605.1	Proteus mirabilis	NCBI Assembly	One	Not Applicable	Not Applicable	Not Applicable	Not Applicable
GCA_022802635.1	Proteus mirabilis	NCBI Assembly	One	Not Applicable	Not Applicable	Not Applicable	Not Applicable
GCA_022802655.1	Proteus mirabilis	NCBI Assembly	One	Not Applicable	Not Applicable	Not Applicable	Not Applicable
GCA_022802665.1	Proteus mirabilis	NCBI Assembly	One	Not Applicable	Not Applicable	Not Applicable	Not Applicable
GCA_022802695.1	Proteus mirabilis	NCBI Assembly	One	Not Applicable	Not Applicable	Not Applicable	Not Applicable
GCA_022876185.1	Proteus mirabilis	NCBI Assembly	One	Not Applicable	Not Applicable	Not Applicable	Not Applicable
GCA_022890875.1	Proteus mirabilis	NCBI Assembly	One	Not Applicable	Not Applicable	Not Applicable	Not Applicable
GCA_022948735.1	Proteus mirabilis	NCBI Assembly	One	Not Applicable	Not Applicable	Not Applicable	Not Applicable
GCA_022968655.1	Proteus mirabilis	NCBI Assembly	One	Not Applicable	Not Applicable	Not Applicable	Not Applicable
GCA_023035995.1	Proteus mirabilis	NCBI Assembly	One	Not Applicable	Not Applicable	Not Applicable	Not Applicable
GCA_023039795.1	Proteus mirabilis	NCBI Assembly	One	Not Applicable	Not Applicable	Not Applicable	Not Applicable
GCA_023039815.1	Proteus mirabilis	NCBI Assembly	One	Not Applicable	Not Applicable	Not Applicable	Not Applicable
GCA_023042695.1	Proteus mirabilis	NCBI Assembly	One	Not Applicable	Not Applicable	Not Applicable	Not Applicable
GCA_023043605.1	Proteus mirabilis	NCBI Assembly	One	Not Applicable	Not Applicable	Not Applicable	Not Applicable
GCA_023064275.1	Proteus mirabilis	NCBI Assembly	One	Not Applicable	Not Applicable	Not Applicable	Not Applicable
GCA_023069175.1	Proteus mirabilis	NCBI Assembly	One	Not Applicable	Not Applicable	Not Applicable	Not Applicable
GCA_023093855.1	Proteus mirabilis	NCBI Assembly	One	Not Applicable	Not Applicable	Not Applicable	Not Applicable
GCA_023203255.1	Proteus mirabilis	NCBI Assembly	One	Not Applicable	Not Applicable	Not Applicable	Not Applicable
GCA_023231595.1	Proteus mirabilis	NCBI Assembly	One	Not Applicable	Not Applicable	Not Applicable	Not Applicable
GCA_023239125.1	Proteus mirabilis	NCBI Assembly	One	Not Applicable	Not Applicable	Not Applicable	Not Applicable
GCA_023242175.1	Proteus mirabilis	NCBI Assembly	One	Not Applicable	Not Applicable	Not Applicable	Not Applicable
GCA_023242195.1	Proteus mirabilis	NCBI Assembly	One	Not Applicable	Not Applicable	Not Applicable	Not Applicable
GCA_900101725.1	Proteus mirabilis	NCBI Assembly	One	Not Applicable	Not Applicable	Not Applicable	Not Applicable
GCA_900113495.1	Proteus mirabilis	NCBI Assembly	One	Not Applicable	Not Applicable	Not Applicable	Not Applicable
GCA_900454995.1	Proteus mirabilis	NCBI Assembly	One	Not Applicable	Not Applicable	Not Applicable	Not Applicable
GCA_900455025.1	Proteus mirabilis	NCBI Assembly	One	Not Applicable	Not Applicable	Not Applicable	Not Applicable
GCA_900455045.1	Proteus mirabilis	NCBI Assembly	One	Not Applicable	Not Applicable	Not Applicable	Not Applicable
GCA_900455055.1	Proteus mirabilis	NCBI Assembly	One	Not Applicable	Not Applicable	Not Applicable	Not Applicable
GCA_900455065.1	Proteus mirabilis	NCBI Assembly	One	Not Applicable	Not Applicable	Not Applicable	Not Applicable
GCA_900455195.1	Proteus mirabilis	NCBI Assembly	One	Not Applicable	Not Applicable	Not Applicable	Not Applicable
GCA_900455245.1	Proteus mirabilis	NCBI Assembly	One	Not Applicable	Not Applicable	Not Applicable	Not Applicable
GCA_900635965.1	Proteus mirabilis	NCBI Assembly	One	Not Applicable	Not Applicable	Not Applicable	Not Applicable
GCA_901485075.1	Proteus mirabilis	NCBI Assembly	One	Not Applicable	Not Applicable	Not Applicable	Not Applicable
GCA_902387925.1	Proteus mirabilis	NCBI Assembly	One	Not Applicable	Not Applicable	Not Applicable	Not Applicable
GCA_905204495.1	Proteus mirabilis	NCBI Assembly	One	Not Applicable	Not Applicable	Not Applicable	Not Applicable
GCA_910574505.1	Proteus mirabilis	NCBI Assembly	One	Not Applicable	Not Applicable	Not Applicable	Not Applicable
ERR1212017	Proteus mirabilis	NCBI SRA	One	Not Applicable	Not Applicable	Not Applicable	Not Applicable
ERR3040174	Proteus mirabilis	NCBI SRA	One	Not Applicable	Not Applicable	Not Applicable	Not Applicable
ERR3040175	Proteus mirabilis	NCBI SRA	One	Not Applicable	Not Applicable	Not Applicable	Not Applicable
ERR3040176	Proteus mirabilis	NCBI SRA	One	Not Applicable	Not Applicable	Not Applicable	Not Applicable
ERR3040177	Proteus mirabilis	NCBI SRA	One	Not Applicable	Not Applicable	Not Applicable	Not Applicable
ERR3040181	Proteus mirabilis	NCBI SRA	One	Not Applicable	Not Applicable	Not Applicable	Not Applicable
ERR3040182	Proteus mirabilis	NCBI SRA	One	Not Applicable	Not Applicable	Not Applicable	Not Applicable
ERR3040185	Proteus mirabilis	NCBI SRA	One	Not Applicable	Not Applicable	Not Applicable	Not Applicable
ERR3040187	Proteus mirabilis	NCBI SRA	One	Not Applicable	Not Applicable	Not Applicable	Not Applicable
ERR3040200	Proteus mirabilis	NCBI SRA	One	Not Applicable	Not Applicable	Not Applicable	Not Applicable
ERR3256428	Proteus mirabilis	NCBI SRA	One	Not Applicable	Not Applicable	Not Applicable	Not Applicable
ERR3500178	Proteus mirabilis	NCBI SRA	One	Not Applicable	Not Applicable	Not Applicable	Not Applicable
ERR4014635	Proteus mirabilis	NCBI SRA	One	Not Applicable	Not Applicable	Not Applicable	Not Applicable
ERR4920660	Proteus mirabilis	NCBI SRA	One	Not Applicable	Not Applicable	Not Applicable	Not Applicable
ERR4920672	Proteus mirabilis	NCBI SRA	One	Not Applicable	Not Applicable	Not Applicable	Not Applicable
ERR664321	Proteus mirabilis	NCBI SRA	One	Not Applicable	Not Applicable	Not Applicable	Not Applicable
ERR664322	Proteus mirabilis	NCBI SRA	One	Not Applicable	Not Applicable	Not Applicable	Not Applicable
ERR664323	Proteus mirabilis	NCBI SRA	One	Not Applicable	Not Applicable	Not Applicable	Not Applicable
ERR664324	Proteus mirabilis	NCBI SRA	One	Not Applicable	Not Applicable	Not Applicable	Not Applicable
ERR664325	Proteus mirabilis	NCBI SRA	One	Not Applicable	Not Applicable	Not Applicable	Not Applicable
ERR664326	Proteus mirabilis	NCBI SRA	One	Not Applicable	Not Applicable	Not Applicable	Not Applicable
ERR664327	Proteus mirabilis	NCBI SRA	One	Not Applicable	Not Applicable	Not Applicable	Not Applicable
ERR664328	Proteus mirabilis	NCBI SRA	One	Not Applicable	Not Applicable	Not Applicable	Not Applicable
ERR664329	Proteus mirabilis	NCBI SRA	One	Not Applicable	Not Applicable	Not Applicable	Not Applicable
ERR664330	Proteus mirabilis	NCBI SRA	One	Not Applicable	Not Applicable	Not Applicable	Not Applicable
ERR664331	Proteus mirabilis	NCBI SRA	One	Not Applicable	Not Applicable	Not Applicable	Not Applicable
ERR664332	Proteus mirabilis	NCBI SRA	One	Not Applicable	Not Applicable	Not Applicable	Not Applicable
ERR664333	Proteus mirabilis	NCBI SRA	One	Not Applicable	Not Applicable	Not Applicable	Not Applicable
ERR664334	Proteus mirabilis	NCBI SRA	One	Not Applicable	Not Applicable	Not Applicable	Not Applicable
ERR664335	Proteus mirabilis	NCBI SRA	One	Not Applicable	Not Applicable	Not Applicable	Not Applicable
ERR664336	Proteus mirabilis	NCBI SRA	One	Not Applicable	Not Applicable	Not Applicable	Not Applicable
ERR664337	Proteus mirabilis	NCBI SRA	One	Not Applicable	Not Applicable	Not Applicable	Not Applicable
ERR664338	Proteus mirabilis	NCBI SRA	One	Not Applicable	Not Applicable	Not Applicable	Not Applicable
ERR664339	Proteus mirabilis	NCBI SRA	One	Not Applicable	Not Applicable	Not Applicable	Not Applicable
ERR664340	Proteus mirabilis	NCBI SRA	One	Not Applicable	Not Applicable	Not Applicable	Not Applicable
ERR664341	Proteus mirabilis	NCBI SRA	One	Not Applicable	Not Applicable	Not Applicable	Not Applicable
ERR664342	Proteus mirabilis	NCBI SRA	One	Not Applicable	Not Applicable	Not Applicable	Not Applicable
ERR664343	Proteus mirabilis	NCBI SRA	One	Not Applicable	Not Applicable	Not Applicable	Not Applicable
ERR664344	Proteus mirabilis	NCBI SRA	One	Not Applicable	Not Applicable	Not Applicable	Not Applicable
ERR766382	Proteus mirabilis	NCBI SRA	One	Not Applicable	Not Applicable	Not Applicable	Not Applicable
SRR10905459	Proteus mirabilis	NCBI SRA	One	Not Applicable	Not Applicable	Not Applicable	Not Applicable
SRR10905790	Proteus mirabilis	NCBI SRA	One	Not Applicable	Not Applicable	Not Applicable	Not Applicable
SRR11028796	Proteus mirabilis	NCBI SRA	One	Not Applicable	Not Applicable	Not Applicable	Not Applicable
SRR11028797	Proteus mirabilis	NCBI SRA	One	Not Applicable	Not Applicable	Not Applicable	Not Applicable
SRR11028798	Proteus mirabilis	NCBI SRA	One	Not Applicable	Not Applicable	Not Applicable	Not Applicable
SRR11028799	Proteus mirabilis	NCBI SRA	One	Not Applicable	Not Applicable	Not Applicable	Not Applicable
SRR11028800	Proteus mirabilis	NCBI SRA	One	Not Applicable	Not Applicable	Not Applicable	Not Applicable
SRR11028801	Proteus mirabilis	NCBI SRA	One	Not Applicable	Not Applicable	Not Applicable	Not Applicable
SRR11028802	Proteus mirabilis	NCBI SRA	One	Not Applicable	Not Applicable	Not Applicable	Not Applicable
SRR11028803	Proteus mirabilis	NCBI SRA	One	Not Applicable	Not Applicable	Not Applicable	Not Applicable
SRR11028804	Proteus mirabilis	NCBI SRA	One	Not Applicable	Not Applicable	Not Applicable	Not Applicable
SRR11028805	Proteus mirabilis	NCBI SRA	One	Not Applicable	Not Applicable	Not Applicable	Not Applicable
SRR11028806	Proteus mirabilis	NCBI SRA	One	Not Applicable	Not Applicable	Not Applicable	Not Applicable
SRR11028807	Proteus mirabilis	NCBI SRA	One	Not Applicable	Not Applicable	Not Applicable	Not Applicable
SRR11028808	Proteus mirabilis	NCBI SRA	One	Not Applicable	Not Applicable	Not Applicable	Not Applicable
SRR11028809	Proteus mirabilis	NCBI SRA	One	Not Applicable	Not Applicable	Not Applicable	Not Applicable
SRR11028810	Proteus mirabilis	NCBI SRA	One	Not Applicable	Not Applicable	Not Applicable	Not Applicable
SRR11028811	Proteus mirabilis	NCBI SRA	One	Not Applicable	Not Applicable	Not Applicable	Not Applicable
SRR11028895	Proteus mirabilis	NCBI SRA	One	Not Applicable	Not Applicable	Not Applicable	Not Applicable
SRR11068477	Proteus mirabilis	NCBI SRA	One	Not Applicable	Not Applicable	Not Applicable	Not Applicable
SRR11103428	Proteus mirabilis	NCBI SRA	One	Not Applicable	Not Applicable	Not Applicable	Not Applicable
SRR11103429	Proteus mirabilis	NCBI SRA	One	Not Applicable	Not Applicable	Not Applicable	Not Applicable
SRR11103430	Proteus mirabilis	NCBI SRA	One	Not Applicable	Not Applicable	Not Applicable	Not Applicable
SRR11297097	Proteus mirabilis	NCBI SRA	One	Not Applicable	Not Applicable	Not Applicable	Not Applicable
SRR11297205	Proteus mirabilis	NCBI SRA	One	Not Applicable	Not Applicable	Not Applicable	Not Applicable
SRR11297234	Proteus mirabilis	NCBI SRA	One	Not Applicable	Not Applicable	Not Applicable	Not Applicable
SRR11402648	Proteus mirabilis	NCBI SRA	One	Not Applicable	Not Applicable	Not Applicable	Not Applicable
SRR11402649	Proteus mirabilis	NCBI SRA	One	Not Applicable	Not Applicable	Not Applicable	Not Applicable
SRR11402650	Proteus mirabilis	NCBI SRA	One	Not Applicable	Not Applicable	Not Applicable	Not Applicable
SRR11402669	Proteus mirabilis	NCBI SRA	One	Not Applicable	Not Applicable	Not Applicable	Not Applicable
SRR11402670	Proteus mirabilis	NCBI SRA	One	Not Applicable	Not Applicable	Not Applicable	Not Applicable
SRR11402675	Proteus mirabilis	NCBI SRA	One	Not Applicable	Not Applicable	Not Applicable	Not Applicable
SRR12009627	Proteus mirabilis	NCBI SRA	One	Not Applicable	Not Applicable	Not Applicable	Not Applicable
SRR12009630	Proteus mirabilis	NCBI SRA	One	Not Applicable	Not Applicable	Not Applicable	Not Applicable
SRR12667781	Proteus mirabilis	NCBI SRA	One	Not Applicable	Not Applicable	Not Applicable	Not Applicable
SRR12667782	Proteus mirabilis	NCBI SRA	One	Not Applicable	Not Applicable	Not Applicable	Not Applicable
SRR12667786	Proteus mirabilis	NCBI SRA	One	Not Applicable	Not Applicable	Not Applicable	Not Applicable
SRR12667787	Proteus mirabilis	NCBI SRA	One	Not Applicable	Not Applicable	Not Applicable	Not Applicable
SRR12667804	Proteus mirabilis	NCBI SRA	One	Not Applicable	Not Applicable	Not Applicable	Not Applicable
SRR12667806	Proteus mirabilis	NCBI SRA	One	Not Applicable	Not Applicable	Not Applicable	Not Applicable
SRR12667810	Proteus mirabilis	NCBI SRA	One	Not Applicable	Not Applicable	Not Applicable	Not Applicable
SRR12667813	Proteus mirabilis	NCBI SRA	One	Not Applicable	Not Applicable	Not Applicable	Not Applicable
SRR12667814	Proteus mirabilis	NCBI SRA	One	Not Applicable	Not Applicable	Not Applicable	Not Applicable
SRR12972221	Proteus mirabilis	NCBI SRA	One	Not Applicable	Not Applicable	Not Applicable	Not Applicable
SRR13180610	Proteus mirabilis	NCBI SRA	One	Not Applicable	Not Applicable	Not Applicable	Not Applicable
SRR13302011	Proteus mirabilis	NCBI SRA	One	Not Applicable	Not Applicable	Not Applicable	Not Applicable
SRR13302013	Proteus mirabilis	NCBI SRA	One	Not Applicable	Not Applicable	Not Applicable	Not Applicable
SRR13302032	Proteus mirabilis	NCBI SRA	One	Not Applicable	Not Applicable	Not Applicable	Not Applicable
SRR13337511	Proteus mirabilis	NCBI SRA	One	Not Applicable	Not Applicable	Not Applicable	Not Applicable
SRR13337518	Proteus mirabilis	NCBI SRA	One	Not Applicable	Not Applicable	Not Applicable	Not Applicable
SRR13823707	Proteus mirabilis	NCBI SRA	One	Not Applicable	Not Applicable	Not Applicable	Not Applicable
SRR13893618	Proteus mirabilis	NCBI SRA	One	Not Applicable	Not Applicable	Not Applicable	Not Applicable
SRR13893670	Proteus mirabilis	NCBI SRA	One	Not Applicable	Not Applicable	Not Applicable	Not Applicable
SRR13893676	Proteus mirabilis	NCBI SRA	One	Not Applicable	Not Applicable	Not Applicable	Not Applicable
SRR13893680	Proteus mirabilis	NCBI SRA	One	Not Applicable	Not Applicable	Not Applicable	Not Applicable
SRR13926740	Proteus mirabilis	NCBI SRA	One	Not Applicable	Not Applicable	Not Applicable	Not Applicable
SRR14402781	Proteus mirabilis	NCBI SRA	One	Not Applicable	Not Applicable	Not Applicable	Not Applicable
SRR14513828	Proteus mirabilis	NCBI SRA	One	Not Applicable	Not Applicable	Not Applicable	Not Applicable
SRR14616019	Proteus mirabilis	NCBI SRA	One	Not Applicable	Not Applicable	Not Applicable	Not Applicable
SRR14832346	Proteus mirabilis	NCBI SRA	One	Not Applicable	Not Applicable	Not Applicable	Not Applicable
SRR15676377	Proteus mirabilis	NCBI SRA	One	Not Applicable	Not Applicable	Not Applicable	Not Applicable
SRR6058748	Proteus mirabilis	NCBI SRA	One	Not Applicable	Not Applicable	Not Applicable	Not Applicable
SRR6165286	Proteus mirabilis	NCBI SRA	One	Not Applicable	Not Applicable	Not Applicable	Not Applicable
SRR6165291	Proteus mirabilis	NCBI SRA	One	Not Applicable	Not Applicable	Not Applicable	Not Applicable
SRR769955	Proteus mirabilis	NCBI SRA	One	Not Applicable	Not Applicable	Not Applicable	Not Applicable
SRR7822170	Proteus mirabilis	NCBI SRA	One	Not Applicable	Not Applicable	Not Applicable	Not Applicable
SRR7822171	Proteus mirabilis	NCBI SRA	One	Not Applicable	Not Applicable	Not Applicable	Not Applicable
SRR7822172	Proteus mirabilis	NCBI SRA	One	Not Applicable	Not Applicable	Not Applicable	Not Applicable
SRR7822173	Proteus mirabilis	NCBI SRA	One	Not Applicable	Not Applicable	Not Applicable	Not Applicable
SRR7822174	Proteus mirabilis	NCBI SRA	One	Not Applicable	Not Applicable	Not Applicable	Not Applicable
SRR7822175	Proteus mirabilis	NCBI SRA	One	Not Applicable	Not Applicable	Not Applicable	Not Applicable
SRR7822176	Proteus mirabilis	NCBI SRA	One	Not Applicable	Not Applicable	Not Applicable	Not Applicable
SRR7822177	Proteus mirabilis	NCBI SRA	One	Not Applicable	Not Applicable	Not Applicable	Not Applicable
SRR7822178	Proteus mirabilis	NCBI SRA	One	Not Applicable	Not Applicable	Not Applicable	Not Applicable
SRR7822179	Proteus mirabilis	NCBI SRA	One	Not Applicable	Not Applicable	Not Applicable	Not Applicable
SRR7822180	Proteus mirabilis	NCBI SRA	One	Not Applicable	Not Applicable	Not Applicable	Not Applicable
SRR7822181	Proteus mirabilis	NCBI SRA	One	Not Applicable	Not Applicable	Not Applicable	Not Applicable
SRR7822182	Proteus mirabilis	NCBI SRA	One	Not Applicable	Not Applicable	Not Applicable	Not Applicable
SRR7822183	Proteus mirabilis	NCBI SRA	One	Not Applicable	Not Applicable	Not Applicable	Not Applicable
SRR7822185	Proteus mirabilis	NCBI SRA	One	Not Applicable	Not Applicable	Not Applicable	Not Applicable
SRR7822186	Proteus mirabilis	NCBI SRA	One	Not Applicable	Not Applicable	Not Applicable	Not Applicable
SRR7822187	Proteus mirabilis	NCBI SRA	One	Not Applicable	Not Applicable	Not Applicable	Not Applicable
SRR7822188	Proteus mirabilis	NCBI SRA	One	Not Applicable	Not Applicable	Not Applicable	Not Applicable
SRR8816402	Proteus mirabilis	NCBI SRA	One	Not Applicable	Not Applicable	Not Applicable	Not Applicable
SRR9693348	Proteus mirabilis	NCBI SRA	One	Not Applicable	Not Applicable	Not Applicable	Not Applicable
SRR9693349	Proteus mirabilis	NCBI SRA	One	Not Applicable	Not Applicable	Not Applicable	Not Applicable
SRR9693350	Proteus mirabilis	NCBI SRA	One	Not Applicable	Not Applicable	Not Applicable	Not Applicable
SRR9693351	Proteus mirabilis	NCBI SRA	One	Not Applicable	Not Applicable	Not Applicable	Not Applicable
SRR9693352	Proteus mirabilis	NCBI SRA	One	Not Applicable	Not Applicable	Not Applicable	Not Applicable
SRR9693353	Proteus mirabilis	NCBI SRA	One	Not Applicable	Not Applicable	Not Applicable	Not Applicable
SRR9693354	Proteus mirabilis	NCBI SRA	One	Not Applicable	Not Applicable	Not Applicable	Not Applicable
SRR9693355	Proteus mirabilis	NCBI SRA	One	Not Applicable	Not Applicable	Not Applicable	Not Applicable
SRR9693356	Proteus mirabilis	NCBI SRA	One	Not Applicable	Not Applicable	Not Applicable	Not Applicable
SRR9693357	Proteus mirabilis	NCBI SRA	One	Not Applicable	Not Applicable	Not Applicable	Not Applicable
SRR9734763	Proteus mirabilis	NCBI SRA	One	Not Applicable	Not Applicable	Not Applicable	Not Applicable
SRR9734767	Proteus mirabilis	NCBI SRA	One	Not Applicable	Not Applicable	Not Applicable	Not Applicable
SRR9734770	Proteus mirabilis	NCBI SRA	One	Not Applicable	Not Applicable	Not Applicable	Not Applicable
SRR9734808	Proteus mirabilis	NCBI SRA	One	Not Applicable	Not Applicable	Not Applicable	Not Applicable
GCA_001654855.1	Proteus myxofaciens	NCBI Assembly	Not Applicable	Not Applicable	Not Applicable	Not Applicable	Not Applicable
GCA_000155835.1	Proteus penneri	NCBI Assembly	Not Applicable	Not Applicable	Not Applicable	Not Applicable	Not Applicable
GCA_001049955.1	Proteus penneri	NCBI Assembly	Not Applicable	Not Applicable	Not Applicable	Not Applicable	Not Applicable
GCA_003144445.1	Proteus penneri	NCBI Assembly	Not Applicable	Not Applicable	Not Applicable	Not Applicable	Not Applicable
GCA_003144535.1	Proteus penneri	NCBI Assembly	Not Applicable	Not Applicable	Not Applicable	Not Applicable	Not Applicable
GCA_009915125.1	Proteus penneri	NCBI Assembly	Not Applicable	Not Applicable	Not Applicable	Not Applicable	Not Applicable
GCA_009915135.1	Proteus penneri	NCBI Assembly	Not Applicable	Not Applicable	Not Applicable	Not Applicable	Not Applicable
GCA_009915235.1	Proteus penneri	NCBI Assembly	Not Applicable	Not Applicable	Not Applicable	Not Applicable	Not Applicable
GCA_009915285.1	Proteus penneri	NCBI Assembly	Not Applicable	Not Applicable	Not Applicable	Not Applicable	Not Applicable
GCA_009915295.1	Proteus penneri	NCBI Assembly	Not Applicable	Not Applicable	Not Applicable	Not Applicable	Not Applicable
GCA_009915335.1	Proteus penneri	NCBI Assembly	Not Applicable	Not Applicable	Not Applicable	Not Applicable	Not Applicable
GCA_009915355.1	Proteus penneri	NCBI Assembly	Not Applicable	Not Applicable	Not Applicable	Not Applicable	Not Applicable
GCA_009915425.1	Proteus penneri	NCBI Assembly	Not Applicable	Not Applicable	Not Applicable	Not Applicable	Not Applicable
GCA_009915435.1	Proteus penneri	NCBI Assembly	Not Applicable	Not Applicable	Not Applicable	Not Applicable	Not Applicable
GCA_009915465.1	Proteus penneri	NCBI Assembly	Not Applicable	Not Applicable	Not Applicable	Not Applicable	Not Applicable
GCA_009915475.1	Proteus penneri	NCBI Assembly	Not Applicable	Not Applicable	Not Applicable	Not Applicable	Not Applicable
GCA_009915485.1	Proteus penneri	NCBI Assembly	Not Applicable	Not Applicable	Not Applicable	Not Applicable	Not Applicable
GCA_009915565.1	Proteus penneri	NCBI Assembly	Not Applicable	Not Applicable	Not Applicable	Not Applicable	Not Applicable
GCA_009915585.1	Proteus penneri	NCBI Assembly	Not Applicable	Not Applicable	Not Applicable	Not Applicable	Not Applicable
GCA_009915595.1	Proteus penneri	NCBI Assembly	Not Applicable	Not Applicable	Not Applicable	Not Applicable	Not Applicable
GCA_015556805.1	Proteus penneri	NCBI Assembly	Not Applicable	Not Applicable	Not Applicable	Not Applicable	Not Applicable
GCA_016028675.1	Proteus penneri	NCBI Assembly	Not Applicable	Not Applicable	Not Applicable	Not Applicable	Not Applicable
GCA_016405815.1	Proteus penneri	NCBI Assembly	Not Applicable	Not Applicable	Not Applicable	Not Applicable	Not Applicable
GCA_019375415.1	Proteus penneri	NCBI Assembly	Not Applicable	Not Applicable	Not Applicable	Not Applicable	Not Applicable
GCA_022369495.1	Proteus penneri	NCBI Assembly	Not Applicable	Not Applicable	Not Applicable	Not Applicable	Not Applicable
GCA_900455015.1	Proteus penneri	NCBI Assembly	Not Applicable	Not Applicable	Not Applicable	Not Applicable	Not Applicable
GCA_902387695.1	Proteus penneri	NCBI Assembly	Not Applicable	Not Applicable	Not Applicable	Not Applicable	Not Applicable
SRR13893604	Proteus penneri	NCBI SRA	Not Applicable	Not Applicable	Not Applicable	Not Applicable	Not Applicable
SRR8892852	Proteus penneri	NCBI SRA	Not Applicable	Not Applicable	Not Applicable	Not Applicable	Not Applicable
GCA_001939795.1	Proteus terrae	NCBI Assembly	Not Applicable	Not Applicable	Not Applicable	Not Applicable	Not Applicable
GCA_002206145.2	Proteus terrae	NCBI Assembly	Not Applicable	Not Applicable	Not Applicable	Not Applicable	Not Applicable
GCA_002591155.1	Proteus terrae	NCBI Assembly	Not Applicable	Not Applicable	Not Applicable	Not Applicable	Not Applicable
GCA_002749905.1	Proteus terrae	NCBI Assembly	Not Applicable	Not Applicable	Not Applicable	Not Applicable	Not Applicable
GCA_003144325.1	Proteus terrae	NCBI Assembly	Not Applicable	Not Applicable	Not Applicable	Not Applicable	Not Applicable
GCA_003144335.1	Proteus terrae	NCBI Assembly	Not Applicable	Not Applicable	Not Applicable	Not Applicable	Not Applicable
GCA_003144435.1	Proteus terrae	NCBI Assembly	Not Applicable	Not Applicable	Not Applicable	Not Applicable	Not Applicable
GCA_003144495.1	Proteus terrae	NCBI Assembly	Not Applicable	Not Applicable	Not Applicable	Not Applicable	Not Applicable
GCA_003336825.1	Proteus terrae	NCBI Assembly	Not Applicable	Not Applicable	Not Applicable	Not Applicable	Not Applicable
GCA_009740265.1	Proteus terrae	NCBI Assembly	Not Applicable	Not Applicable	Not Applicable	Not Applicable	Not Applicable
GCA_009828885.1	Proteus terrae	NCBI Assembly	Not Applicable	Not Applicable	Not Applicable	Not Applicable	Not Applicable
GCA_009828895.1	Proteus terrae	NCBI Assembly	Not Applicable	Not Applicable	Not Applicable	Not Applicable	Not Applicable
GCA_009828975.1	Proteus terrae	NCBI Assembly	Not Applicable	Not Applicable	Not Applicable	Not Applicable	Not Applicable
GCA_009856995.1	Proteus terrae	NCBI Assembly	Not Applicable	Not Applicable	Not Applicable	Not Applicable	Not Applicable
GCA_009915995.1	Proteus terrae	NCBI Assembly	Not Applicable	Not Applicable	Not Applicable	Not Applicable	Not Applicable
GCA_009931275.1	Proteus terrae	NCBI Assembly	Not Applicable	Not Applicable	Not Applicable	Not Applicable	Not Applicable
GCA_011045795.1	Proteus terrae	NCBI Assembly	Not Applicable	Not Applicable	Not Applicable	Not Applicable	Not Applicable
GCA_011045835.1	Proteus terrae	NCBI Assembly	Not Applicable	Not Applicable	Not Applicable	Not Applicable	Not Applicable
GCA_011046025.1	Proteus terrae	NCBI Assembly	Not Applicable	Not Applicable	Not Applicable	Not Applicable	Not Applicable
GCA_013122195.1	Proteus terrae	NCBI Assembly	Not Applicable	Not Applicable	Not Applicable	Not Applicable	Not Applicable
GCA_013171285.1	Proteus terrae	NCBI Assembly	Not Applicable	Not Applicable	Not Applicable	Not Applicable	Not Applicable
GCA_013171305.1	Proteus terrae	NCBI Assembly	Not Applicable	Not Applicable	Not Applicable	Not Applicable	Not Applicable
GCA_015475555.1	Proteus terrae	NCBI Assembly	Not Applicable	Not Applicable	Not Applicable	Not Applicable	Not Applicable
GCA_015722545.1	Proteus terrae	NCBI Assembly	Not Applicable	Not Applicable	Not Applicable	Not Applicable	Not Applicable
GCA_015722565.1	Proteus terrae	NCBI Assembly	Not Applicable	Not Applicable	Not Applicable	Not Applicable	Not Applicable
GCA_015722865.1	Proteus terrae	NCBI Assembly	Not Applicable	Not Applicable	Not Applicable	Not Applicable	Not Applicable
GCA_015723795.1	Proteus terrae	NCBI Assembly	Not Applicable	Not Applicable	Not Applicable	Not Applicable	Not Applicable
GCA_015739625.1	Proteus terrae	NCBI Assembly	Not Applicable	Not Applicable	Not Applicable	Not Applicable	Not Applicable
GCA_015740205.1	Proteus terrae	NCBI Assembly	Not Applicable	Not Applicable	Not Applicable	Not Applicable	Not Applicable
GCA_016405805.1	Proteus terrae	NCBI Assembly	Not Applicable	Not Applicable	Not Applicable	Not Applicable	Not Applicable
GCA_016405845.1	Proteus terrae	NCBI Assembly	Not Applicable	Not Applicable	Not Applicable	Not Applicable	Not Applicable
GCA_016647575.1	Proteus terrae	NCBI Assembly	Not Applicable	Not Applicable	Not Applicable	Not Applicable	Not Applicable
GCA_018138925.1	Proteus terrae	NCBI Assembly	Not Applicable	Not Applicable	Not Applicable	Not Applicable	Not Applicable
GCA_018223585.1	Proteus terrae	NCBI Assembly	Not Applicable	Not Applicable	Not Applicable	Not Applicable	Not Applicable
GCA_018286575.1	Proteus terrae	NCBI Assembly	Not Applicable	Not Applicable	Not Applicable	Not Applicable	Not Applicable
GCA_019376775.1	Proteus terrae	NCBI Assembly	Not Applicable	Not Applicable	Not Applicable	Not Applicable	Not Applicable
GCA_019376795.1	Proteus terrae	NCBI Assembly	Not Applicable	Not Applicable	Not Applicable	Not Applicable	Not Applicable
GCA_020011205.1	Proteus terrae	NCBI Assembly	Not Applicable	Not Applicable	Not Applicable	Not Applicable	Not Applicable
GCA_020024955.1	Proteus terrae	NCBI Assembly	Not Applicable	Not Applicable	Not Applicable	Not Applicable	Not Applicable
GCA_020535465.1	Proteus terrae	NCBI Assembly	Not Applicable	Not Applicable	Not Applicable	Not Applicable	Not Applicable
GCA_021440385.1	Proteus terrae	NCBI Assembly	Not Applicable	Not Applicable	Not Applicable	Not Applicable	Not Applicable
GCA_021533285.1	Proteus terrae	NCBI Assembly	Not Applicable	Not Applicable	Not Applicable	Not Applicable	Not Applicable
GCA_021533345.1	Proteus terrae	NCBI Assembly	Not Applicable	Not Applicable	Not Applicable	Not Applicable	Not Applicable
ERR4014468	Proteus terrae	NCBI SRA	Not Applicable	Not Applicable	Not Applicable	Not Applicable	Not Applicable
SRR11297230	Proteus terrae	NCBI SRA	Not Applicable	Not Applicable	Not Applicable	Not Applicable	Not Applicable
SRR11297232	Proteus terrae	NCBI SRA	Not Applicable	Not Applicable	Not Applicable	Not Applicable	Not Applicable
GCA_000754995.1	Proteus vulgaris	NCBI Assembly	Not Applicable	Not Applicable	Not Applicable	Not Applicable	Not Applicable
GCA_002184635.2	Proteus vulgaris	NCBI Assembly	Not Applicable	Not Applicable	Not Applicable	Not Applicable	Not Applicable
GCA_002411435.1	Proteus vulgaris	NCBI Assembly	Not Applicable	Not Applicable	Not Applicable	Not Applicable	Not Applicable
GCA_002894405.1	Proteus vulgaris	NCBI Assembly	Not Applicable	Not Applicable	Not Applicable	Not Applicable	Not Applicable
GCA_003536915.1	Proteus vulgaris	NCBI Assembly	Not Applicable	Not Applicable	Not Applicable	Not Applicable	Not Applicable
GCA_003812525.1	Proteus vulgaris	NCBI Assembly	Not Applicable	Not Applicable	Not Applicable	Not Applicable	Not Applicable
GCA_009915885.1	Proteus vulgaris	NCBI Assembly	Not Applicable	Not Applicable	Not Applicable	Not Applicable	Not Applicable
GCA_009915925.1	Proteus vulgaris	NCBI Assembly	Not Applicable	Not Applicable	Not Applicable	Not Applicable	Not Applicable
GCA_009915965.1	Proteus vulgaris	NCBI Assembly	Not Applicable	Not Applicable	Not Applicable	Not Applicable	Not Applicable
GCA_009915985.1	Proteus vulgaris	NCBI Assembly	Not Applicable	Not Applicable	Not Applicable	Not Applicable	Not Applicable
GCA_015739765.1	Proteus vulgaris	NCBI Assembly	Not Applicable	Not Applicable	Not Applicable	Not Applicable	Not Applicable
GCA_015739905.1	Proteus vulgaris	NCBI Assembly	Not Applicable	Not Applicable	Not Applicable	Not Applicable	Not Applicable
GCA_016239165.1	Proteus vulgaris	NCBI Assembly	Not Applicable	Not Applicable	Not Applicable	Not Applicable	Not Applicable
GCA_019344855.1	Proteus vulgaris	NCBI Assembly	Not Applicable	Not Applicable	Not Applicable	Not Applicable	Not Applicable
GCA_020097355.1	Proteus vulgaris	NCBI Assembly	Not Applicable	Not Applicable	Not Applicable	Not Applicable	Not Applicable
GCA_022487205.1	Proteus vulgaris	NCBI Assembly	Not Applicable	Not Applicable	Not Applicable	Not Applicable	Not Applicable
GCA_900455275.1	Proteus vulgaris	NCBI Assembly	Not Applicable	Not Applicable	Not Applicable	Not Applicable	Not Applicable
GCA_901472505.1	Proteus vulgaris	NCBI Assembly	Not Applicable	Not Applicable	Not Applicable	Not Applicable	Not Applicable
GCA_902387915.1	Proteus vulgaris	NCBI Assembly	Not Applicable	Not Applicable	Not Applicable	Not Applicable	Not Applicable
ERR4013960	Proteus vulgaris	NCBI SRA	Not Applicable	Not Applicable	Not Applicable	Not Applicable	Not Applicable
ERR4013986	Proteus vulgaris	NCBI SRA	Not Applicable	Not Applicable	Not Applicable	Not Applicable	Not Applicable
ERR4014215	Proteus vulgaris	NCBI SRA	Not Applicable	Not Applicable	Not Applicable	Not Applicable	Not Applicable
ERR4014498	Proteus vulgaris	NCBI SRA	Not Applicable	Not Applicable	Not Applicable	Not Applicable	Not Applicable
ERR4014629	Proteus vulgaris	NCBI SRA	Not Applicable	Not Applicable	Not Applicable	Not Applicable	Not Applicable
ERR4014630	Proteus vulgaris	NCBI SRA	Not Applicable	Not Applicable	Not Applicable	Not Applicable	Not Applicable
ERR4014689	Proteus vulgaris	NCBI SRA	Not Applicable	Not Applicable	Not Applicable	Not Applicable	Not Applicable
ERR4014708	Proteus vulgaris	NCBI SRA	Not Applicable	Not Applicable	Not Applicable	Not Applicable	Not Applicable
P0103U	Proteus mirabilis	This Study	One	WUSM	Not Obtained	Not Obtained	Not Obtained
P0231U	Proteus mirabilis	This Study	One	WUSM	Not Obtained	Not Obtained	Not Obtained
P0077L	Proteus penneri	This Study	Not Applicable	WUSM	Not Obtained	Not Obtained	Not Obtained
P0078L	Proteus penneri	This Study	Not Applicable	WUSM	Not Obtained	Not Obtained	Not Obtained
P0173Bl	Proteus columbae	This Study	Not Applicable	WUSM	Blood	Yes	Proteus vulgaris
P0193	Proteus columbae	This Study	Not Applicable	WUSM	Blood	Yes	Proteus vulgaris
P0451U	Proteus columbae	This Study	Not Applicable	WUSM	Urine	Yes	Proteus vulgaris/hauseri
P0073U	Proteus mirabilis	This Study	Three	WUSM	Urine	Yes	Proteus mirabilis
P0090U	Proteus mirabilis	This Study	Three	WUSM	Urine	Yes	Proteus mirabilis
P0284T	Proteus mirabilis	This Study	Three	WUSM	Wound/Tissue/Ulcer	Yes	Proteus mirabilis
P0296U	Proteus mirabilis	This Study	Three	WUSM	Urine	Yes	Proteus mirabilis
P0339U	Proteus mirabilis	This Study	Three	WUSM	Urine	Yes	Proteus mirabilis
P0352U	Proteus mirabilis	This Study	Three	WUSM	Urine	Yes	Proteus mirabilis
P0364U	Proteus mirabilis	This Study	Three	WUSM	Urine	Yes	Proteus mirabilis
P0460W	Proteus mirabilis	This Study	Three	WUSM	Wound/Tissue/Ulcer	Yes	Proteus mirabilis
P0538	Proteus mirabilis	This Study	Three	WUSM	Urine	Yes	Proteus mirabilis
P0022U	Proteus mirabilis	This Study	Two	WUSM	Urine	Yes	Proteus mirabilis
P0138U	Proteus mirabilis	This Study	Two	WUSM	Urine	Yes	Proteus mirabilis
P0139U	Proteus mirabilis	This Study	Two	WUSM	Urine	Yes	Proteus mirabilis
P0210	Proteus mirabilis	This Study	Two	WUSM	Wound/Tissue/Ulcer	Yes	Proteus mirabilis
P0211	Proteus mirabilis	This Study	Two	WUSM	Bone	Yes	Proteus mirabilis
P0216	Proteus mirabilis	This Study	Two	WUSM	Bone	Yes	Proteus mirabilis
P0222K	Proteus mirabilis	This Study	Two	WUSM	Stone	Yes	Proteus mirabilis
P0227U	Proteus mirabilis	This Study	Two	WUSM	Urine	Yes	Proteus mirabilis
P0376U	Proteus mirabilis	This Study	Two	WUSM	Urine	Yes	Proteus mirabilis
P0408U	Proteus mirabilis	This Study	Two	WUSM	Urine	Yes	Proteus mirabilis
P0468U	Proteus mirabilis	This Study	Two	WUSM	Urine	Yes	Proteus mirabilis
BL-001	Proteus mirabilis	This Study	One	NorthShore University	Blood	Yes	Proteus mirabilis
BL-002	Proteus mirabilis	This Study	One	NorthShore University	Blood	Yes	Proteus mirabilis
BL-003	Proteus mirabilis	This Study	One	NorthShore University	Blood	Yes	Proteus mirabilis
BL-004	Proteus mirabilis	This Study	One	NorthShore University	Blood	Yes	Proteus mirabilis
BL-005	Proteus mirabilis	This Study	One	NorthShore University	Blood	Yes	Proteus mirabilis
BL-006	Proteus mirabilis	This Study	One	NorthShore University	Blood	Yes	Proteus mirabilis
BL-007	Proteus mirabilis	This Study	One	NorthShore University	Blood	Yes	Proteus mirabilis
BL-008	Proteus mirabilis	This Study	One	NorthShore University	Blood	Yes	Proteus mirabilis
BL-009	Proteus mirabilis	This Study	One	NorthShore University	Blood	Yes	Proteus mirabilis
BL-010	Proteus mirabilis	This Study	One	NorthShore University	Blood	Yes	Proteus mirabilis
BL-011	Proteus mirabilis	This Study	One	NorthShore University	Blood	Yes	Proteus mirabilis
BL-012	Proteus mirabilis	This Study	One	NorthShore University	Blood	Yes	Proteus mirabilis
BL-013	Proteus mirabilis	This Study	One	NorthShore University	Blood	Yes	Proteus mirabilis
BL-014	Proteus mirabilis	This Study	One	NorthShore University	Blood	Yes	Proteus mirabilis
BL-015	Proteus mirabilis	This Study	One	NorthShore University	Blood	Yes	Proteus mirabilis
BL-016	Proteus mirabilis	This Study	One	NorthShore University	Blood	Yes	Proteus mirabilis
BL-017	Proteus mirabilis	This Study	One	NorthShore University	Blood	Yes	Proteus mirabilis
BL-018	Proteus mirabilis	This Study	One	NorthShore University	Blood	Yes	Proteus mirabilis
BL-019	Proteus mirabilis	This Study	One	NorthShore University	Blood	Yes	Proteus mirabilis
BL-020	Proteus mirabilis	This Study	One	NorthShore University	Blood	Yes	Proteus mirabilis
BL-021	Proteus mirabilis	This Study	One	NorthShore University	Blood	Yes	Proteus mirabilis
BL-022	Proteus mirabilis	This Study	One	NorthShore University	Blood	Yes	Proteus mirabilis
BL-023	Proteus mirabilis	This Study	One	NorthShore University	Blood	Yes	Proteus mirabilis
BL-024	Proteus mirabilis	This Study	One	NorthShore University	Blood	Yes	Proteus mirabilis
BL-025	Proteus mirabilis	This Study	One	NorthShore University	Blood	Yes	Proteus mirabilis
P0001W	Proteus mirabilis	This Study	One	WUSM	Wound/Tissue/Ulcer	Yes	Proteus mirabilis
P0003BO	Proteus mirabilis	This Study	One	WUSM	Bone	Yes	Proteus mirabilis
P0004A	Proteus mirabilis	This Study	One	WUSM	Respiratory	Yes	Proteus mirabilis
P0005T	Proteus mirabilis	This Study	One	WUSM	Wound/Tissue/Ulcer	Yes	Proteus mirabilis
P0007T	Proteus mirabilis	This Study	One	WUSM	Wound/Tissue/Ulcer	Yes	Proteus mirabilis
P0008T	Proteus mirabilis	This Study	One	WUSM	Wound/Tissue/Ulcer	Yes	Proteus mirabilis
P0009W	Proteus mirabilis	This Study	One	WUSM	Wound/Tissue/Ulcer	Yes	Proteus mirabilis
P0010U	Proteus mirabilis	This Study	One	WUSM	Urine	Yes	Proteus mirabilis
P0012U	Proteus mirabilis	This Study	One	WUSM	Urine	Yes	Proteus mirabilis
P0015U	Proteus mirabilis	This Study	One	WUSM	Urine	Yes	Proteus mirabilis
P0016U	Proteus mirabilis	This Study	One	WUSM	Urine	Yes	Proteus mirabilis
P0017U	Proteus mirabilis	This Study	One	WUSM	Urine	Yes	Proteus mirabilis
P0018U	Proteus mirabilis	This Study	One	WUSM	Urine	Yes	Proteus mirabilis
P0019U	Proteus mirabilis	This Study	One	WUSM	Urine	Yes	Proteus mirabilis
P0020U	Proteus mirabilis	This Study	One	WUSM	Urine	Yes	Proteus mirabilis
P0021U	Proteus mirabilis	This Study	One	WUSM	Urine	Yes	Proteus mirabilis
P0023U	Proteus mirabilis	This Study	One	WUSM	Urine	Yes	Proteus mirabilis
P0024U	Proteus mirabilis	This Study	One	WUSM	Urine	Yes	Proteus mirabilis
P0025W	Proteus mirabilis	This Study	One	WUSM	Wound/Tissue/Ulcer	Yes	Proteus mirabilis
P0026W	Proteus mirabilis	This Study	One	WUSM	Wound/Tissue/Ulcer	Yes	Proteus mirabilis
P0028U	Proteus mirabilis	This Study	One	WUSM	Urine	Yes	Proteus mirabilis
P0033U	Proteus mirabilis	This Study	One	WUSM	Urine	Yes	Proteus mirabilis
P0034U	Proteus mirabilis	This Study	One	WUSM	Urine	Yes	Proteus mirabilis
P0035U	Proteus mirabilis	This Study	One	WUSM	Urine	Yes	Proteus mirabilis
P0037U	Proteus mirabilis	This Study	One	WUSM	Urine	Yes	Proteus mirabilis
P0038U	Proteus mirabilis	This Study	One	WUSM	Urine	Yes	Proteus mirabilis
P0039U	Proteus mirabilis	This Study	One	WUSM	Urine	Yes	Proteus mirabilis
P0041U	Proteus mirabilis	This Study	One	WUSM	Urine	Yes	Proteus mirabilis
P0042U	Proteus mirabilis	This Study	One	WUSM	Urine	Yes	Proteus mirabilis
P0043W	Proteus mirabilis	This Study	One	WUSM	Wound/Tissue/Ulcer	Yes	Proteus mirabilis
P0044W	Proteus mirabilis	This Study	One	WUSM	Wound/Tissue/Ulcer	Yes	Proteus mirabilis
P0047BL	Proteus mirabilis	This Study	One	WUSM	Blood	Yes	Proteus mirabilis
P0048U	Proteus mirabilis	This Study	One	WUSM	Urine	Yes	Proteus mirabilis
P0049U	Proteus mirabilis	This Study	One	WUSM	Urine	Yes	Proteus mirabilis
P0050U	Proteus mirabilis	This Study	One	WUSM	Urine	Yes	Proteus mirabilis
P0051A	Proteus mirabilis	This Study	One	WUSM	Wound/Tissue/Ulcer	Yes	Proteus mirabilis
P0053U	Proteus mirabilis	This Study	One	WUSM	Urine	Yes	Proteus mirabilis
P0054U	Proteus mirabilis	This Study	One	WUSM	Urine	Yes	Proteus mirabilis
P0055U	Proteus mirabilis	This Study	One	WUSM	Urine	Yes	Proteus mirabilis
P0060U	Proteus mirabilis	This Study	One	WUSM	Urine	Yes	Proteus mirabilis
P0063A	Proteus mirabilis	This Study	One	WUSM	Respiratory	Yes	Proteus mirabilis
P0064A	Proteus mirabilis	This Study	One	WUSM	Respiratory	Yes	Proteus mirabilis
P0065K	Proteus mirabilis	This Study	One	WUSM	Stone	Yes	Proteus mirabilis
P0066T	Proteus mirabilis	This Study	One	WUSM	Wound/Tissue/Ulcer	Yes	Proteus mirabilis
P0067E	Proteus mirabilis	This Study	One	WUSM	Respiratory	Yes	Proteus mirabilis
P0068U	Proteus mirabilis	This Study	One	WUSM	Urine	Yes	Proteus mirabilis
P0069U	Proteus mirabilis	This Study	One	WUSM	Urine	Yes	Proteus mirabilis
P0070U	Proteus mirabilis	This Study	One	WUSM	Urine	Yes	Proteus mirabilis
P0072U	Proteus mirabilis	This Study	One	WUSM	Urine	Yes	Proteus mirabilis
P0074U	Proteus mirabilis	This Study	One	WUSM	Urine	Yes	Proteus mirabilis
P0075U	Proteus mirabilis	This Study	One	WUSM	Urine	Yes	Proteus mirabilis
P0076U	Proteus mirabilis	This Study	One	WUSM	Urine	Yes	Proteus mirabilis
P0079W	Proteus mirabilis	This Study	One	WUSM	Wound/Tissue/Ulcer	Yes	Proteus mirabilis
P0080W	Proteus mirabilis	This Study	One	WUSM	Wound/Tissue/Ulcer	Yes	Proteus mirabilis
P0081T	Proteus mirabilis	This Study	One	WUSM	Wound/Tissue/Ulcer	Yes	Proteus mirabilis
P0088T	Proteus mirabilis	This Study	One	WUSM	Wound/Tissue/Ulcer	Yes	Proteus mirabilis
P0089T	Proteus mirabilis	This Study	One	WUSM	Wound/Tissue/Ulcer	Yes	Proteus mirabilis
P0091Bl	Proteus mirabilis	This Study	One	WUSM	Blood	Yes	Proteus mirabilis
P0092U	Proteus mirabilis	This Study	One	WUSM	Urine	Yes	Proteus mirabilis
P0093U	Proteus mirabilis	This Study	One	WUSM	Urine	Yes	Proteus mirabilis
P0094U	Proteus mirabilis	This Study	One	WUSM	Urine	Yes	Proteus mirabilis
P0095U	Proteus mirabilis	This Study	One	WUSM	Urine	Yes	Proteus mirabilis
P0096U	Proteus mirabilis	This Study	One	WUSM	Urine	Yes	Proteus mirabilis
P0097U	Proteus mirabilis	This Study	One	WUSM	Urine	Yes	Proteus mirabilis
P0100W	Proteus mirabilis	This Study	One	WUSM	Wound/Tissue/Ulcer	Yes	Proteus mirabilis
P0101U	Proteus mirabilis	This Study	One	WUSM	Urine	Yes	Proteus mirabilis
P0102U	Proteus mirabilis	This Study	One	WUSM	Urine	Yes	Proteus mirabilis
P0109U	Proteus mirabilis	This Study	One	WUSM	Urine	Yes	Proteus mirabilis
P0110U	Proteus mirabilis	This Study	One	WUSM	Urine	Yes	Proteus mirabilis
P0111U	Proteus mirabilis	This Study	One	WUSM	Urine	Yes	Proteus mirabilis
P0112U	Proteus mirabilis	This Study	One	WUSM	Urine	Yes	Proteus mirabilis
P0113U	Proteus mirabilis	This Study	One	WUSM	Urine	Yes	Proteus mirabilis
P0114U	Proteus mirabilis	This Study	One	WUSM	Urine	Yes	Proteus mirabilis
P0115Bl	Proteus mirabilis	This Study	One	WUSM	Blood	Yes	Proteus mirabilis
P0119U	Proteus mirabilis	This Study	One	WUSM	Urine	Yes	Proteus mirabilis
P0120U	Proteus mirabilis	This Study	One	WUSM	Urine	Yes	Proteus mirabilis
P0121Bl	Proteus mirabilis	This Study	One	WUSM	Blood	Yes	Proteus mirabilis
P0122Bl	Proteus mirabilis	This Study	One	WUSM	Blood	Yes	Proteus mirabilis
P0126Bl	Proteus mirabilis	This Study	One	WUSM	Blood	Yes	Proteus mirabilis
P0127U	Proteus mirabilis	This Study	One	WUSM	Urine	Yes	Proteus mirabilis
P0128U	Proteus mirabilis	This Study	One	WUSM	Urine	Yes	Proteus mirabilis
P0129U	Proteus mirabilis	This Study	One	WUSM	Urine	Yes	Proteus mirabilis
P0130U	Proteus mirabilis	This Study	One	WUSM	Urine	Yes	Proteus mirabilis
P0131Bl	Proteus mirabilis	This Study	One	WUSM	Blood	Yes	Proteus mirabilis
P0132U	Proteus mirabilis	This Study	One	WUSM	Urine	Yes	Proteus mirabilis
P0133U	Proteus mirabilis	This Study	One	WUSM	Urine	Yes	Proteus mirabilis
P0135T	Proteus mirabilis	This Study	One	WUSM	Wound/Tissue/Ulcer	Yes	Proteus mirabilis
P0136U	Proteus mirabilis	This Study	One	WUSM	Urine	Yes	Proteus mirabilis
P0137U	Proteus mirabilis	This Study	One	WUSM	Urine	Yes	Proteus mirabilis
P0140BL	Proteus mirabilis	This Study	One	WUSM	Blood	Yes	Proteus mirabilis
P0141W	Proteus mirabilis	This Study	One	WUSM	Wound/Tissue/Ulcer	Yes	Proteus mirabilis
P0143U	Proteus mirabilis	This Study	One	WUSM	Urine	Yes	Proteus mirabilis
P0144U	Proteus mirabilis	This Study	One	WUSM	Urine	Yes	Proteus mirabilis
P0146U	Proteus mirabilis	This Study	One	WUSM	Urine	Yes	Proteus mirabilis
P0150Bl	Proteus mirabilis	This Study	One	WUSM	Blood	Yes	Proteus mirabilis
P0151Bl	Proteus mirabilis	This Study	One	WUSM	Blood	Yes	Proteus mirabilis
P0152U	Proteus mirabilis	This Study	One	WUSM	Urine	Yes	Proteus mirabilis
P0153U	Proteus mirabilis	This Study	One	WUSM	Urine	Yes	Proteus mirabilis
P0154U	Proteus mirabilis	This Study	One	WUSM	Urine	Yes	Proteus mirabilis
P0155Ab	Proteus mirabilis	This Study	One	WUSM	Wound/Tissue/Ulcer	Yes	Proteus mirabilis
P0156T	Proteus mirabilis	This Study	One	WUSM	Wound/Tissue/Ulcer	Yes	Proteus mirabilis
P0158Ab	Proteus mirabilis	This Study	One	WUSM	Wound/Tissue/Ulcer	Yes	Proteus mirabilis
P0159U	Proteus mirabilis	This Study	One	WUSM	Urine	Yes	Proteus mirabilis
P0160U	Proteus mirabilis	This Study	One	WUSM	Urine	Yes	Proteus mirabilis
P0161U	Proteus mirabilis	This Study	One	WUSM	Urine	Yes	Proteus mirabilis
P0162U	Proteus mirabilis	This Study	One	WUSM	Urine	Yes	Proteus mirabilis
P0163U	Proteus mirabilis	This Study	One	WUSM	Urine	Yes	Proteus mirabilis
P0164U	Proteus mirabilis	This Study	One	WUSM	Urine	Yes	Proteus mirabilis
P0165U	Proteus mirabilis	This Study	One	WUSM	Urine	Yes	Proteus mirabilis
P0166U	Proteus mirabilis	This Study	One	WUSM	Urine	Yes	Proteus mirabilis
P0170U	Proteus mirabilis	This Study	One	WUSM	Urine	Yes	Proteus mirabilis
P0171U	Proteus mirabilis	This Study	One	WUSM	Urine	Yes	Proteus mirabilis
P0174U	Proteus mirabilis	This Study	One	WUSM	Urine	Yes	Proteus mirabilis
P0175W	Proteus mirabilis	This Study	One	WUSM	Wound/Tissue/Ulcer	yES	Proteus mirabilis
P0177T	Proteus mirabilis	This Study	One	WUSM	Wound/Tissue/Ulcer	Yes	Proteus mirabilis
P0178Bo	Proteus mirabilis	This Study	One	WUSM	Bone	Yes	Proteus mirabilis
P0179T	Proteus mirabilis	This Study	One	WUSM	Wound/Tissue/Ulcer	Yes	Proteus mirabilis
P0180T	Proteus mirabilis	This Study	One	WUSM	Wound/Tissue/Ulcer	Yes	Proteus mirabilis
P0181T	Proteus mirabilis	This Study	One	WUSM	Wound/Tissue/Ulcer	Yes	Proteus mirabilis
P0187	Proteus mirabilis	This Study	One	WUSM	Blood	Yes	Proteus mirabilis
P0188	Proteus mirabilis	This Study	One	WUSM	Blood	Yes	Proteus mirabilis
P0189	Proteus mirabilis	This Study	One	WUSM	Urine	Yes	Proteus mirabilis
P0190	Proteus mirabilis	This Study	One	WUSM	Respiratory	Yes	Proteus mirabilis
P0191	Proteus mirabilis	This Study	One	WUSM	Wound/Tissue/Ulcer	Yes	Proteus mirabilis
P0192	Proteus mirabilis	This Study	One	WUSM	Wound/Tissue/Ulcer	Yes	Proteus mirabilis
P0194	Proteus mirabilis	This Study	One	WUSM	Blood	Yes	Proteus mirabilis
P0195	Proteus mirabilis	This Study	One	WUSM	Wound/Tissue/Ulcer	Yes	Proteus mirabilis
P0196	Proteus mirabilis	This Study	One	WUSM	Not Obtained	Yes	Proteus mirabilis
P0197	Proteus mirabilis	This Study	One	WUSM	Urine	Yes	Proteus mirabilis
P0198	Proteus mirabilis	This Study	One	WUSM	Urine	Yes	Proteus mirabilis
P0199	Proteus mirabilis	This Study	One	WUSM	Urine	Yes	Proteus mirabilis
P0200	Proteus mirabilis	This Study	One	WUSM	Urine	Yes	Proteus mirabilis
P0201	Proteus mirabilis	This Study	One	WUSM	Urine	Yes	Proteus mirabilis
P0203	Proteus mirabilis	This Study	One	WUSM	Urine	Yes	Proteus mirabilis
P0204	Proteus mirabilis	This Study	One	WUSM	Urine	Yes	Proteus mirabilis
P0205	Proteus mirabilis	This Study	One	WUSM	Urine	Yes	Proteus mirabilis
P0206	Proteus mirabilis	This Study	One	WUSM	Urine	Yes	Proteus mirabilis
P0207	Proteus mirabilis	This Study	One	WUSM	Urine	Yes	Proteus mirabilis
P0208	Proteus mirabilis	This Study	One	WUSM	Wound/Tissue/Ulcer	Yes	Proteus mirabilis
P0209	Proteus mirabilis	This Study	One	WUSM	Wound/Tissue/Ulcer	Yes	Proteus mirabilis
P0217U	Proteus mirabilis	This Study	One	WUSM	Urine	Yes	Proteus mirabilis
P0218U	Proteus mirabilis	This Study	One	WUSM	Urine	Yes	Proteus mirabilis
P0221U	Proteus mirabilis	This Study	One	WUSM	Urine	Yes	Proteus mirabilis
P0223U	Proteus mirabilis	This Study	One	WUSM	Urine	Yes	Proteus mirabilis
P0224U	Proteus mirabilis	This Study	One	WUSM	Urine	Yes	Proteus mirabilis
P0225U	Proteus mirabilis	This Study	One	WUSM	Urine	Yes	Proteus mirabilis
P0226U	Proteus mirabilis	This Study	One	WUSM	Urine	Yes	Proteus mirabilis
P0228A	Proteus mirabilis	This Study	One	WUSM	Respiratory	Yes	Proteus mirabilis
P0233U	Proteus mirabilis	This Study	One	WUSM	Urine	Yes	Proteus mirabilis
P0234U	Proteus mirabilis	This Study	One	WUSM	Urine	Yes	Proteus mirabilis
P0235U	Proteus mirabilis	This Study	One	WUSM	Urine	Yes	Proteus mirabilis
P0238U	Proteus mirabilis	This Study	One	WUSM	Urine	Yes	Proteus mirabilis
P0239Ab	Proteus mirabilis	This Study	One	WUSM	Wound/Tissue/Ulcer	Yes	Proteus mirabilis
P0240A	Proteus mirabilis	This Study	One	WUSM	Gastrointestinal	Yes	Proteus mirabilis
P0241Bo	Proteus mirabilis	This Study	One	WUSM	Bone	Yes	Proteus mirabilis
P0245U	Proteus mirabilis	This Study	One	WUSM	Urine	Yes	Proteus mirabilis
P0248U	Proteus mirabilis	This Study	One	WUSM	Urine	Yes	Proteus mirabilis
P0249U	Proteus mirabilis	This Study	One	WUSM	Urine	Yes	Proteus mirabilis
P0250U	Proteus mirabilis	This Study	One	WUSM	Urine	Yes	Proteus mirabilis
P0251W	Proteus mirabilis	This Study	One	WUSM	Wound/Tissue/Ulcer	Yes	Proteus mirabilis
P0252Ul	Proteus mirabilis	This Study	One	WUSM	Wound/Tissue/Ulcer	Yes	Proteus mirabilis
P0253Bw	Proteus mirabilis	This Study	One	WUSM	Respiratory	Yes	Proteus mirabilis
P0255U	Proteus mirabilis	This Study	One	WUSM	Urine	Yes	Proteus mirabilis
P0256U	Proteus mirabilis	This Study	One	WUSM	Urine	Yes	Proteus mirabilis
P0257U	Proteus mirabilis	This Study	One	WUSM	Urine	Yes	Proteus mirabilis
P0258U	Proteus mirabilis	This Study	One	WUSM	Urine	Yes	Proteus mirabilis
P0264Bl	Proteus mirabilis	This Study	One	WUSM	Blood	Yes	Proteus mirabilis
P0265U	Proteus mirabilis	This Study	One	WUSM	Urine	Yes	Proteus mirabilis
P0267W	Proteus mirabilis	This Study	One	WUSM	Wound/Tissue/Ulcer	Yes	Proteus mirabilis
P0268U	Proteus mirabilis	This Study	One	WUSM	Urine	Yes	Proteus mirabilis
P0269U	Proteus mirabilis	This Study	One	WUSM	Urine	Yes	Proteus mirabilis
P0270U	Proteus mirabilis	This Study	One	WUSM	Urine	Yes	Proteus mirabilis
P0271Bl	Proteus mirabilis	This Study	One	WUSM	Blood	Yes	Proteus mirabilis
P0272U	Proteus mirabilis	This Study	One	WUSM	Urine	Yes	Proteus mirabilis
P0273U	Proteus mirabilis	This Study	One	WUSM	Urine	Yes	Proteus mirabilis
P0274T	Proteus mirabilis	This Study	One	WUSM	Wound/Tissue/Ulcer	Yes	Proteus mirabilis
P0275U	Proteus mirabilis	This Study	One	WUSM	Urine	Yes	Proteus mirabilis
P0276U	Proteus mirabilis	This Study	One	WUSM	Urine	Yes	Proteus mirabilis
P0277U	Proteus mirabilis	This Study	One	WUSM	Urine	Yes	Proteus mirabilis
P0279U	Proteus mirabilis	This Study	One	WUSM	Urine	Yes	Proteus mirabilis
P0280U	Proteus mirabilis	This Study	One	WUSM	Urine	Yes	Proteus mirabilis
P0281U	Proteus mirabilis	This Study	One	WUSM	Urine	Yes	Proteus mirabilis
P0283U	Proteus mirabilis	This Study	One	WUSM	Urine	Yes	Proteus mirabilis
P0285T	Proteus mirabilis	This Study	One	WUSM	Wound/Tissue/Ulcer	Yes	Proteus mirabilis
P0287U	Proteus mirabilis	This Study	One	WUSM	Urine	Yes	Proteus mirabilis
P0293Bl	Proteus mirabilis	This Study	One	WUSM	Blood	Yes	Proteus mirabilis
P0295U	Proteus mirabilis	This Study	One	WUSM	Urine	Yes	Proteus mirabilis
P0297U	Proteus mirabilis	This Study	One	WUSM	Urine	Yes	Proteus mirabilis
P0298U	Proteus mirabilis	This Study	One	WUSM	Urine	Yes	Proteus mirabilis
P0299Bl	Proteus mirabilis	This Study	One	WUSM	Blood	Yes	Proteus mirabilis
P0300Bl	Proteus mirabilis	This Study	One	WUSM	Blood	Yes	Proteus mirabilis
P0301U	Proteus mirabilis	This Study	One	WUSM	Urine	Yes	Proteus mirabilis
P0304W	Proteus mirabilis	This Study	One	WUSM	Wound/Tissue/Ulcer	Yes	Proteus mirabilis
P0305U	Proteus mirabilis	This Study	One	WUSM	Wound/Tissue/Ulcer	Yes	Proteus mirabilis
P0306U	Proteus mirabilis	This Study	One	WUSM	Urine	Yes	Proteus mirabilis
P0307U	Proteus mirabilis	This Study	One	WUSM	Urine	Yes	Proteus mirabilis
P0308U	Proteus mirabilis	This Study	One	WUSM	Urine	Yes	Proteus mirabilis
P0309U	Proteus mirabilis	This Study	One	WUSM	Urine	Yes	Proteus mirabilis
P0312Ab	Proteus mirabilis	This Study	One	WUSM	Wound/Tissue/Ulcer	Yes	Proteus mirabilis
P0313K	Proteus mirabilis	This Study	One	WUSM	Stone	Yes	Proteus mirabilis
P0314T	Proteus mirabilis	This Study	One	WUSM	Wound/Tissue/Ulcer	Yes	Proteus mirabilis
P0315K	Proteus mirabilis	This Study	One	WUSM	Stone	Yes	Proteus mirabilis
P0317U	Proteus mirabilis	This Study	One	WUSM	Urine	yes	Proteus mirabilis
P0318U	Proteus mirabilis	This Study	One	WUSM	Urine	Yes	Proteus mirabilis
P0320T	Proteus mirabilis	This Study	One	WUSM	Wound/Tissue/Ulcer	Yes	Proteus mirabilis
P0321U	Proteus mirabilis	This Study	One	WUSM	Urine	yes	Proteus mirabilis
P0322U	Proteus mirabilis	This Study	One	WUSM	Urine	Yes	Proteus mirabilis
P0323U	Proteus mirabilis	This Study	One	WUSM	Urine	Yes	Proteus mirabilis
P0325U	Proteus mirabilis	This Study	One	WUSM	Urine	Yes	Proteus mirabilis
P0326U	Proteus mirabilis	This Study	One	WUSM	Urine	Yes	Proteus mirabilis
P0327U	Proteus mirabilis	This Study	One	WUSM	Urine	Yes	Proteus mirabilis
P0328U	Proteus mirabilis	This Study	One	WUSM	Urine	Yes	Proteus mirabilis
P0329U	Proteus mirabilis	This Study	One	WUSM	Urine	Yes	Proteus mirabilis
P0333U	Proteus mirabilis	This Study	One	WUSM	Blood	Yes	Proteus mirabilis
P0334U	Proteus mirabilis	This Study	One	WUSM	Blood	Yes	Proteus mirabilis
P0335U	Proteus mirabilis	This Study	One	WUSM	Blood	Yes	Proteus mirabilis
P0336U	Proteus mirabilis	This Study	One	WUSM	Urine	Yes	Proteus mirabilis
P0338U	Proteus mirabilis	This Study	One	WUSM	Urine	Yes	Proteus mirabilis
P0340U	Proteus mirabilis	This Study	One	WUSM	Urine	Yes	Proteus mirabilis
P0341U	Proteus mirabilis	This Study	One	WUSM	Urine	Yes	Proteus mirabilis
P0342T	Proteus mirabilis	This Study	One	WUSM	Wound/Tissue/Ulcer	Yes	Proteus mirabilis
P0343T	Proteus mirabilis	This Study	One	WUSM	Wound/Tissue/Ulcer	Yes	Proteus mirabilis
P0344T	Proteus mirabilis	This Study	One	WUSM	Wound/Tissue/Ulcer	Yes	Proteus mirabilis
P0350W	Proteus mirabilis	This Study	One	WUSM	Wound/Tissue/Ulcer	Yes	Proteus mirabilis
P0351U	Proteus mirabilis	This Study	One	WUSM	Urine	Yes	Proteus mirabilis
P0357U	Proteus mirabilis	This Study	One	WUSM	Urine	Yes	Proteus mirabilis
P0358U	Proteus mirabilis	This Study	One	WUSM	Urine	Yes	Proteus mirabilis
P0359U	Proteus mirabilis	This Study	One	WUSM	Urine	Yes	Proteus mirabilis
P0360U	Proteus mirabilis	This Study	One	WUSM	Urine	Yes	Proteus mirabilis
P0361U	Proteus mirabilis	This Study	One	WUSM	Urine	Yes	Proteus mirabilis
P0362U	Proteus mirabilis	This Study	One	WUSM	Urine	Yes	Proteus mirabilis
P0363U	Proteus mirabilis	This Study	One	WUSM	Urine	Yes	Proteus mirabilis
P0365U	Proteus mirabilis	This Study	One	WUSM	Urine	Yes	Proteus mirabilis
P0366U	Proteus mirabilis	This Study	One	WUSM	Urine	Yes	Proteus mirabilis
P0367U	Proteus mirabilis	This Study	One	WUSM	Urine	Yes	Proteus mirabilis
P0368U	Proteus mirabilis	This Study	One	WUSM	Urine	Yes	Proteus mirabilis
P0369U	Proteus mirabilis	This Study	One	WUSM	Urine	Yes	Proteus mirabilis
P0371Bo	Proteus mirabilis	This Study	One	WUSM	Bone	Yes	Proteus mirabilis
P0372Ab	Proteus mirabilis	This Study	One	WUSM	Wound/Tissue/Ulcer	Yes	Proteus mirabilis
P0375U	Proteus mirabilis	This Study	One	WUSM	Urine	Yes	Proteus mirabilis
P0377U	Proteus mirabilis	This Study	One	WUSM	Urine	yes	Proteus mirabilis
P0379W	Proteus mirabilis	This Study	One	WUSM	Wound/Tissue/Ulcer	Yes	Proteus mirabilis
P0380W	Proteus mirabilis	This Study	One	WUSM	Wound/Tissue/Ulcer	Yes	Proteus mirabilis
P0391U	Proteus mirabilis	This Study	One	WUSM	Urine	yes	Proteus mirabilis
P0392U	Proteus mirabilis	This Study	One	WUSM	Urine	yes	Proteus mirabilis
P0393U	Proteus mirabilis	This Study	One	WUSM	Urine	Yes	Proteus mirabilis
P0399U	Proteus mirabilis	This Study	One	WUSM	Urine	Yes	Proteus mirabilis
P0401U	Proteus mirabilis	This Study	One	WUSM	Urine	Yes	Proteus mirabilis
P0402U	Proteus mirabilis	This Study	One	WUSM	Urine	Yes	Proteus mirabilis
P0403U	Proteus mirabilis	This Study	One	WUSM	Urine	Yes	Proteus mirabilis
P0404Bl	Proteus mirabilis	This Study	One	WUSM	Blood	Yes	Proteus mirabilis
P0406U	Proteus mirabilis	This Study	One	WUSM	Urine	Yes	Proteus mirabilis
P0407U	Proteus mirabilis	This Study	One	WUSM	Urine	Yes	Proteus mirabilis
P0410U	Proteus mirabilis	This Study	One	WUSM	Urine	Yes	Proteus mirabilis
P0411W	Proteus mirabilis	This Study	One	WUSM	Wound/Tissue/Ulcer	yes	Proteus mirabilis
P0414U	Proteus mirabilis	This Study	One	WUSM	Urine	Yes	Proteus mirabilis
P0415U	Proteus mirabilis	This Study	One	WUSM	Urine	Yes	Proteus mirabilis
P0416U	Proteus mirabilis	This Study	One	WUSM	Urine	Yes	Proteus mirabilis
P0419U	Proteus mirabilis	This Study	One	WUSM	Urine	Yes	Proteus mirabilis
P0420U	Proteus mirabilis	This Study	One	WUSM	Urine	Yes	Proteus mirabilis
P0421U	Proteus mirabilis	This Study	One	WUSM	Urine	Yes	Proteus mirabilis
P0422U	Proteus mirabilis	This Study	One	WUSM	Urine	Yes	Proteus mirabilis
P0423U	Proteus mirabilis	This Study	One	WUSM	Urine	Yes	Proteus mirabilis
P0425U	Proteus mirabilis	This Study	One	WUSM	Urine	Yes	Proteus mirabilis
P0427T	Proteus mirabilis	This Study	One	WUSM	Wound/Tissue/Ulcer	Yes	Proteus mirabilis
P0430U	Proteus mirabilis	This Study	One	WUSM	Urine	Yes	Proteus mirabilis
P0431U	Proteus mirabilis	This Study	One	WUSM	Urine	Yes	Proteus mirabilis
P0432U	Proteus mirabilis	This Study	One	WUSM	Urine	Yes	Proteus mirabilis
P0436U	Proteus mirabilis	This Study	One	WUSM	Urine	Yes	Proteus mirabilis
P0446U	Proteus mirabilis	This Study	One	WUSM	Urine	Yes	Proteus mirabilis
P0447U	Proteus mirabilis	This Study	One	WUSM	Urine	Yes	Proteus mirabilis
P0448U	Proteus mirabilis	This Study	One	WUSM	Urine	Yes	Proteus mirabilis
P0449U	Proteus mirabilis	This Study	One	WUSM	Urine	Yes	Proteus mirabilis
P0450U	Proteus mirabilis	This Study	One	WUSM	Urine	Yes	Proteus mirabilis
P0452U	Proteus mirabilis	This Study	One	WUSM	Urine	Yes	Proteus mirabilis
P0453U	Proteus mirabilis	This Study	One	WUSM	Urine	Yes	Proteus mirabilis
P0454U	Proteus mirabilis	This Study	One	WUSM	Urine	Yes	Proteus mirabilis
P0455U	Proteus mirabilis	This Study	One	WUSM	Urine	Yes	Proteus mirabilis
P0458K	Proteus mirabilis	This Study	One	WUSM	Stone	Yes	Proteus mirabilis
P0459W	Proteus mirabilis	This Study	One	WUSM	Wound/Tissue/Ulcer	Yes	Proteus mirabilis
P0461W	Proteus mirabilis	This Study	One	WUSM	Wound/Tissue/Ulcer	Yes	Proteus mirabilis
P0462W	Proteus mirabilis	This Study	One	WUSM	Wound/Tissue/Ulcer	Yes	Proteus mirabilis
P0463T	Proteus mirabilis	This Study	One	WUSM	Wound/Tissue/Ulcer	Yes	Proteus mirabilis
P0467U	Proteus mirabilis	This Study	One	WUSM	Urine	Yes	Proteus mirabilis
P0472W	Proteus mirabilis	This Study	One	WUSM	Wound/Tissue/Ulcer	Yes	Proteus mirabilis
P0473W	Proteus mirabilis	This Study	One	WUSM	Wound/Tissue/Ulcer	Yes	Proteus mirabilis
P0474W	Proteus mirabilis	This Study	One	WUSM	Wound/Tissue/Ulcer	Yes	Proteus mirabilis
P0475W	Proteus mirabilis	This Study	One	WUSM	Wound/Tissue/Ulcer	Yes	Proteus mirabilis
P0478U	Proteus mirabilis	This Study	One	WUSM	Urine	Yes	Proteus mirabilis
P0479U	Proteus mirabilis	This Study	One	WUSM	Urine	Yes	Proteus mirabilis
P0480U	Proteus mirabilis	This Study	One	WUSM	Urine	Yes	Proteus mirabilis
P0481U	Proteus mirabilis	This Study	One	WUSM	Urine	Yes	Proteus mirabilis
P0482U	Proteus mirabilis	This Study	One	WUSM	Urine	Yes	Proteus mirabilis
P0483U	Proteus mirabilis	This Study	One	WUSM	Urine	Yes	Proteus mirabilis
P0489U	Proteus mirabilis	This Study	One	WUSM	Urine	Yes	Proteus mirabilis
P0492W	Proteus mirabilis	This Study	One	WUSM	Wound/Tissue/Ulcer	Yes	Proteus mirabilis
P0493Bl	Proteus mirabilis	This Study	One	WUSM	Blood	Yes	Proteus mirabilis
P0494U	Proteus mirabilis	This Study	One	WUSM	Urine	Yes	Proteus mirabilis
P0495U	Proteus mirabilis	This Study	One	WUSM	Urine	Yes	Proteus mirabilis
P0496U	Proteus mirabilis	This Study	One	WUSM	Urine	Yes	Proteus mirabilis
P0497U	Proteus mirabilis	This Study	One	WUSM	Urine	Yes	Proteus mirabilis
P0509T	Proteus mirabilis	This Study	One	WUSM	Wound/Tissue/Ulcer	Yes	Proteus mirabilis
P0512	Proteus mirabilis	This Study	One	WUSM	Urine	Yes	Proteus mirabilis
P0513	Proteus mirabilis	This Study	One	WUSM	Urine	Yes	Proteus mirabilis
P0514	Proteus mirabilis	This Study	One	WUSM	Urine	Yes	Proteus mirabilis
P0515	Proteus mirabilis	This Study	One	WUSM	Urine	Yes	Proteus mirabilis
P0524	Proteus mirabilis	This Study	One	WUSM	Bone	Yes	Proteus mirabilis
P0527W	Proteus mirabilis	This Study	One	WUSM	Wound/Tissue/Ulcer	Yes	Proteus mirabilis
P0528Ab	Proteus mirabilis	This Study	One	WUSM	Wound/Tissue/Ulcer	Yes	Proteus mirabilis
P0529T	Proteus mirabilis	This Study	One	WUSM	Wound/Tissue/Ulcer	yes	Proteus mirabilis
P0530	Proteus mirabilis	This Study	One	WUSM	Urine	Yes	Proteus mirabilis
P0531A	Proteus mirabilis	This Study	One	WUSM	Respiratory	Yes	Proteus mirabilis
P0532	Proteus mirabilis	This Study	One	WUSM	Urine	Yes	Proteus mirabilis
P0534W	Proteus mirabilis	This Study	One	WUSM	Wound/Tissue/Ulcer	Yes	Proteus mirabilis
P0535W	Proteus mirabilis	This Study	One	WUSM	Wound/Tissue/Ulcer	Yes	Proteus mirabilis
P0536T	Proteus mirabilis	This Study	One	WUSM	Wound/Tissue/Ulcer	Yes	Proteus mirabilis
P0537	Proteus mirabilis	This Study	One	WUSM	Urine	Yes	Proteus mirabilis
P0539	Proteus mirabilis	This Study	One	WUSM	Urine	yes	Proteus mirabilis
P0541	Proteus mirabilis	This Study	One	WUSM	Urine	Yes	Proteus mirabilis
P0542	Proteus mirabilis	This Study	One	WUSM	Urine	Yes	Proteus mirabilis
P0543	Proteus mirabilis	This Study	One	WUSM	Urine	YEs	Proteus mirabilis
P0544	Proteus mirabilis	This Study	One	WUSM	Urine	Yes	Proteus mirabilis
P0545	Proteus mirabilis	This Study	One	WUSM	Respiratory	Yes	Proteus mirabilis
P0546	Proteus mirabilis	This Study	One	WUSM	Bone	Yes	Proteus mirabilis
P0549T	Proteus mirabilis	This Study	One	WUSM	Wound/Tissue/Ulcer	Yes	Proteus mirabilis
P0550T	Proteus mirabilis	This Study	One	WUSM	Wound/Tissue/Ulcer	Yes	Proteus mirabilis
P0552	Proteus mirabilis	This Study	One	WUSM	Urine	Yes	Proteus mirabilis
P0555	Proteus mirabilis	This Study	One	WUSM	Urine	Yes	Proteus mirabilis
P0556	Proteus mirabilis	This Study	One	WUSM	Urine	Yes	Proteus mirabilis
P0557	Proteus mirabilis	This Study	One	WUSM	Blood	Yes	Proteus mirabilis
P0563	Proteus mirabilis	This Study	One	WUSM	Urine	Yes	Proteus mirabilis
P0565	Proteus mirabilis	This Study	One	WUSM	Urine	Yes	Proteus mirabilis
P0566	Proteus mirabilis	This Study	One	WUSM	Urine	Yes	Proteus mirabilis
P0567	Proteus mirabilis	This Study	One	WUSM	Urine	Yes	Proteus mirabilis
P0569	Proteus mirabilis	This Study	One	WUSM	Urine	Yes	Proteus mirabilis
P0570	Proteus mirabilis	This Study	One	WUSM	Urine	Yes	Proteus mirabilis
P0572W	Proteus mirabilis	This Study	One	WUSM	Wound/Tissue/Ulcer	Yes	Proteus mirabilis
P0574K	Proteus mirabilis	This Study	One	WUSM	Stone	Yes	Proteus mirabilis
P0575K	Proteus mirabilis	This Study	One	WUSM	Stone	Yes	Proteus mirabilis
P0577Bo	Proteus mirabilis	This Study	One	WUSM	Bone	Yes	Proteus mirabilis
P0578	Proteus mirabilis	This Study	One	WUSM	Urine	Yes	Proteus mirabilis
P0579	Proteus mirabilis	This Study	One	WUSM	Urine	Yes	Proteus mirabilis
P0580	Proteus mirabilis	This Study	One	WUSM	Urine	Yes	Proteus mirabilis
P0581	Proteus mirabilis	This Study	One	WUSM	Blood	Yes	Proteus mirabilis
P0584	Proteus mirabilis	This Study	One	WUSM	Urine	Yes	Proteus mirabilis
P0585	Proteus mirabilis	This Study	One	WUSM	Urine	Yes	Proteus mirabilis
P0586	Proteus mirabilis	This Study	One	WUSM	Blood	Yes	Proteus mirabilis
P0587	Proteus mirabilis	This Study	One	WUSM	Urine	Yes	Proteus mirabilis
P0588	Proteus mirabilis	This Study	One	WUSM	Urine	Yes	Proteus mirabilis
P0595S	Proteus mirabilis	This Study	One	WUSM	Stone	Yes	Proteus mirabilis
P0596A	Proteus mirabilis	This Study	One	WUSM	Respiratory	Yes	Proteus mirabilis
P0597W	Proteus mirabilis	This Study	One	WUSM	Wound/Tissue/Ulcer	yes	Proteus mirabilis
P0598Ab	Proteus mirabilis	This Study	One	WUSM	Wound/Tissue/Ulcer	Yes	Proteus mirabilis
P0599W	Proteus mirabilis	This Study	One	WUSM	Wound/Tissue/Ulcer	Yes	Proteus mirabilis
P0600Ab	Proteus mirabilis	This Study	One	WUSM	Wound/Tissue/Ulcer	Yes	Proteus mirabilis
P0601	Proteus mirabilis	This Study	One	WUSM	Urine	Yes	Proteus mirabilis
P0602	Proteus mirabilis	This Study	One	WUSM	Urine	Yes	Proteus mirabilis
P0604U	Proteus mirabilis	This Study	One	WUSM	Urine	Yes	Proteus mirabilis
P0605W	Proteus mirabilis	This Study	One	WUSM	Wound/Tissue/Ulcer	Yes	Proteus mirabilis
P0606	Proteus mirabilis	This Study	One	WUSM	Urine	Yes	Proteus mirabilis
P0607	Proteus mirabilis	This Study	One	WUSM	Urine	Yes	Proteus mirabilis
P0608	Proteus mirabilis	This Study	One	WUSM	Wound/Tissue/Ulcer	Yes	Proteus mirabilis
P0609	Proteus mirabilis	This Study	One	WUSM	Urine	Yes	Proteus mirabilis
P0610	Proteus mirabilis	This Study	One	WUSM	Urine	Yes	Proteus mirabilis
P0611	Proteus mirabilis	This Study	One	WUSM	Urine	Yes	Proteus mirabilis
P0614	Proteus mirabilis	This Study	One	WUSM	Urine	Yes	Proteus mirabilis
P0617	Proteus mirabilis	This Study	One	WUSM	Blood	Yes	Proteus mirabilis
P0619	Proteus mirabilis	This Study	One	WUSM	Urine	Yes	Proteus mirabilis
P0620	Proteus mirabilis	This Study	One	WUSM	Urine	Yes	Proteus mirabilis
P0621	Proteus mirabilis	This Study	One	WUSM	Urine	Yes	Proteus mirabilis
P0622	Proteus mirabilis	This Study	One	WUSM	Urine	Yes	Proteus mirabilis
P0623	Proteus mirabilis	This Study	One	WUSM	Urine	Yes	Proteus mirabilis
P0624	Proteus mirabilis	This Study	One	WUSM	Urine	Yes	Proteus mirabilis
P0625	Proteus mirabilis	This Study	One	WUSM	Urine	Yes	Proteus mirabilis
P0626	Proteus mirabilis	This Study	One	WUSM	Urine	Yes	Proteus mirabilis
P0627W	Proteus mirabilis	This Study	One	WUSM	Wound/Tissue/Ulcer	Yes	Proteus mirabilis
P0628S	Proteus mirabilis	This Study	One	WUSM	Stone	Yes	Proteus mirabilis
P0629W	Proteus mirabilis	This Study	One	WUSM	Wound/Tissue/Ulcer	Yes	Proteus mirabilis
P0630W	Proteus mirabilis	This Study	One	WUSM	Wound/Tissue/Ulcer	Yes	Proteus mirabilis
P0631W	Proteus mirabilis	This Study	One	WUSM	Wound/Tissue/Ulcer	Yes	Proteus mirabilis
P0632T	Proteus mirabilis	This Study	One	WUSM	Wound/Tissue/Ulcer	Yes	Proteus mirabilis
P0633W	Proteus mirabilis	This Study	One	WUSM	Wound/Tissue/Ulcer	Yes	Proteus mirabilis
P0634W	Proteus mirabilis	This Study	One	WUSM	Wound/Tissue/Ulcer	Yes	Proteus mirabilis
P0635T	Proteus mirabilis	This Study	One	WUSM	Wound/Tissue/Ulcer	Yes	Proteus mirabilis
P0636Bl	Proteus mirabilis	This Study	One	WUSM	Blood	Yes	Proteus mirabilis
P0637A	Proteus mirabilis	This Study	One	WUSM	Wound/Tissue/Ulcer	Yes	Proteus mirabilis
P0638D	Proteus mirabilis	This Study	One	WUSM	Wound/Tissue/Ulcer	Yes	Proteus mirabilis
P0640W	Proteus mirabilis	This Study	One	WUSM	Blood	yes	Proteus mirabilis
P0641T	Proteus mirabilis	This Study	One	WUSM	Wound/Tissue/Ulcer	Yes	Proteus mirabilis
P0642W	Proteus mirabilis	This Study	One	WUSM	Wound/Tissue/Ulcer	Yes	Proteus mirabilis
P0643	Proteus mirabilis	This Study	One	WUSM	Urine	Yes	Proteus mirabilis
P0644	Proteus mirabilis	This Study	One	WUSM	Urine	Yes	Proteus mirabilis
P0645	Proteus mirabilis	This Study	One	WUSM	Urine	Yes	Proteus mirabilis
P0646T	Proteus mirabilis	This Study	One	WUSM	Wound/Tissue/Ulcer	yes	Proteus mirabilis
P0647A	Proteus mirabilis	This Study	One	WUSM	Wound/Tissue/Ulcer	yes	Proteus mirabilis
P0649U	Proteus mirabilis	This Study	One	WUSM	Urine	yes	Proteus mirabilis
U-001	Proteus mirabilis	This Study	One	NorthShore University	Urine	Yes	Proteus mirabilis
U-002	Proteus mirabilis	This Study	One	NorthShore University	Urine	Yes	Proteus mirabilis
U-003	Proteus mirabilis	This Study	One	NorthShore University	Urine	Yes	Proteus mirabilis
U-004	Proteus mirabilis	This Study	One	NorthShore University	Urine	Yes	Proteus mirabilis
U-005	Proteus mirabilis	This Study	One	NorthShore University	Urine	Yes	Proteus mirabilis
U-006	Proteus mirabilis	This Study	One	NorthShore University	Urine	Yes	Proteus mirabilis
U-007	Proteus mirabilis	This Study	One	NorthShore University	Urine	Yes	Proteus mirabilis
U-008	Proteus mirabilis	This Study	One	NorthShore University	Urine	Yes	Proteus mirabilis
U-009	Proteus mirabilis	This Study	One	NorthShore University	Urine	Yes	Proteus mirabilis
U-010	Proteus mirabilis	This Study	One	NorthShore University	Urine	Yes	Proteus mirabilis
U-011	Proteus mirabilis	This Study	One	NorthShore University	Urine	Yes	Proteus mirabilis
U-012	Proteus mirabilis	This Study	One	NorthShore University	Urine	Yes	Proteus mirabilis
U-013	Proteus mirabilis	This Study	One	NorthShore University	Urine	Yes	Proteus mirabilis
U-014	Proteus mirabilis	This Study	One	NorthShore University	Urine	Yes	Proteus mirabilis
U-015	Proteus mirabilis	This Study	One	NorthShore University	Urine	Yes	Proteus mirabilis
U-016	Proteus mirabilis	This Study	One	NorthShore University	Urine	Yes	Proteus mirabilis
U-017	Proteus mirabilis	This Study	One	NorthShore University	Urine	Yes	Proteus mirabilis
U-018	Proteus mirabilis	This Study	One	NorthShore University	Urine	Yes	Proteus mirabilis
U-019	Proteus mirabilis	This Study	One	NorthShore University	Urine	Yes	Proteus mirabilis
U-020	Proteus mirabilis	This Study	One	NorthShore University	Urine	Yes	Proteus mirabilis
U-021	Proteus mirabilis	This Study	One	NorthShore University	Urine	Yes	Proteus mirabilis
U-022	Proteus mirabilis	This Study	One	NorthShore University	Urine	Yes	Proteus mirabilis
U-023	Proteus mirabilis	This Study	One	NorthShore University	Urine	Yes	Proteus mirabilis
U-024	Proteus mirabilis	This Study	One	NorthShore University	Urine	Yes	Proteus mirabilis
U-025	Proteus mirabilis	This Study	One	NorthShore University	Urine	Yes	Proteus mirabilis
W-001	Proteus mirabilis	This Study	One	NorthShore University	Wound/Tissue/Ulcer	Yes	Proteus mirabilis
W-002	Proteus mirabilis	This Study	One	NorthShore University	Wound/Tissue/Ulcer	Yes	Proteus mirabilis
W-003	Proteus mirabilis	This Study	One	NorthShore University	Wound/Tissue/Ulcer	Yes	Proteus mirabilis
W-004	Proteus mirabilis	This Study	One	NorthShore University	Wound/Tissue/Ulcer	Yes	Proteus mirabilis
W-005	Proteus mirabilis	This Study	One	NorthShore University	Wound/Tissue/Ulcer	Yes	Proteus mirabilis
W-006	Proteus mirabilis	This Study	One	NorthShore University	Wound/Tissue/Ulcer	Yes	Proteus mirabilis
W-007	Proteus mirabilis	This Study	One	NorthShore University	Wound/Tissue/Ulcer	Yes	Proteus mirabilis
W-008	Proteus mirabilis	This Study	One	NorthShore University	Wound/Tissue/Ulcer	Yes	Proteus mirabilis
W-009	Proteus mirabilis	This Study	One	NorthShore University	Wound/Tissue/Ulcer	Yes	Proteus mirabilis
W-010	Proteus mirabilis	This Study	One	NorthShore University	Wound/Tissue/Ulcer	Yes	Proteus mirabilis
W-011	Proteus mirabilis	This Study	One	NorthShore University	Wound/Tissue/Ulcer	Yes	Proteus mirabilis
W-012	Proteus mirabilis	This Study	One	NorthShore University	Wound/Tissue/Ulcer	Yes	Proteus mirabilis
W-013	Proteus mirabilis	This Study	One	NorthShore University	Wound/Tissue/Ulcer	Yes	Proteus mirabilis
W-014	Proteus mirabilis	This Study	One	NorthShore University	Wound/Tissue/Ulcer	Yes	Proteus mirabilis
W-015	Proteus mirabilis	This Study	One	NorthShore University	Wound/Tissue/Ulcer	Yes	Proteus mirabilis
W-016	Proteus mirabilis	This Study	One	NorthShore University	Wound/Tissue/Ulcer	Yes	Proteus mirabilis
W-017	Proteus mirabilis	This Study	One	NorthShore University	Wound/Tissue/Ulcer	Yes	Proteus mirabilis
W-018	Proteus mirabilis	This Study	One	NorthShore University	Wound/Tissue/Ulcer	Yes	Proteus mirabilis
W-019	Proteus mirabilis	This Study	One	NorthShore University	Wound/Tissue/Ulcer	Yes	Proteus mirabilis
W-020	Proteus mirabilis	This Study	One	NorthShore University	Wound/Tissue/Ulcer	Yes	Proteus mirabilis
W-021	Proteus mirabilis	This Study	One	NorthShore University	Wound/Tissue/Ulcer	Yes	Proteus mirabilis
W-022	Proteus mirabilis	This Study	One	NorthShore University	Wound/Tissue/Ulcer	Yes	Proteus mirabilis
W-023	Proteus mirabilis	This Study	One	NorthShore University	Wound/Tissue/Ulcer	Yes	Proteus mirabilis
W-024	Proteus mirabilis	This Study	One	NorthShore University	Wound/Tissue/Ulcer	Yes	Proteus mirabilis
W-025	Proteus mirabilis	This Study	One	NorthShore University	Wound/Tissue/Ulcer	Yes	Proteus mirabilis
P0186	Proteus penneri	This Study	Not Applicable	WUSM	Blood	Yes	Proteus penneri
P0603U	Proteus penneri	This Study	Not Applicable	WUSM	Urine	Yes	Proteus vulgaris
P0220T	Proteus terrae	This Study	Not Applicable	WUSM	Wound/Tissue/Ulcer	Yes	Proteus mirabilis
P0319W	Proteus terrae	This Study	Not Applicable	WUSM	Wound/Tissue/Ulcer	Yes	Proteus penneri
P0387T	Proteus terrae	This Study	Not Applicable	WUSM	Wound/Tissue/Ulcer	Yes	Proteus vulgaris
P0573W	Proteus terrae	This Study	Not Applicable	WUSM	Wound/Tissue/Ulcer	Yes	Proteus vulgaris/hauseri
P0356Bl	Proteus vulgaris	This Study	Not Applicable	WUSM	Blood	Yes	Proteus vulgaris
P0370Bl	Proteus vulgaris	This Study	Not Applicable	WUSM	Blood	Yes	Proteus mirabilis
P0444U	Proteus mirabilis	This Study	One	WUSM	Not Obtained	Not Obtained	Not Obtained
PAK-01	Proteus mirabilis	This Study	One	WUSM	Wound/Tissue/Ulcer	No	Proteus mirabilis
PAK-02	Proteus mirabilis	This Study	One	WUSM	Wound/Tissue/Ulcer	No	Proteus mirabilis
PAK-03	Proteus mirabilis	This Study	One	WUSM	Wound/Tissue/Ulcer	No	Proteus mirabilis
PAK-04	Proteus mirabilis	This Study	One	WUSM	Wound/Tissue/Ulcer	No	Proteus mirabilis
PAK-05	Proteus mirabilis	This Study	One	WUSM	Wound/Tissue/Ulcer	No	Proteus mirabilis
PAK-06	Proteus mirabilis	This Study	One	WUSM	Wound/Tissue/Ulcer	No	Proteus mirabilis
PAK-07	Proteus mirabilis	This Study	One	WUSM	Wound/Tissue/Ulcer	No	Proteus mirabilis
PAK-08	Proteus mirabilis	This Study	One	WUSM	Wound/Tissue/Ulcer	No	Proteus mirabilis
PAK-09	Proteus mirabilis	This Study	One	WUSM	Wound/Tissue/Ulcer	No	Proteus mirabilis
PAK-10	Proteus mirabilis	This Study	One	WUSM	Wound/Tissue/Ulcer	No	Proteus mirabilis
PAK-11	Proteus mirabilis	This Study	One	WUSM	Wound/Tissue/Ulcer	No	Proteus mirabilis
PAK-12	Proteus mirabilis	This Study	One	WUSM	Wound/Tissue/Ulcer	No	Proteus mirabilis
PAK-13	Proteus mirabilis	This Study	One	WUSM	Wound/Tissue/Ulcer	No	Proteus mirabilis
R001	Proteus mirabilis	This Study	One	WUSM	Blood	Yes	Proteus mirabilis
R002	Proteus mirabilis	This Study	One	WUSM	Blood	Yes	Proteus mirabilis
R003	Proteus mirabilis	This Study	One	WUSM	Blood	Yes	Proteus mirabilis
R004	Proteus mirabilis	This Study	One	WUSM	Bone	Yes	Proteus mirabilis
R005	Proteus mirabilis	This Study	One	WUSM	Bone	Yes	Proteus mirabilis
R006	Proteus mirabilis	This Study	One	WUSM	Bone	Yes	Proteus mirabilis
R007	Proteus mirabilis	This Study	One	WUSM	Hardware	Yes	Proteus mirabilis
R008	Proteus mirabilis	This Study	One	WUSM	Blood	Yes	Proteus mirabilis
R009	Proteus mirabilis	This Study	One	WUSM	Blood	Yes	Proteus mirabilis
R010	Proteus mirabilis	This Study	One	WUSM	Blood	Yes	Proteus mirabilis
R011	Proteus mirabilis	This Study	One	WUSM	Hardware	Yes	Proteus mirabilis
R012	Proteus mirabilis	This Study	One	WUSM	Sterile Fluid	Yes	Proteus mirabilis
R013	Proteus mirabilis	This Study	One	WUSM	Bone	Yes	Proteus mirabilis
R014	Proteus mirabilis	This Study	One	WUSM	Blood	Yes	Proteus mirabilis
R015	Proteus mirabilis	This Study	One	WUSM	Blood	Yes	Proteus mirabilis
R016	Proteus mirabilis	This Study	One	WUSM	Wound/Tissue/Ulcer	Yes	Proteus mirabilis
R017	Proteus mirabilis	This Study	One	WUSM	Wound/Tissue/Ulcer	Yes	Proteus mirabilis
R018	Proteus mirabilis	This Study	One	WUSM	Blood	Yes	Proteus mirabilis
R019	Proteus mirabilis	This Study	One	WUSM	Bone	Yes	Proteus mirabilis
R020	Proteus mirabilis	This Study	One	WUSM	Blood	Yes	Proteus mirabilis
R021	Proteus mirabilis	This Study	One	WUSM	Blood	Yes	Proteus mirabilis
R022	Proteus mirabilis	This Study	One	WUSM	Bone	Yes	Proteus mirabilis
R023	Proteus mirabilis	This Study	One	WUSM	Bone	Yes	Proteus mirabilis
R024	Proteus mirabilis	This Study	One	WUSM	Wound/Tissue/Ulcer	Yes	Proteus mirabilis
R026	Proteus mirabilis	This Study	One	WUSM	Blood	Yes	Proteus mirabilis
R027	Proteus mirabilis	This Study	One	WUSM	Bone	Yes	Proteus mirabilis
R028	Proteus mirabilis	This Study	One	WUSM	Blood	Yes	Proteus mirabilis
R029	Proteus mirabilis	This Study	One	WUSM	Bone	Yes	Proteus mirabilis
R030	Proteus mirabilis	This Study	One	WUSM	Blood	Yes	Proteus mirabilis
R031	Proteus mirabilis	This Study	One	WUSM	Blood	Yes	Proteus mirabilis
R032	Proteus mirabilis	This Study	One	WUSM	Wound/Tissue/Ulcer	Yes	Proteus mirabilis
R033	Proteus mirabilis	This Study	One	WUSM	Bone	Yes	Proteus mirabilis
R034	Proteus mirabilis	This Study	One	WUSM	Blood	Yes	Proteus mirabilis
R035	Proteus mirabilis	This Study	One	WUSM	Blood	Yes	Proteus mirabilis
R036	Proteus mirabilis	This Study	One	WUSM	Blood	Yes	Proteus mirabilis
R038	Proteus mirabilis	This Study	One	WUSM	Blood	Yes	Proteus mirabilis
R039	Proteus mirabilis	This Study	One	WUSM	Blood	Yes	Proteus mirabilis
R040	Proteus mirabilis	This Study	One	WUSM	Blood	Yes	Proteus mirabilis
R041	Proteus mirabilis	This Study	One	WUSM	Blood	Yes	Proteus mirabilis
R042	Proteus mirabilis	This Study	One	WUSM	Bone	Yes	Proteus mirabilis
R043	Proteus mirabilis	This Study	One	WUSM	Blood	Yes	Proteus mirabilis
R044	Proteus mirabilis	This Study	One	WUSM	Blood	Yes	Proteus mirabilis
R045	Proteus mirabilis	This Study	One	WUSM	Bone	Yes	Proteus mirabilis
R046	Proteus mirabilis	This Study	One	WUSM	Wound/Tissue/Ulcer	Yes	Proteus mirabilis
R047	Proteus mirabilis	This Study	One	WUSM	Blood	Yes	Proteus mirabilis
R048	Proteus mirabilis	This Study	One	WUSM	Wound/Tissue/Ulcer	Yes	Proteus mirabilis
R049	Proteus mirabilis	This Study	One	WUSM	Blood	Yes	Proteus mirabilis
R050	Proteus mirabilis	This Study	One	WUSM	Blood	Yes	Proteus mirabilis
R051	Proteus mirabilis	This Study	One	WUSM	Wound/Tissue/Ulcer	Yes	Proteus mirabilis
R052	Proteus mirabilis	This Study	One	WUSM	Blood	Yes	Proteus mirabilis
R053	Proteus mirabilis	This Study	One	WUSM	Bone	Yes	Proteus mirabilis
R054	Proteus mirabilis	This Study	One	WUSM	Bone	Yes	Proteus mirabilis
R055	Proteus mirabilis	This Study	One	WUSM	Blood	Yes	Proteus mirabilis
R056	Proteus mirabilis	This Study	One	WUSM	Wound/Tissue/Ulcer	Yes	Proteus mirabilis
R057	Proteus mirabilis	This Study	One	WUSM	Sterile Fluid	Yes	Proteus mirabilis
R058	Proteus mirabilis	This Study	One	WUSM	Blood	Yes	Proteus mirabilis
R059	Proteus mirabilis	This Study	One	WUSM	Blood	Yes	Proteus mirabilis
R060	Proteus mirabilis	This Study	One	WUSM	Bone	Yes	Proteus mirabilis
R061	Proteus mirabilis	This Study	One	WUSM	Blood	Yes	Proteus mirabilis
R062	Proteus mirabilis	This Study	One	WUSM	Blood	Yes	Proteus mirabilis
R063	Proteus mirabilis	This Study	One	WUSM	Blood	Yes	Proteus mirabilis
R064	Proteus mirabilis	This Study	One	WUSM	Wound/Tissue/Ulcer	Yes	Proteus mirabilis
R065	Proteus mirabilis	This Study	One	WUSM	Sterile Fluid	Yes	Proteus mirabilis
R066	Proteus mirabilis	This Study	One	WUSM	Blood	Yes	Proteus mirabilis
R067	Proteus mirabilis	This Study	One	WUSM	Wound/Tissue/Ulcer	Yes	Proteus mirabilis
R068	Proteus mirabilis	This Study	One	WUSM	Blood	Yes	Proteus mirabilis
R069	Proteus mirabilis	This Study	One	WUSM	Bone	Yes	Proteus mirabilis
R070	Proteus mirabilis	This Study	One	WUSM	Blood	Yes	Proteus mirabilis
R071	Proteus mirabilis	This Study	One	WUSM	Bone	Yes	Proteus mirabilis
R072	Proteus mirabilis	This Study	One	WUSM	Bone	Yes	Proteus mirabilis
R073	Proteus mirabilis	This Study	One	WUSM	Blood	Yes	Proteus mirabilis
R074	Proteus mirabilis	This Study	One	WUSM	Wound/Tissue/Ulcer	Yes	Proteus mirabilis
R075	Proteus mirabilis	This Study	One	WUSM	Blood	Yes	Proteus mirabilis
R076	Proteus mirabilis	This Study	One	WUSM	Blood	Yes	Proteus mirabilis
R077	Proteus mirabilis	This Study	One	WUSM	Blood	Yes	Proteus mirabilis
R078	Proteus mirabilis	This Study	One	WUSM	Blood	Yes	Proteus mirabilis
R079	Proteus mirabilis	This Study	One	WUSM	Wound/Tissue/Ulcer	Yes	Proteus mirabilis
R080	Proteus mirabilis	This Study	One	WUSM	Hardware	Yes	Proteus mirabilis
R081	Proteus mirabilis	This Study	One	WUSM	Wound/Tissue/Ulcer	Yes	Proteus mirabilis
R082	Proteus mirabilis	This Study	One	WUSM	Hardware	Yes	Proteus mirabilis
R083	Proteus mirabilis	This Study	One	WUSM	Wound/Tissue/Ulcer	Yes	Proteus mirabilis
R084	Proteus mirabilis	This Study	One	WUSM	Not Obtained	Yes	Proteus mirabilis
R085	Proteus mirabilis	This Study	One	WUSM	Bone	Yes	Proteus mirabilis
R086	Proteus mirabilis	This Study	One	WUSM	Urine	Yes	Proteus mirabilis
R087	Proteus mirabilis	This Study	One	WUSM	Not Obtained	Yes	Proteus mirabilis
R088	Proteus mirabilis	This Study	One	WUSM	Wound/Tissue/Ulcer	Yes	Proteus mirabilis
R089	Proteus mirabilis	This Study	One	WUSM	Not Obtained	Yes	Proteus mirabilis
R090	Proteus mirabilis	This Study	One	WUSM	Urine	Yes	Proteus mirabilis
R091	Proteus mirabilis	This Study	One	WUSM	Wound/Tissue/Ulcer	Yes	Proteus mirabilis
R092	Proteus mirabilis	This Study	One	WUSM	Urine	Yes	Proteus mirabilis
R093	Proteus mirabilis	This Study	One	WUSM	Urine	Yes	Proteus mirabilis
R094	Proteus mirabilis	This Study	One	WUSM	Not Obtained	Yes	Proteus mirabilis
R095	Proteus mirabilis	This Study	One	WUSM	Not Obtained	Yes	Proteus mirabilis
R096	Proteus mirabilis	This Study	One	WUSM	Not Obtained	Yes	Proteus mirabilis
R097	Proteus mirabilis	This Study	One	WUSM	Not Obtained	Yes	Proteus mirabilis
R098	Proteus mirabilis	This Study	One	WUSM	Urine	Yes	Proteus mirabilis
R099	Proteus mirabilis	This Study	One	WUSM	Wound/Tissue/Ulcer	Yes	Proteus mirabilis
ST01	Proteus mirabilis	This Study	One	WUSM	Gastrointestinal	No	Proteus mirabilis
ST02	Proteus mirabilis	This Study	One	WUSM	Gastrointestinal	No	Proteus mirabilis
ST03	Proteus mirabilis	This Study	One	WUSM	Gastrointestinal	No	Proteus mirabilis
[truncated: 61 more rows]

## Sheet: S2
Assembly	# contigs (>= 0 bp)	# contigs (>= 1000 bp)	# contigs (>= 5000 bp)	# contigs (>= 10000 bp)	# contigs (>= 25000 bp)	# contigs (>= 50000 bp)	Total length (>= 0 bp)	Total length (>= 1000 bp)	Total length (>= 5000 bp)	Total length (>= 10000 bp)	Total length (>= 25000 bp)	Total length (>= 50000 bp)	# contigs	Largest contig	Total length	GC (%)	N50	N75	L50	L75	# N's per 100 kbp		Table S2. QUAST quality statistics for analyzed genomes
SRR755321	1487	1469	275	100	3	0	4918883	4906919	2749328	1501162	98965	0	1487	35588	4918883	42.44	5991	2051	223	581	0
SRR755357	958	958	199	30	0	0	3422702	3422702	1553025	373350	0	0	958	21641	3422702	39.51	4627	2838	232	467	0
ERR3040168	766	765	222	60	2	0	3298504	3297881	1971025	823855	65291	0	766	32946	3298504	40.58	6413	3380	165	345	0
GCA_021095885.1	752	598	290	127	18	0	4330564	4218439	3411911	2256382	650577	0	752	48299	4330564	38.8	10459	5553	119	259	0.02
ERR3040202	673	648	248	88	9	0	3555613	3537289	2556196	1404108	273524	0	673	42667	3555613	39.62	8202	4556	130	272	0
ERR3040186	659	653	237	92	7	0	3500143	3496227	2461446	1438722	245003	0	659	48674	3500143	39.93	8396	4475	127	272	0
ERR3040179	626	613	244	99	5	0	3502084	3493644	2551375	1531666	187184	0	626	47966	3502084	40.11	8917	4674	123	260	0
ERR3040167	621	617	246	98	13	0	3563599	3560481	2643355	1587361	398004	0	621	47521	3563599	40.22	8779	4800	119	252	0
ERR3040173	604	590	249	111	12	1	3708056	3697968	2843320	1871035	383297	56243	604	56243	3708056	39.93	10107	5212	110	237	0
ERR3040189	591	587	245	104	14	1	3613926	3611559	2769504	1761639	461295	56748	591	56748	3613926	39.91	9592	5227	109	234	0
ERR3040195	590	585	233	103	11	1	3584226	3581135	2703123	1762796	383694	56878	590	56878	3584226	39.96	9955	5168	106	231	0
ERR3040192	570	549	243	105	10	0	3521956	3507993	2744378	1731816	315602	0	570	45921	3521956	39.69	9830	5533	108	224	0
ERR3040188	556	546	242	114	13	1	3647159	3639532	2875916	1927652	469856	81966	556	81966	3647159	40.09	10410	5767	104	216	0
ERR3040178	555	548	241	108	14	1	3622679	3618236	2842838	1895654	472231	54087	555	54087	3622679	39.92	10571	5482	100	218	0
ERR3040201	555	550	250	108	10	0	3588645	3585835	2827184	1820610	344922	0	555	41060	3588645	39.93	10376	5419	106	224	0
ERR3040170	553	551	253	110	8	0	3531076	3529420	2770056	1734314	250625	0	553	44655	3531076	39.78	9882	5624	114	230	0
ERR3040191	553	528	248	117	16	1	3610821	3593654	2886997	1959992	515071	54290	553	54290	3610821	40.04	10477	5794	103	215	0
ERR3040184	546	537	243	102	11	1	3610145	3604354	2833956	1813631	442222	100071	546	100071	3610145	39.71	10042	5652	102	220	0
ERR3040194	546	541	247	111	10	0	3561956	3559065	2791322	1803876	339045	0	546	42872	3561956	39.97	10083	5641	109	225	0
ERR3040172	541	538	231	110	15	1	3573103	3571065	2787889	1891214	469022	54502	541	54502	3573103	39.65	10776	5793	100	211	0
ERR3040190	541	536	241	119	17	0	3645820	3641907	2891045	2001886	520017	0	541	48169	3645820	39.73	10561	5982	102	213	0
ERR3040196	540	537	222	96	14	0	3404917	3403283	2572121	1655762	437429	0	540	41393	3404917	39.57	9840	5100	101	219	0
GCA_004570075.1	539	457	226	119	23	2	3739677	3677815	3123097	2342451	812868	157397	539	91796	3739677	39.08	14402	7058	81	174	0
ERR3040169	538	529	247	117	16	2	3695131	3688099	2977308	2052052	544797	111817	538	57719	3695131	39.97	11690	5965	98	210	0
GCA_021095625.1	534	446	278	156	21	4	4223610	4158211	3750635	2871488	787469	240208	534	66294	4223610	38.8	14599	8414	93	189	0
ERR3040193	533	526	241	113	11	1	3647916	3643107	2912440	1980565	407745	61882	533	61882	3647916	40.04	10954	5990	99	209	0
GCA_018374615.1	530	530	274	147	29	1	4596735	4596735	3750174	2841123	998745	65872	530	65872	4596735	39.25	13384	6712	100	221	0
ERR3040180	528	525	248	115	17	0	3640192	3638441	2925912	1973371	529228	0	528	42428	3640192	39.87	10876	6008	101	213	0
ERR3040197	519	505	239	113	13	1	3598268	3588200	2892256	1989604	479776	54224	519	54224	3598268	39.83	11756	6026	96	204	0
ERR3040199	515	508	256	121	17	1	3673886	3669345	3052354	2112218	595437	84784	515	84784	3673886	40.06	11283	6203	95	204	0
ERR3040198	512	510	243	111	19	1	3676549	3675371	2959124	1997561	646095	54383	512	54383	3676549	39.85	10959	6043	96	207	0
GCA_013344565.1	501	501	31	28	22	19	4585692	4585692	3857319	3836026	3740482	3658784	501	505593	4585692	41.43	205264	71706	8	16	0
ERR3040171	500	496	228	108	22	2	3593251	3590896	2894157	2042695	775191	107507	500	55546	3593251	39.77	12093	6127	86	192	0
GCA_018165875.1	497	388	222	129	29	4	3735416	3672054	3241215	2589469	1021569	229163	453	65830	3719124	38.98	16959	8208	71	151	0
ERR3040185	492	486	243	121	19	2	3722180	3718220	3083571	2185534	652838	119528	492	64285	3722180	39.87	11949	6716	92	194	0
ERR3040182	490	483	232	125	24	0	3709619	3704918	3045678	2282794	792760	0	490	49904	3709619	39.92	12889	6398	87	186	0
ERR3040175	485	465	237	124	21	2	3702979	3688775	3100986	2276678	737595	148839	485	90940	3702979	39.87	12816	7064	87	184	0
GCA_018069145.1	483	409	238	144	30	1	3953390	3900474	3460317	2791331	964919	50615	483	50615	3953390	39.4	15869	8819	81	163	0
GCA_018422015.1	482	396	218	137	47	5	4212145	4147320	3739315	3168671	1724380	304755	482	74799	4212145	39.21	20318	10000	65	137	0
ERR3040200	481	476	240	125	16	1	3686393	3682947	3046694	2218365	531430	62628	481	62628	3686393	39.84	12985	6570	92	192	0
ERR3040181	479	476	239	116	12	0	3492423	3490725	2889022	1980732	357023	0	479	36730	3492423	39.29	11570	6572	95	193	0
GCA_016065595.1	474	378	224	136	34	4	3998459	3936963	3525555	2880322	1302572	302726	443	86420	3986090	39.73	17580	9235	68	148	0
GCA_020679565.2	474	421	244	149	24	0	3938921	3899229	3438481	2760404	781656	0	474	49626	3938921	39.63	14733	8604	86	171	0
ERR3040176	473	470	234	123	16	3	3671707	3669793	3066934	2261803	629990	216133	473	79547	3671707	39.89	12785	7229	87	182	0
GCA_018068065.1	473	388	227	136	34	2	3964158	3904059	3463932	2802258	1148465	125944	473	68162	3964158	39.44	17792	8679	75	155	0
GCA_020680965.1	472	431	243	133	23	2	3814986	3784913	3299588	2520449	779621	112413	472	57111	3814986	39.83	14627	7538	83	173	0
ERR3040177	467	456	239	120	23	2	3727888	3719245	3143471	2278736	756925	105204	467	53934	3727888	39.6	13089	6939	85	182	0
ERR664341	467	465	255	127	23	1	3677070	3675844	3116776	2210609	740556	59817	467	59817	3677070	40.14	12080	6606	93	193	0
ERR664326	463	460	236	125	17	1	3688812	3686383	3069906	2263934	643386	59881	463	59881	3688812	40.15	12837	7317	88	185	0
ERR664340	461	460	246	128	21	2	3772974	3772018	3185123	2309050	698042	126674	461	68640	3772974	39.98	13124	7278	91	188	0
GCA_020680105.1	458	399	236	133	36	5	3966857	3923817	3508435	2780080	1255841	304451	458	83953	3966857	39.69	17750	8406	72	155	0
ERR3040174	456	449	233	133	22	1	3678807	3674850	3090541	2362532	690237	52140	456	52140	3678807	39.67	13313	7300	89	180	0
GCA_020677605.1	451	401	223	121	33	2	3592791	3555160	3092929	2351587	1047103	110093	451	57572	3592791	39.39	14499	7899	75	160	0
ERR664332	441	440	234	130	22	3	3743345	3742487	3200693	2439094	824645	178508	441	68747	3743345	39.98	13854	7817	82	172	0
ERR3040183	440	434	238	120	20	2	3693004	3688745	3141296	2277535	773727	125346	440	67164	3693004	39.19	12895	7357	83	178	0
GCA_021533295.1	436	365	208	131	28	6	3683691	3631871	3228535	2664539	1064214	329022	436	59141	3683691	38.19	16393	9294	67	142	0
GCA_020681025.2	429	380	241	143	27	5	4020683	3984674	3626965	2914511	1035909	311071	429	91528	4020683	39.47	17894	9620	75	154	0
GCA_010287895.1	428	425	239	134	19	1	3743002	3741750	3249183	2488354	688957	83337	426	83337	3742522	39.74	13928	7945	83	170	0.03
GCA_020680005.1	427	379	219	140	35	3	4015427	3979159	3543726	2981286	1228933	186376	427	76125	4015427	39.61	18832	9469	72	144	0
GCA_020680945.2	427	386	233	139	29	4	3880723	3849815	3428573	2749604	1004724	211347	427	56152	3880723	39.3	16538	8583	77	157	0
GCA_009915835.1	426	423	235	126	22	0	3613318	3611810	3106235	2330908	726258	0	424	48197	3612765	39.45	13731	7447	81	171	0
GCA_018068985.1	426	358	213	136	38	4	3996811	3947638	3586424	3029065	1356167	242889	426	66940	3996811	39.3	19896	10296	67	133	0
GCA_004570145.1	422	334	191	126	49	12	4090441	4027640	3676154	3185150	1983658	687524	422	72251	4090441	38.83	23579	10993	52	115	0
GCA_004570275.1	422	323	196	133	38	8	3870390	3799657	3494547	3031180	1496581	466595	422	71461	3870390	38.83	19568	11444	59	121	0
GCA_020678605.1	419	369	218	124	31	2	3540286	3502915	3102067	2440635	1058540	120640	419	65153	3540286	39.37	14562	8344	70	148	0
GCA_009718905.1	417	417	29	18	17	13	4445693	4445693	3861366	3791652	3774197	3655988	417	1400643	4445693	40.19	255055	159526	4	10	135.7
GCA_021533285.1	417	339	224	142	33	3	3787924	3732460	3444145	2844735	1117690	172025	417	61999	3787924	38.13	17592	10031	70	142	0
GCA_018068945.1	416	357	216	132	42	4	3979697	3937627	3582701	2976562	1486211	260159	416	80064	3979697	39.33	20318	9998	65	133	0
GCA_022349905.1	416	362	211	142	40	4	3883374	3844625	3440151	2929677	1353499	233240	416	65411	3883374	39.27	17775	10056	69	141	0
GCA_020679545.1	414	377	217	133	35	4	3862560	3834441	3420233	2823705	1239769	260077	414	79386	3862560	39.27	18955	9357	68	141	0
ERR3040187	413	403	239	138	27	2	3842235	3835182	3400392	2666157	893326	117644	413	59362	3842235	39.68	15806	8707	79	162	0
GCA_018069045.1	413	363	214	140	40	2	3982580	3947940	3563686	3028616	1400964	113441	413	59414	3982580	39.32	19171	10412	67	136	0
ERR4920660	412	406	215	127	33	2	3768297	3764026	3244390	2599970	1116449	124239	412	66362	3768297	40.01	16496	8360	72	152	0
ERR664328	410	408	226	131	23	3	3755853	3754049	3231525	2532670	841032	175769	410	68747	3755853	39.94	14581	8003	78	163	0
ERR664337	410	408	226	131	23	3	3755853	3754049	3231525	2532670	841032	175769	410	68747	3755853	39.94	14581	8003	78	163	0
GCA_004145395.1	409	321	205	128	45	8	4067789	4011786	3717928	3146416	1771240	537592	381	103396	4056253	39.45	22137	10881	56	118	83.43
GCA_021095905.1	406	339	206	145	36	5	4063453	4017573	3703708	3268406	1421449	312915	406	83271	4063453	38.92	20939	11909	63	126	0
SRR9734767	403	369	220	142	40	4	4126022	4102049	3714943	3149696	1476070	281351	403	117827	4126022	40	20345	10666	67	137	0
GCA_018157165.1	400	328	212	138	42	5	4040331	3995797	3687866	3157052	1593273	318588	376	73163	4030212	39.42	21680	10917	61	126	0
GCA_010287885.1	399	390	238	133	26	4	3677844	3673047	3272382	2523563	870517	223029	395	62701	3676419	39.66	14822	8070	77	160	0
GCA_018068905.1	399	354	216	141	40	5	3983081	3949749	3596920	3069345	1444924	273019	399	60142	3983081	39.31	20271	10523	65	133	0
GCA_019060055.1	395	352	210	133	30	5	3885979	3854252	3472110	2917967	1212587	414691	394	133967	3885481	39.83	19286	10169	64	133	0
GCA_020680065.2	395	346	223	139	34	6	4022333	3984948	3655976	3043763	1300412	399144	395	80002	4022333	39.43	19713	10201	67	137	0
GCA_021095635.1	395	340	200	131	37	8	3882999	3841074	3499790	2967296	1456490	493135	395	85567	3882999	39.07	19134	10473	59	126	0
GCA_004179395.1	393	312	200	140	51	6	4092621	4045198	3743668	3309411	1930078	409500	358	103348	4078514	39.36	21427	11861	56	118	124.02
GCA_021095645.1	393	341	218	145	38	5	3944233	3906521	3598497	3077930	1452208	347196	393	112033	3944233	38.78	18286	10809	63	134	0
GCA_020958155.1	392	347	217	141	36	7	3998688	3964987	3623905	3082746	1355661	415496	392	94096	3998688	39.55	19281	10665	66	133	0
GCA_009915325.1	390	385	233	138	30	0	3797864	3795483	3394096	2685792	984005	0	387	45543	3796902	39.56	15830	9211	77	155	0
GCA_018162175.1	390	334	205	129	40	3	3779891	3745009	3395195	2848030	1374293	176837	374	62771	3773746	39.08	20169	10123	64	128	0
SRR10905459	388	383	228	134	26	1	3568686	3565095	3124131	2456326	844819	58225	388	58225	3568686	39.72	14091	8490	78	158	0
SRR9734808	388	380	217	134	35	8	3753342	3747941	3330087	2730462	1314511	466837	388	81253	3753342	39.86	16065	9126	65	143	0
GCA_009718885.1	386	386	28	19	19	15	4390195	4390195	3852471	3790899	3790899	3672690	386	1133523	4390195	39.99	198252	131841	6	12	88.2
GCA_018068995.1	386	334	199	133	42	5	3934357	3898327	3553433	3082350	1570933	331261	386	80017	3934357	39.31	21306	11094	60	121	0
GCA_021095785.1	383	336	210	133	32	6	3796087	3761506	3441813	2888141	1254673	374729	383	81819	3796087	39.5	17800	10735	63	129	0
GCA_022406525.1	381	332	220	146	48	8	4229833	4196024	3906276	3379276	1839694	528135	381	109069	4229833	40.15	21086	12204	60	127	0
GCA_016905865.1	379	330	213	126	47	8	3968125	3944527	3622586	3010132	1725414	451705	350	70513	3959312	39.51	20386	10408	59	123	0
GCA_021095605.1	379	321	202	137	39	11	4080965	4038315	3753743	3272419	1662471	689210	379	96572	4080965	39.01	20849	12401	56	119	0
GCA_021533335.1	372	322	197	135	40	4	3764012	3727420	3430728	2980336	1455108	237106	372	67613	3764012	37.92	20361	11692	59	121	0
SRR9734770	370	337	208	134	46	8	4130577	4106930	3751231	3223132	1782185	517554	370	117827	4130577	39.94	21196	11152	59	123	0
GCA_018068965.1	368	320	199	137	43	6	4005460	3970877	3651271	3220243	1646419	369368	368	79531	4005460	39.24	21521	12241	59	118	0
GCA_018069025.1	365	328	211	138	47	4	4034562	4007779	3712558	3211210	1703845	243168	365	70968	4034562	39.27	21222	11994	61	122	0
GCA_021544735.1	361	315	202	149	54	4	4236841	4202973	3919529	3528060	1915402	244664	361	68692	4236841	39.46	23238	13646	63	120	0
GCA_021533345.1	358	311	201	137	43	7	3974206	3939214	3665195	3207326	1703712	430056	358	91735	3974206	38	22520	11952	55	117	0
GCA_009915225.1	357	351	221	148	41	4	4081557	4078877	3716195	3178194	1498048	278977	353	114096	4080403	39.52	20118	10740	66	137	0
GCA_010591405.1	357	208	151	112	57	23	4319426	4257992	4100974	3821486	2928369	1734519	233	124559	4275094	39.1	40883	19847	32	70	27.51
GCA_004570195.1	353	300	190	123	32	6	3490152	3459637	3181061	2703485	1182857	367034	332	76751	3482582	39.78	19382	11725	58	115	0
GCA_018287555.1	352	323	206	136	47	11	4152833	4130093	3803968	3302902	1921436	762764	352	103625	4152833	40	21120	11607	54	119	0
GCA_001061595.1	351	259	172	124	55	9	3934723	3890232	3658501	3306608	2165629	568473	297	79454	3917833	38.83	27655	15492	47	94	2.76
GCA_009915865.1	350	341	224	137	35	3	3756868	3751805	3433186	2791818	1198680	164095	346	58913	3755864	39.43	18104	9823	68	140	0
GCA_021449205.1	348	306	195	137	53	11	4243816	4212976	3913429	3491560	2121890	715098	348	121505	4243816	39.66	24901	12526	54	110	0
SRR14832346	347	335	194	125	40	7	3929425	3921358	3520172	3006790	1595244	451300	347	83637	3929425	40.08	20387	10469	57	120	0
GCA_009915725.1	341	337	215	129	42	10	4022475	4020824	3695878	3072410	1672313	623521	338	95405	4021565	39.39	20810	10282	58	124	0
GCA_019569915.1	340	291	195	130	45	12	4022582	3993666	3755189	3278982	1916727	809188	324	114583	4016065	38.93	23816	12273	49	106	0
SRR9734763	338	312	202	143	47	8	4163142	4145161	3865212	3446060	1846762	541447	338	117827	4163142	39.85	22058	13068	57	116	0
GCA_018154155.1	335	295	204	140	41	8	3935959	3908456	3657674	3199689	1601295	447777	327	69306	3932368	39.05	20291	12593	58	118	0
ERR4014635	333	321	205	128	43	5	3884044	3875666	3557808	3004099	1592523	322069	333	87359	3884044	39.59	20551	10775	59	120	0
GCA_001066855.1	331	251	162	120	55	8	3931859	3896779	3666905	3362630	2314386	594387	277	110052	3915562	38.84	29730	15294	43	86	0
GCA_021095615.1	330	285	191	135	43	5	3798176	3766337	3528333	3092961	1585493	287789	330	71013	3798176	39.15	22100	12499	57	113	0
GCA_009915345.1	318	313	203	128	42	5	3769170	3767576	3458068	2915252	1505397	280772	314	58896	3768141	39.17	20854	10953	59	120	0
GCA_009916085.1	315	313	206	130	52	13	4199837	4198726	3894478	3350493	2103418	802474	314	81241	4199565	39.28	25526	11495	52	112	0
GCA_009916045.1	314	306	211	140	47	7	4001187	3997265	3731996	3217893	1690698	389581	309	59335	3999883	39.52	21652	12375	61	121	0
GCA_009915775.1	311	310	202	130	43	7	3753078	3752503	3448912	2935884	1586633	481907	311	112462	3753078	39.23	20671	10853	56	119	0.03
GCA_018158335.1	306	276	197	136	47	8	3976557	3956911	3732253	3285012	1831398	494155	299	77896	3973632	39.03	23033	13103	54	110	0
SRR14402781	306	262	148	108	49	24	4414585	4383986	4098028	3820548	2890371	2020700	306	269240	4414585	39.35	38559	18247	29	69	0
GCA_017298035.1	305	286	198	129	42	7	3862347	3847233	3606281	3106144	1626937	424465	305	74594	3862347	39.11	21500	12667	56	111	0
GCA_009907015.1	304	200	142	111	60	19	4022956	3979491	3841823	3609348	2732220	1318281	230	161929	3999764	39	34376	21516	35	72	0
SRR11028804	299	293	208	136	42	3	3758459	3754770	3478824	2959430	1440695	176775	299	69285	3758459	39.37	18646	12391	63	124	0
GCA_021095735.1	297	258	183	137	52	10	4015738	3988022	3777470	3452821	2085795	679020	297	124022	4015738	38.88	25982	14310	49	101	0
GCA_017887605.1	294	294	217	129	33	3	3636528	3636528	3365727	2722722	1194469	189544	294	68548	3636528	38.61	17741	9976	63	130	0
GCA_001654855.1	293	185	135	99	53	19	3695744	3657414	3533920	3268960	2497575	1350773	209	121465	3674268	36.37	34323	20868	31	65	0
GCA_018068005.1	291	262	181	129	52	10	4015166	3993872	3790695	3414707	2062584	651550	291	84794	4015166	39.22	25548	16062	50	98	0
GCA_018066465.1	288	259	180	126	62	16	4270208	4249333	4057821	3650358	2617597	1027977	288	87057	4270208	37.62	29786	16169	45	92	0
GCA_009915525.1	283	279	194	136	46	3	3870660	3868776	3628638	3196466	1705907	181593	280	68112	3869605	39.23	21409	13265	56	111	0
GCA_009915665.1	281	277	191	124	50	9	3953645	3951761	3714789	3218359	1957805	568623	278	101256	3952632	39.34	24917	13684	51	103	0
GCA_018068085.1	279	246	164	120	55	9	4021366	3999503	3775501	3455783	2296042	689817	279	110154	4021366	39.05	27886	18262	45	89	0
GCA_019724875.1	278	246	186	139	48	7	3874229	3855145	3703839	3368157	1887164	503632	263	116826	3868137	39.22	24321	14674	50	101	0
GCA_021807905.1	274	251	178	116	51	17	4106163	4089614	3891216	3446225	2356169	1182654	274	119101	4106163	39.36	30613	15948	41	88	0
GCA_016238065.1	270	257	173	121	52	10	3843150	3834967	3623338	3242292	2090384	589660	270	73122	3843150	38.85	27228	15534	46	93	0
GCA_019198655.1	270	252	186	132	52	8	3902471	3889235	3718621	3332952	1989805	514696	270	87317	3902471	39.03	25099	14637	51	100	0
GCA_004570765.1	269	256	169	132	58	13	4057474	4045629	3858201	3582096	2385244	860714	269	93944	4057474	38.85	29641	16873	45	91	0
GCA_016238085.1	264	250	179	134	55	15	4142688	4132720	3939509	3620135	2296727	962609	264	86517	4142688	39.43	27040	16257	47	94	0
SRR11028801	264	259	196	120	44	9	3670792	3667851	3468275	2913873	1678583	550887	264	82469	3670792	39.22	22088	12498	51	106	0
GCA_020677725.1	263	246	186	139	48	7	3868137	3855145	3703839	3368157	1887164	503632	263	116826	3868137	39.22	24321	14674	50	101	0
GCA_009915695.1	262	259	179	125	44	10	3665711	3664817	3449576	3063802	1718848	636516	259	94872	3664817	39.19	23930	14003	49	98	0
GCA_015902305.1	261	231	153	111	56	14	3943903	3920479	3702999	3388305	2488734	1061177	261	110654	3943903	39.01	31080	17531	38	79	0
GCA_019942415.1	258	236	169	122	60	12	3972103	3956338	3765294	3422356	2399843	736625	255	77239	3970834	39.07	29090	17577	45	88	0
GCA_004570785.1	257	216	156	121	57	17	3928713	3907954	3736530	3490898	2441856	1110146	235	88998	3920661	39.39	31300	18537	40	81	0
GCA_016238005.1	249	236	170	122	56	15	4031959	4023512	3854911	3497551	2358493	1011749	249	113895	4031959	39.15	27679	17348	44	88	0
GCA_016237965.1	246	243	170	128	44	8	3689151	3687224	3485476	3170058	1778530	523485	246	110469	3689151	39.14	24188	14205	47	95	0
SRR11103430	244	231	159	112	58	12	3753523	3744179	3543911	3198654	2283518	781595	244	101165	3753523	39.13	29220	18352	43	83	0
GCA_018068325.1	242	217	155	120	63	14	4044074	4026120	3874151	3611430	2625491	961415	242	118459	4044074	39.12	29765	20988	42	81	0
GCA_018068025.1	241	213	154	115	50	16	3929015	3908198	3761464	3463684	2272432	1106922	241	106980	3929015	39.02	29824	19066	39	82	0
GCA_015901445.1	239	214	142	110	61	21	4241996	4224295	4038557	3812621	2961563	1524296	237	139161	4241036	39.65	43039	20711	34	71	0
GCA_019735095.1	238	212	157	125	56	12	3968532	3952098	3813332	3596252	2471985	908523	231	121152	3965394	39.01	32949	18404	39	81	0
GCA_009915625.1	237	236	172	126	61	14	3974052	3973809	3801100	3469458	2376827	873320	236	100954	3973809	39.3	28264	18484	47	89	0
GCA_009916035.1	237	237	184	127	58	15	4101098	4101098	3945727	3531752	2396929	974614	237	100656	4101098	39.22	28075	16150	45	92	0
GCA_018157615.1	233	206	158	116	56	15	3949698	3934715	3814966	3507399	2458386	1057758	219	108339	3944288	38.67	31228	19631	39	79	0
SRR11103428	233	232	158	117	51	11	3629300	3628741	3414479	3108757	2024014	711669	233	99099	3629300	38.93	27709	16306	43	87	0
GCA_020677745.1	231	212	157	125	56	12	3965394	3952098	3813332	3596252	2471985	908523	231	121152	3965394	39.01	32949	18404	39	81	0
SRR11028800	231	218	167	118	54	14	3939216	3930515	3798794	3427606	2304624	982248	231	121559	3939216	39.59	28482	18683	42	85	0
SRR11028802	231	224	176	124	49	8	3750002	3745202	3598699	3212658	1912195	498456	231	82596	3750002	39.19	25465	16163	48	92	0
GCA_022406495.1	228	205	152	119	64	16	4075277	4058383	3919349	3674555	2697779	1023716	228	96684	4075277	39.53	33379	20866	41	80	0
GCA_021095925.1	227	195	150	123	52	17	3910143	3887471	3781972	3592996	2391822	1223168	227	120790	3910143	38.84	31157	19789	37	77	0
GCA_009915875.1	224	223	161	120	56	14	3880783	3880396	3708291	3410265	2338320	883587	223	74269	3880396	38.96	30053	18173	42	83	0
GCA_018164115.1	222	207	148	110	59	18	3870192	3861416	3725811	3458349	2609535	1269753	217	96383	3868271	38.98	32168	20162	36	73	0
SRR14513828	220	217	187	127	37	4	3344693	3342991	3239505	2804086	1347723	264751	220	105158	3344693	39.85	20764	13244	52	102	0
GCA_016237885.1	219	213	157	121	59	14	4006350	4002460	3854991	3593586	2520354	924128	219	96821	4006350	38.91	32541	19198	42	82	0
SRR11028895	218	214	160	124	59	11	3835239	3832375	3664501	3392793	2390154	735362	218	117045	3835239	39.32	29268	17062	42	84	0
GCA_003175415.1	216	165	125	100	61	21	4207108	4181569	4083971	3886659	3213914	1767396	187	147469	4197653	38.89	42746	27507	29	59	0
GCA_015940885.1	215	190	145	118	59	26	4397681	4384401	4263823	4062997	3108136	1947634	203	168095	4392957	39.04	44222	21916	32	68	0
ERR4920644	211	208	158	113	55	14	3579178	3576977	3414259	3094223	2193024	835310	211	92070	3579178	38.93	28569	15838	41	80	0
GCA_009915635.1	211	209	156	123	57	15	3910755	3910000	3760363	3507974	2442530	1043967	210	101519	3910553	39.03	30229	17370	40	81	0
GCA_003175455.1	210	116	81	66	51	30	4171587	4133841	4055078	3953861	3676938	2962008	145	259061	4154683	38.69	83405	42422	17	34	0
GCA_016237545.1	209	199	120	104	56	25	3999569	3992629	3833969	3707887	2942015	1875378	209	133060	3999569	38.97	45722	24422	28	59	0
GCA_009915805.1	208	207	162	117	69	13	3940980	3940056	3808144	3473876	2702779	815325	208	85503	3940980	39.09	31848	20041	43	81	0
ERR664344	206	203	159	117	47	13	3782294	3779854	3643159	3318341	2111967	936256	206	143785	3782294	39.22	28016	17521	39	82	0
GCA_018087645.1	206	184	138	114	64	20	4073102	4060008	3932278	3754953	2881352	1301913	198	123777	4069772	38.94	38085	22882	37	72	0
GCA_009915535.1	205	204	158	117	59	16	3838061	3837560	3708498	3410147	2487114	999402	205	82119	3838061	39.02	32601	18358	39	78	0
GCA_001462475.1	204	182	144	115	55	19	4054467	4039798	3944529	3731706	2730689	1478904	204	135921	4054467	39.11	36671	21153	32	69	0
GCA_017142915.1	204	181	133	104	62	24	4288865	4275294	4147581	3948407	3258598	1958417	196	152923	4285321	39.61	44318	25776	29	61	0
GCA_016238025.1	202	197	152	110	60	16	3718638	3715306	3598876	3265671	2412311	993336	202	82127	3718638	38.76	29098	19888	40	77	0
GCA_001060355.1	201	121	83	73	49	27	3996933	3964488	3878962	3801075	3403257	2639025	142	204584	3978893	38.65	76232	41752	16	35	0.38
GCA_004570665.1	201	171	125	106	53	12	3354529	3338838	3224274	3081817	2179961	783081	188	91238	3349905	39.69	32361	19237	35	69	0
GCA_018966545.1	200	176	138	105	58	17	4043713	4026619	3930535	3686438	2886707	1449511	200	153606	4043713	39.09	37553	22861	30	65	0
GCA_001063035.1	199	151	94	74	53	28	4041450	4017900	3870807	3725289	3334595	2437250	168	181199	4031158	38.84	60593	33240	21	43	8.61
GCA_013184675.1	199	48	30	27	23	17	4112617	4065197	4026842	4002846	3950443	3737846	61	708574	4074078	39.04	210227	168783	6	11	21.72
GCA_022406575.1	194	179	145	113	66	13	3880648	3870893	3781751	3551533	2762319	858201	194	91411	3880648	38.84	34566	22959	39	73	0
GCA_003523365.1	192	192	152	108	37	11	3170619	3170619	3026429	2706693	1576665	692646	192	85063	3170619	37.74	24280	13198	38	80	81.59
GCA_015896365.1	192	162	120	103	67	22	4276180	4257077	4155427	4034261	3401199	1868717	184	230861	4273502	39.25	43827	27344	28	60	0
GCA_016238045.1	191	178	139	113	66	22	4175316	4165909	4059391	3871567	3077710	1563741	191	133156	4175316	39.31	38953	24107	34	69	0
GCA_001653845.1	190	89	54	52	43	29	3969065	3931717	3843136	3831352	3660562	3154095	110	245337	3946738	38.82	112521	55619	13	26	0
GCA_016237845.1	190	183	145	115	53	18	3894602	3890179	3791498	3571731	2551954	1316363	190	126789	3894602	38.87	37344	20279	33	70	0
GCA_020742655.1	190	190	159	121	50	7	3570112	3570112	3457829	3187693	2042999	492591	190	97525	3570112	38.85	29346	16537	41	82	0
GCA_018067965.1	187	173	128	101	58	24	4098629	4089081	3983941	3768177	3086438	1844030	187	153630	4098629	39.02	47165	25249	29	58	0
GCA_003175495.1	186	88	56	48	40	24	4297382	4261160	4183012	4123553	3995019	3447684	112	347186	4277821	38.85	164562	79210	10	21	0
GCA_001064105.1	185	138	104	92	57	27	3761480	3740750	3664091	3572277	3002819	1960993	153	164585	3751034	38.5	52253	27674	26	50	5.63
GCA_021095745.1	184	159	113	95	58	21	3932386	3915451	3803980	3666097	3004104	1712175	184	164012	3932386	39.05	44658	27074	27	56	0
GCA_001060325.1	182	105	71	64	45	26	4007366	3978597	3900340	3843945	3515784	2837853	120	200643	3989452	38.66	108011	47452	13	30	0.38
GCA_016237785.1	179	175	144	116	57	18	4068927	4065606	3976521	3778582	2735551	1378326	179	117626	4068927	39.1	36428	21372	34	71	0
GCA_018421655.1	179	123	84	72	53	32	4249931	4224389	4125329	4039788	3706665	3018981	143	171409	4238139	39.03	78298	44259	19	36	18.33
GCA_020816815.1	179	167	132	106	61	21	4122601	4113419	4020310	3820216	3023247	1627269	179	189151	4122601	39.15	40490	23962	31	64	0
GCA_014212555.1	178	37	22	21	19	15	4006134	3956022	3915195	3908032	3875367	3729219	57	1146924	3969533	38.99	239585	186767	4	9	0
GCA_003171695.1	177	95	47	35	30	21	4525840	4493972	4373057	4281984	4208834	3861791	116	356394	4508847	39.27	223429	98238	8	15	0
GCA_016237475.1	176	162	123	102	54	20	4234549	4224865	4113954	3958562	3166597	1965048	176	188657	4234549	39.09	45253	24997	24	55	0
ERR664330	175	171	147	114	60	22	3987604	3984890	3910796	3671840	2739794	1471357	175	100053	3987604	39.19	36203	21814	35	71	0
GCA_003176495.1	175	110	79	65	47	30	4002774	3978440	3892008	3783698	3517040	2911950	125	225147	3988726	38.72	81476	48504	16	32	0
GCA_014212565.1	173	39	20	18	17	13	4064501	4016485	3978669	3963048	3943530	3784435	56	800802	4027585	39.05	374816	201283	4	8	2.41
GCA_022110455.1	173	157	109	95	65	28	4374138	4362779	4243450	4144458	3659534	2346894	173	173733	4374138	39.02	53197	31252	25	52	0
GCA_011602985.1	172	75	62	52	44	27	4124296	4093359	4061757	3998065	3856700	3261630	88	264464	4101979	39.04	115512	62748	12	24	0
GCA_009915365.1	171	170	129	103	59	19	3846421	3846068	3720791	3523403	2774607	1431390	170	122461	3846068	39.03	37076	22312	31	64	0
GCA_012360255.1	171	57	47	45	38	28	3839383	3806775	3782833	3766403	3650570	3288233	63	228980	3810628	38.7	119534	80277	12	21	0
GCA_016237585.1	169	163	130	103	61	20	3924694	3921145	3824599	3627065	2960005	1519748	169	144571	3924694	38.85	42951	25126	30	61	0
GCA_001062745.1	168	122	89	77	55	30	3959165	3935246	3867262	3780493	3444045	2530280	143	160643	3950466	38.83	66281	41329	20	40	5.11
ERR664343	167	158	116	90	52	21	3910654	3903633	3803536	3606737	2954337	1875670	167	141829	3910654	39.02	46394	25178	23	52	0
GCA_016237925.1	167	164	84	72	56	26	3926787	3924670	3786148	3704824	3430295	2356053	167	167921	3926787	38.6	63979	38758	20	40	0
GCA_001060285.1	166	109	77	64	44	26	3956637	3934230	3858082	3761382	3387093	2713205	120	226085	3942468	38.7	80047	39745	14	32	2.84
GCA_009915745.1	166	166	127	107	59	21	3814056	3814056	3702087	3543494	2736868	1467836	166	117473	3814056	38.81	37094	23296	32	65	0
GCA_016237865.1	166	158	122	101	57	16	3766083	3760944	3658868	3492682	2757991	1276185	166	181249	3766083	38.78	40785	22355	30	60	0
GCA_018067675.1	166	143	108	96	64	29	4398262	4381742	4285461	4205547	3688670	2470441	166	245684	4398262	39.64	57583	31204	25	51	0
GCA_018158435.1	166	150	126	106	62	24	4001450	3991681	3925409	3782255	3053727	1658525	161	135205	3999972	38.83	45904	26811	32	60	0
GCA_016237565.1	165	151	120	98	59	23	4007888	3998987	3909844	3757588	3067248	1837324	165	152958	4007888	38.77	43004	26848	27	57	0
GCA_015940965.1	163	136	98	83	61	33	4298421	4283295	4178783	4070838	3689877	2673641	152	190400	4294132	39	55729	41070	24	46	0
GCA_011603015.1	162	74	60	51	39	22	4154500	4126575	4092551	4031128	3806151	3211657	86	349754	4134416	39.22	147903	60887	10	20	0
GCA_015937185.1	161	147	116	93	61	25	3921000	3911447	3826234	3658529	3106180	1831712	160	129228	3920518	38.79	47938	28793	28	55	0
SRR11028808	161	148	105	90	61	25	3896368	3886923	3780081	3670799	3188025	1843014	161	141764	3896368	38.87	49182	30746	28	52	0
GCA_011602995.1	160	78	66	53	45	30	4146233	4119361	4089895	4001931	3865616	3332798	90	309269	4127573	39.03	98715	60933	14	26	0
GCA_016237805.1	159	155	126	105	58	20	3798664	3796022	3707898	3549717	2785260	1410711	159	96267	3798664	38.85	41461	23852	31	61	0
ERR664342	158	155	138	114	52	23	3869505	3867719	3813450	3631783	2599112	1552712	158	101693	3869505	38.94	41383	20093	32	66	0
GCA_018067925.1	158	143	111	91	55	28	4061982	4050888	3978745	3822292	3169778	2304040	158	153683	4061982	39.06	58307	26029	24	51	0
GCA_001062385.1	157	106	79	67	46	25	3923692	3904945	3834486	3755020	3387839	2664570	116	329238	3911781	38.74	81044	43202	13	31	0.26
GCA_001077105.1	157	136	93	73	53	28	3937909	3928878	3825529	3674155	3362688	2471318	145	212747	3934593	38.64	63952	35495	19	40	48.98
GCA_011602885.1	154	74	61	47	40	23	4152335	4126709	4094540	4003424	3858976	3256706	84	352467	4133360	39.22	129967	81306	11	21	0
GCA_018067625.1	154	138	110	89	64	22	4010993	4001000	3926201	3763297	3326471	1806894	154	165003	4010993	38.83	47657	29144	27	53	0
GCA_011604105.1	152	63	52	40	33	22	4119088	4090681	4067924	3993063	3873595	3472729	74	350871	4097759	39.02	168841	88205	9	17	0
GCA_018157635.1	152	139	113	94	60	22	4041630	4034308	3974758	3828449	3207609	1885595	146	157337	4039083	38.85	44172	27279	25	54	0
GCA_003175475.1	150	115	81	67	52	32	4250348	4234351	4154328	4043256	3804782	3140786	129	258913	4243935	38.85	83373	47965	17	33	0
GCA_011604155.1	150	58	46	38	34	21	4120871	4091506	4061147	4008866	3932151	3474092	70	401769	4099836	39.02	168695	102668	9	17	0
GCA_901485075.1	150	75	41	34	27	21	4136674	4109591	4031695	3984480	3884621	3674671	94	593232	4122329	38.98	178532	134160	8	14	4.85
GCA_001653835.1	149	104	70	63	47	29	3955474	3932385	3846720	3797810	3525811	2890781	122	245337	3945391	38.82	92585	48454	15	31	0
GCA_011604025.1	149	65	53	43	37	23	4148761	4121787	4091911	4029240	3929117	3429160	77	321336	4129732	39.03	147147	88110	10	19	0
GCA_018861165.1	149	50	31	28	25	20	4283293	4245390	4201238	4178190	4128833	3964620	66	435641	4256567	39.11	214513	172811	7	13	0
GCA_011602865.1	148	67	56	46	36	22	4147886	4122525	4095140	4029738	3856451	3384865	78	328407	4129264	39.03	168286	84139	10	18	0
GCA_016237665.1	148	145	116	96	61	25	3845845	3843807	3765682	3610627	3070708	1823213	148	155158	3845845	38.77	47109	27873	28	55	0
GCA_021095805.1	147	129	105	88	54	21	3937256	3925495	3872912	3746192	3116972	1941494	147	200534	3937256	38.77	47387	27658	22	48	0
GCA_001060835.1	146	90	63	61	46	27	3846612	3826056	3769212	3757602	3516515	2832655	100	214948	3833362	38.38	97720	49779	13	28	2.87
GCA_001462385.1	146	135	105	83	59	26	3954353	3946878	3877487	3724004	3342391	2163719	146	166132	3954353	38.94	57115	31767	23	46	0
GCA_016237685.1	146	142	115	92	55	27	4082935	4079913	4007556	3844803	3208279	2254982	146	147499	4082935	39.45	57345	26330	24	50	0
GCA_016237945.1	146	144	117	100	59	15	3717301	3715933	3629791	3505097	2787631	1260132	146	152745	3717301	38.98	38442	24903	29	60	0
GCA_002411435.1	145	145	135	106	63	20	3795715	3795715	3759941	3550864	2870696	1357693	145	121832	3795715	37.84	38842	26211	33	63	1522.51
GCA_014212635.1	145	21	18	18	18	13	4035919	3994042	3986507	3986507	3986507	3801709	34	776236	4002646	38.87	400635	220852	4	8	4.82
GCA_016237645.1	145	131	106	88	56	25	3826292	3815715	3749721	3613718	3065739	2014727	145	212919	3826292	38.46	52501	28085	24	49	0
GCA_009749085.1	144	56	40	32	27	19	4123606	4086108	4049485	3994248	3911513	3632270	71	593001	4095944	39.03	206951	119998	7	13	0
GCA_011602945.1	142	58	46	33	31	25	4129285	4101812	4073877	3978673	3937443	3733556	70	321277	4109941	39.06	178270	95049	9	17	0
GCA_011604085.1	142	60	49	43	36	23	4118618	4094070	4071376	4035569	3909990	3454709	68	412060	4099038	39.02	145494	94713	10	19	0
GCA_011604145.1	142	62	51	41	32	21	4117831	4092643	4067022	4003720	3823824	3390326	72	366727	4099294	39.02	183323	93315	9	17	0
GCA_001063205.1	141	107	79	67	50	24	3940488	3925989	3865592	3777154	3498955	2583979	120	192964	3934189	38.64	81937	42517	14	32	5.59
GCA_011604205.1	141	72	56	44	38	26	4106104	4085439	4043074	3961116	3847721	3415302	80	306429	4090407	39.04	140871	76816	10	21	0
GCA_018422315.1	141	91	68	58	45	30	4117943	4093400	4029110	3947990	3690675	3140388	112	213602	4108315	39.01	96391	50702	15	29	31.28
GCA_011602825.1	140	59	48	39	32	20	4116605	4090574	4064922	4008299	3874536	3477446	70	366687	4097643	39.02	180919	95273	9	16	0
ERR664327	139	137	115	98	57	22	4013923	4012506	3946516	3828142	3121402	1919414	139	216567	4013923	39.13	49537	28012	24	53	0
GCA_009749255.1	139	47	34	29	24	18	4232672	4190569	4157895	4125579	4042905	3822822	70	596083	4205042	39.4	255343	157910	6	12	0
GCA_001076695.1	138	113	83	74	51	23	4006387	3995130	3925423	3867742	3495694	2450883	122	229035	4001326	38.72	70691	39428	16	36	12.7
GCA_009184605.1	138	74	54	49	40	28	4055226	4029368	3984482	3942661	3795734	3405264	80	329572	4033772	38.96	117403	69085	11	22	0.1
GCA_011602785.1	138	66	53	42	34	20	4148589	4124739	4091511	4017849	3872518	3372522	79	476141	4132919	39.03	203254	81768	7	17	0
GCA_011602895.1	138	52	42	33	30	20	4119527	4091853	4070437	4013493	3965953	3585488	63	366761	4099276	39.02	207581	140981	8	14	0
GCA_015739675.1	138	138	111	91	57	27	3889801	3889801	3808815	3660068	3067702	2064208	138	135564	3889801	38.93	54021	28333	25	52	0
SRR11103429	138	125	101	89	59	26	3840893	3831765	3770144	3685720	3199373	2070379	138	140938	3840893	38.82	54154	30199	24	48	0
GCA_009915885.1	136	124	47	31	21	18	4420418	4415052	4232990	4112621	3963012	3876340	128	637400	4418056	38.41	227079	109759	6	12	0
GCA_016237765.1	136	132	105	94	61	22	4060940	4058373	3983555	3899900	3332040	1961977	136	183504	4060940	39.18	47083	29845	24	51	0
GCA_011602905.1	135	48	36	26	22	15	4141600	4113916	4083043	4015234	3942986	3682580	60	1284448	4121842	39.1	207975	138710	4	10	0
GCA_016237715.1	133	129	114	93	59	25	3952924	3950420	3911289	3758289	3189028	1948795	133	143054	3952924	38.85	49573	30600	26	51	0
GCA_011604045.1	132	63	52	42	36	23	4084961	4064157	4040271	3968511	3852886	3366952	71	307092	4068922	39.02	137137	88013	10	19	0
GCA_011604125.1	132	51	42	33	28	20	4117579	4090989	4070572	4011812	3926598	3663410	62	618746	4098407	39.02	228709	98477	6	13	0
GCA_011604135.1	132	53	42	38	33	23	4078455	4054514	4025648	3994582	3922472	3565208	61	381443	4059869	38.98	194745	86253	8	16	0
GCA_015893265.1	132	114	80	68	50	29	4129265	4115301	4030484	3951675	3658372	2904880	132	206606	4129265	39.07	81687	45767	16	34	0
GCA_018158815.1	131	114	95	83	59	27	3896978	3886359	3835892	3752064	3345124	2121522	126	133973	3895045	38.56	55732	37089	24	46	0
GCA_015940925.1	130	95	78	70	52	29	4317880	4298998	4249598	4193173	3905247	3090639	112	224740	4310998	38.72	90761	46182	15	33	0
GCA_009718745.1	129	129	18	16	16	12	3970443	3970443	3809236	3793650	3793650	3675441	129	1540471	3970443	38.85	255055	183564	3	8	105.61
GCA_009183705.1	128	89	71	61	47	31	3920166	3905546	3869895	3793596	3549640	2999669	94	351354	3909109	38.87	82924	50686	15	30	0
ERR664322	127	124	103	91	62	25	4015900	4013762	3957024	3857645	3346168	2081733	127	141531	4015900	39.11	51439	28389	24	50	0
GCA_001063575.1	127	81	59	53	42	28	3916631	3894004	3850447	3807883	3607575	3056667	103	220558	3909090	38.65	127069	51949	12	26	3.4
GCA_011602955.1	127	60	51	44	38	24	4074821	4054575	4032624	3979428	3877565	3418143	67	348489	4058751	38.98	137147	81744	9	19	0
GCA_016237405.1	127	118	92	79	49	20	3850943	3844681	3761956	3661340	3104716	2075489	127	209592	3850943	38.71	66886	29242	18	41	0
GCA_018441545.1	127	89	62	51	44	25	4120084	4099360	4024980	3945735	3826192	3097500	108	273209	4113102	38.89	112372	55836	12	25	11.28
GCA_001463025.1	126	73	39	27	24	16	4238841	4209012	4136091	4052183	4014092	3737327	101	785515	4229403	39.28	220007	183760	6	11	0
GCA_015944385.1	126	107	70	63	43	25	4080688	4066784	3979198	3930999	3616952	2951347	124	338559	4079938	39.07	91588	47936	12	28	0
GCA_001064375.1	125	96	79	67	51	29	3911025	3896209	3857083	3768714	3499668	2739055	107	249112	3904479	38.6	79271	46890	16	33	25.77
GCA_016074875.1	123	98	54	45	39	26	4373805	4358809	4239656	4183717	4082918	3633352	112	317681	4369764	39.49	146591	81611	11	21	0
GCA_009749225.1	122	58	38	30	25	19	4126881	4093832	4056328	4000854	3918830	3702859	82	593001	4109622	39.07	206951	119998	7	13	0
GCA_014212665.1	122	32	22	22	20	15	3923297	3893115	3868988	3868988	3843822	3657064	40	416760	3898076	38.64	275773	218301	6	10	2.41
GCA_018067425.1	122	108	81	73	53	27	4070779	4061652	4002119	3944097	3591711	2664198	122	174148	4070779	39.01	73858	37701	17	36	0
P0138U	122	86	50	44	33	22	4044747	4017625	3932194	3886283	3700310	3344463	122	544314	4044747	38.38	153982	68012	8	17	0
GCA_001939795.1	121	113	88	80	52	25	3864149	3858660	3786358	3730180	3219730	2198130	121	185619	3864149	37.81	61670	37021	21	41	0
GCA_015723885.1	121	101	77	68	56	28	4000490	3987105	3923898	3862900	3640856	2715521	121	284786	4000490	38.78	69991	38265	16	35	0
GCA_020523655.1	121	113	92	83	56	28	4069425	4064345	4016065	3953569	3462709	2453680	121	166663	4069425	39	66478	36327	21	42	0
GCA_021543395.1	121	112	96	79	56	29	4286418	4280863	4233895	4111187	3755585	2786731	121	195286	4286418	39.13	72037	40405	19	39	0
GCA_011604055.1	120	55	46	39	36	26	4112527	4092253	4069565	4014887	3963426	3619035	63	328824	4097400	39.18	138123	88250	9	19	0
GCA_022126665.1	120	107	78	68	51	28	4227702	4218373	4141062	4074577	3779879	2930775	120	260630	4227702	39.02	81799	44981	16	34	0
GCA_022253455.2	120	107	90	76	55	27	3972417	3964346	3918845	3823215	3499824	2494125	120	167377	3972417	38.85	80067	36825	19	39	0
ERR664334	118	115	96	84	58	22	3683961	3682269	3631319	3535805	3116615	1817255	118	181998	3683961	38.93	48399	31711	23	46	0
GCA_003175435.1	118	86	75	70	53	27	4082843	4068320	4038408	4007847	3709841	2768272	98	204044	4076375	38.68	87827	42478	16	34	0
GCA_016237525.1	118	113	82	72	58	28	4042031	4037725	3954351	3884693	3630580	2596291	118	208371	4042031	38.96	65190	38560	19	39	0
P0397U	118	76	34	32	29	23	4153553	4125390	4041230	4027095	3974564	3766141	118	350087	4153553	38.8	215742	105509	8	15	0
ERR4014130	117	85	57	44	35	27	4359010	4337175	4277462	4180273	4011516	3738365	117	309498	4359010	37.53	145458	75376	10	20	0
GCA_018158755.1	117	85	61	58	45	27	4263215	4244101	4173002	4150363	3943874	3345001	104	261082	4258734	38.96	115132	55257	11	25	0
GCA_018159425.1	117	93	72	62	49	27	4049843	4035088	3986318	3919006	3690611	2861960	109	294993	4046419	38.65	79838	46057	15	31	0
GCA_015723415.1	116	108	90	83	59	25	3918914	3913563	3867952	3814440	3404620	2145673	116	166106	3918914	37.82	59264	35304	22	44	7.6
GCA_015724105.1	116	91	51	45	38	23	4044236	4027009	3931179	3891102	3747578	3208174	116	281658	4044236	38.7	140068	63686	10	21	17.28
WCMC-21-0290	116	74	47	39	34	24	4318646	4289944	4234473	4183986	4119624	3753286	116	270556	4318646	38.93	195993	95961	10	17	0
GCA_015723085.1	115	106	84	80	50	25	3905126	3899378	3837418	3805350	3287398	2476900	115	216079	3905126	38.66	70934	30196	17	38	0
GCA_021095705.1	115	101	82	72	51	25	3796069	3785668	3738352	3655653	3305980	2338950	115	175404	3796069	38.87	69522	40244	18	37	0
GCA_001062135.1	113	85	58	54	43	28	3855586	3845453	3793852	3768710	3585885	3047457	89	215635	3848158	38.41	114393	53029	12	25	5.74
GCA_001643755.1	113	60	46	42	30	19	3953708	3929259	3895165	3868661	3656131	3220473	77	509468	3939948	38.42	202584	83939	7	15	0
GCA_014212615.1	112	27	23	21	17	14	4027045	3998448	3987763	3976039	3927697	3839529	40	983885	4006521	38.76	401551	221086	3	7	2.47
GCA_015740065.1	112	112	82	69	53	29	3935531	3935531	3870537	3774433	3481727	2602793	112	185341	3935531	38.42	65289	44558	19	37	0
P0105U	112	99	66	58	49	29	3934244	3924123	3845892	3785114	3607385	2862537	112	224324	3934244	38.51	82420	48285	16	31	0
SRR10905790	111	83	53	47	38	27	4212220	4192462	4129525	4087521	3942845	3520586	111	352596	4212220	38.71	132756	72768	11	22	0
GCA_009829055.1	109	72	35	30	26	18	4081112	4062352	3971608	3937754	3877482	3591109	90	534722	4075733	39.07	194114	143563	8	14	0
R069	109	78	43	37	33	25	4128333	4105253	4018269	3982765	3911744	3607368	109	302174	4128333	38.83	166062	97220	10	18	0
GCA_000972665.1	108	108	86	73	53	29	4019978	4019978	3971318	3879295	3540806	2712872	108	269608	4019978	38.68	71618	40076	18	36	0
GCA_007004575.1	107	87	70	60	44	28	4296713	4285703	4242667	4166342	3882635	3262131	98	233169	4294030	39.02	108719	50439	14	28	0.7
GCA_905204495.1	107	107	90	76	45	23	3938126	3938126	3881270	3774458	3203879	2448149	107	214419	3938126	38.67	79388	30931	16	37	0
P0139U	106	76	47	42	31	23	4071134	4048958	3986255	3945788	3745722	3494521	106	436879	4071134	38.37	168320	83543	9	17	0
SRR13893676	106	74	47	43	33	19	4248217	4224991	4166131	4139479	3961529	3443839	106	499522	4248217	39.08	189098	81108	8	16	0
BL-022	105	83	56	51	41	25	4085011	4070424	4011142	3978655	3795699	3201214	105	263772	4085011	38.75	112935	69750	12	23	0
GCA_001062655.1	105	81	56	52	43	31	3853063	3841258	3796073	3769195	3627509	3189741	91	215112	3848157	38.42	105216	56298	13	26	5.28
GCA_014212545.1	105	23	16	15	15	13	3904330	3877437	3862578	3853340	3853340	3799354	32	1318882	3883044	38.35	304511	214584	3	7	0
GCA_015556805.1	105	105	85	75	51	24	3798505	3798505	3758761	3681420	3288581	2293006	105	218322	3798505	37.85	62166	38325	17	37	8.32
GCA_018159935.1	105	97	86	74	60	33	4183676	4178523	4152032	4068846	3808005	2828256	104	170789	4183270	38.93	70319	44851	21	40	0
SRR12972221	105	83	59	54	48	29	4163596	4148542	4097812	4061295	3944860	3248118	105	222446	4163596	38.97	102773	56076	13	27	0
GCA_001076705.1	104	85	68	56	43	31	3883248	3872987	3841209	3746240	3551722	3136428	95	212257	3880322	38.64	97784	56153	13	27	23.5
GCA_015723165.1	104	64	42	38	30	21	4096354	4067716	4021004	3991748	3865727	3553100	104	497930	4096354	38.81	192549	118193	8	15	0
GCA_003856215.1	102	64	42	38	33	23	3985114	3964695	3904189	3878007	3794545	3436149	81	481007	3977768	38.87	152164	84726	8	17	0
GCA_009915565.1	102	100	74	58	47	30	3978382	3977479	3907934	3785057	3601275	2982502	101	216743	3978164	38.2	85824	45265	16	31	0
GCA_016087455.1	101	80	48	41	31	21	4130244	4120522	4039379	3993842	3805560	3413696	87	390661	4125851	38.91	171468	84068	9	17	0
GCA_022407705.1	101	83	56	48	38	25	4210785	4198774	4132606	4072493	3910981	3438918	101	546847	4210785	39.18	144474	69420	10	20	0
P0109U	101	93	75	67	49	25	4019420	4014009	3966260	3906286	3589961	2728647	101	255666	4019420	38.84	84989	42905	15	32	0
P0179T	101	101	96	80	57	24	3916339	3916339	3898247	3785196	3374470	2169900	101	244766	3916339	38.73	53410	35658	20	43	0
GCA_001448445.1	100	61	55	50	43	26	4197318	4182725	4166649	4135626	4023036	3465730	65	338896	4185521	39.13	160469	82211	11	21	0.1
GCA_015724075.1	100	83	68	60	47	26	3898687	3886705	3850594	3796874	3579135	2867953	100	352842	3898687	38.62	93613	46951	13	28	32.22
GCA_015739845.1	100	61	40	38	35	25	4222714	4206391	4152548	4136663	4091187	3762097	70	325687	4212554	38.95	188718	84756	9	17	0
GCA_016238985.1	100	76	48	45	36	25	4213258	4196811	4128183	4107188	3952361	3574199	100	312094	4213258	38.97	158455	81005	10	19	0
GCA_018165475.1	100	96	83	75	52	25	4027471	4024841	3991080	3931295	3529107	2560564	99	216759	4027043	38.68	78964	39843	17	36	0
GCA_019572235.1	100	83	71	63	42	30	3595552	3587869	3557730	3497771	3122762	2709043	90	244354	3592443	38.64	76711	55466	16	30	0
GCA_000372565.1	99	73	56	50	39	29	3847612	3836353	3799197	3755135	3575877	3212187	81	276303	3842309	38.62	111069	68346	13	24	0
GCA_016075815.1	99	91	66	59	46	29	4063380	4058385	3990298	3932800	3719206	3133215	97	189176	4062511	38.89	100999	56399	14	28	0
P0270U	99	77	57	51	38	28	4045627	4029664	3988967	3944726	3718955	3329606	99	269320	4045627	38.77	123913	55962	11	23	0
GCA_001065915.1	98	64	48	45	40	26	3908659	3895476	3858370	3832784	3740593	3163083	72	366539	3901418	38.61	140317	57934	10	22	7.97
GCA_018160275.1	98	78	65	60	53	30	3991059	3978615	3944338	3913347	3775816	2885437	92	214938	3989093	38.51	82267	46772	16	33	0
ERR664339	97	96	86	72	55	29	4036768	4036162	4012542	3912993	3644826	2708698	97	209246	4036768	39.04	71365	41155	18	37	0
GCA_009183735.1	97	65	52	48	42	26	4020722	4008928	3975214	3942413	3833324	3268801	68	266383	4011228	38.89	111831	60978	11	22	0
GCA_014212505.1	97	24	18	18	16	13	3831572	3808588	3794976	3794976	3769858	3667995	31	1159064	3812906	38.57	257540	239323	4	7	0
GCA_018155945.1	97	73	51	49	38	26	4346878	4332907	4279608	4267073	4081563	3617582	89	294047	4344079	39.03	146540	80028	11	21	0
GCA_002417445.1	96	56	43	40	31	23	4087896	4074574	4043487	4019112	3869563	3598161	62	390915	4078300	39.18	193947	82196	8	16	0
GCA_006517685.1	96	49	38	36	30	24	3927035	3910410	3888163	3872672	3760166	3553240	57	358463	3915660	38.71	154551	100086	9	16	0
GCA_015739965.1	96	74	59	55	48	28	3878356	3869675	3826637	3793952	3666662	2940743	81	210435	3873698	38.7	103573	52114	14	28	0
P0405U	96	76	58	50	40	22	4054077	4040526	4001367	3951436	3792959	3113054	96	312567	4054077	38.55	128914	57292	9	21	0
GCA_009183685.1	95	76	60	53	45	28	3996101	3989267	3945982	3894606	3764838	3189785	77	219900	3989885	38.91	98110	61322	12	25	0
GCA_012030515.1	95	87	71	62	49	27	3945930	3939940	3903507	3842835	3611319	2836454	95	203896	3945930	38.65	83782	46481	14	30	0
GCA_013184695.1	95	45	28	26	21	15	4079581	4061885	4019796	4004686	3919162	3714751	50	1331987	4065033	39.04	210138	148939	4	10	17.37
GCA_016237825.1	95	91	70	63	44	24	3793571	3790221	3726117	3674488	3322413	2650459	95	260398	3793571	38.54	89848	40160	13	29	0
GCA_022408735.1	95	85	67	56	44	28	3961809	3955409	3912884	3840469	3634093	3054881	95	200445	3961809	39.02	98714	51549	14	27	0
SRR9693356	95	90	72	61	45	26	4117396	4113654	4068753	3985515	3703476	3016340	95	199632	4117396	38.91	99626	44223	14	28	0
GCA_009915435.1	94	94	79	71	52	25	3729162	3729162	3693142	3630801	3320434	2377109	94	216739	3729162	37.87	68494	37249	17	35	0
GCA_015722185.1	94	81	63	60	43	26	4059042	4049883	4005171	3984020	3671482	3039417	94	319240	4059042	38.98	105345	49045	13	27	0
R004	94	72	41	36	30	20	4174843	4159562	4084325	4048260	3956799	3600956	94	533640	4174843	38.95	204726	94203	7	14	0
R081	94	72	40	37	30	22	4084890	4069817	4007675	3984776	3875194	3608493	94	376560	4084890	38.78	201050	92720	8	15	0
WCMC-21-0293	94	70	47	43	38	30	4156495	4140806	4087658	4054964	3971277	3662203	94	304650	4156495	38.76	127048	81051	11	22	0
ERR664333	93	91	76	71	56	30	3696868	3695684	3656205	3620794	3363818	2459656	93	163563	3696868	38.89	67113	37748	19	38	0
GCA_004570705.1	93	68	52	47	40	22	3951833	3939877	3904407	3866861	3746483	3100302	79	321866	3946542	38.83	147806	52004	9	20	0
GCA_016746175.1	93	53	41	37	29	20	3936330	3919240	3892487	3864179	3736500	3415629	63	424962	3926985	38.71	226215	83505	7	13	0
P0099U	93	65	36	29	27	22	3994538	3976165	3914933	3852358	3821071	3631729	93	305077	3994538	38.68	200908	105195	8	14	0
P0378U	93	86	75	68	53	26	3943417	3939552	3911321	3862704	3595517	2622666	93	220705	3943417	38.72	79211	42381	17	34	0
P0418U	93	72	47	40	35	23	4030446	4015633	3954728	3906574	3808997	3373383	93	344336	4030446	38.77	156388	74689	9	18	0
WCMC-21-0213	93	70	49	43	33	25	4248157	4231634	4191985	4150317	3998729	3730354	93	472474	4248157	39.11	160109	89627	9	18	0
ERR664336	92	87	70	68	54	32	4036989	4033655	3991489	3973469	3738037	2995452	92	221841	4036989	39.04	83061	48401	17	33	0
GCA_001617305.1	92	67	45	36	31	23	4151667	4140036	4081579	4019986	3928818	3626381	73	642879	4144624	38.69	186668	97077	8	16	0
GCA_015943445.1	92	76	65	61	51	32	3968298	3961871	3937375	3910826	3735388	3042954	80	210178	3964594	38.64	85187	50912	16	31	0
GCA_016237905.1	92	87	67	57	46	29	3779750	3776644	3740145	3667514	3489232	2869786	92	198108	3779750	38.57	89397	51983	15	29	0
GCA_018160775.1	92	82	63	55	42	27	4189605	4184267	4138092	4085958	3848944	3318250	89	349240	4188605	38.62	104598	64960	11	24	0
GCA_022408775.1	92	82	68	61	46	27	3806933	3799616	3763903	3719215	3460293	2772013	92	188549	3806933	39.01	95891	48509	15	29	0
R099	92	66	39	31	29	22	4272400	4255336	4196793	4146122	4123486	3869693	92	392712	4272400	38.96	240227	107001	7	14	0
SRR13893670	92	64	40	36	31	23	4230474	4212148	4161761	4135057	4070025	3793521	92	368582	4230474	38.8	196873	99454	8	15	0
ERR3500178	91	72	34	31	27	20	4099827	4085900	3996888	3974509	3905767	3662554	91	665756	4099827	39.06	186512	134181	7	13	0
GCA_000770765.1	91	82	69	61	43	26	4137208	4131188	4102444	4043765	3724528	3136253	89	291086	4136393	39.14	114052	50032	12	26	0
GCA_015940865.1	91	84	70	68	52	32	4381203	4377668	4340423	4321621	4082388	3377063	86	281810	4379061	38.98	88397	52325	14	31	0
P0058U	91	80	63	57	49	37	8364534	8357017	8311000	8267059	8131416	7738161	91	559930	8364534	39.45	258204	145928	12	22	0
SRR11028796	91	87	82	75	51	25	3943549	3940685	3929926	3880532	3454581	2513218	91	246279	3943549	38.9	64771	40295	16	35	0
ERR664338	90	87	72	64	49	32	4040422	4038380	3999294	3936256	3688636	3080448	90	206573	4040422	39.03	85248	52046	16	32	0
GCA_001619795.1	90	62	40	38	34	23	3903767	3891725	3849127	3833535	3763459	3378811	71	409173	3898315	38.6	165802	84918	9	17	0
GCA_009749185.1	90	55	40	32	27	19	4101796	4086002	4053654	3998180	3916156	3637994	66	593001	4093023	39.02	206951	120459	7	13	0
GCA_015722835.1	90	78	65	63	49	27	4091619	4083775	4057012	4042559	3791158	3028686	90	290236	4091619	38.88	85686	49909	13	28	0
GCA_015723015.1	90	87	79	67	52	25	3850226	3847555	3825548	3736409	3505288	2541691	90	247981	3850226	38.54	72068	42492	16	33	0
GCA_018334255.1	90	54	41	37	29	20	3947869	3930396	3900439	3873658	3742944	3407263	64	471921	3937628	38.79	207229	88132	7	14	0
P0375U	90	83	73	66	52	31	3934116	3929798	3902702	3852682	3597018	2841956	90	224816	3934116	38.7	81855	44902	17	34	0
P0377U	90	59	32	30	25	20	4165455	4144443	4089611	4075942	3992708	3817865	90	417323	4165455	38.91	252287	131109	7	12	0
P0521U	90	71	37	35	29	21	4061995	4050692	3981869	3964244	3869118	3600588	90	376567	4061995	38.79	210208	111558	8	14	0
GCA_003024745.1	89	80	65	60	53	28	4010155	4005604	3968704	3933963	3803257	2871637	83	262507	4007699	39.07	78408	46586	15	31	0
GCA_004347585.1	89	52	42	38	31	20	3945870	3933307	3910942	3882358	3746017	3418360	57	481635	3936580	38.71	172545	84578	7	14	0
GCA_017116795.1	89	50	34	30	25	19	4027244	4009949	3963458	3937012	3862347	3628487	65	515132	4019394	38.89	224458	128695	6	12	0
GCA_017693215.1	89	89	67	57	43	27	4018823	4018823	3945184	3876013	3633767	3051063	89	248795	4018823	38.6	108826	50739	12	27	0
GCA_018476835.1	89	79	67	62	49	27	4015686	4009760	3982768	3940626	3697023	2887726	89	198780	4015686	38.72	90290	46858	15	30	0
SRR493654	89	88	84	76	53	28	3733894	3733328	3718464	3658851	3274606	2365922	89	208174	3733894	37.56	62048	38746	20	38	0
GCA_018157255.1	88	76	71	62	45	28	3932280	3926563	3912219	3848601	3562166	2948547	81	208139	3929920	38.78	100007	50366	14	28	0
GCA_021440385.1	88	76	55	47	41	25	4132268	4123986	4082620	4022661	3927958	3389736	88	303168	4132268	37.92	134775	72715	10	20	1.84
P0071U	88	64	33	30	27	21	4057671	4040832	3972641	3954757	3911002	3704350	88	566145	4057671	38.41	203775	126503	7	13	0
P0112U	88	77	62	57	52	27	4007434	4000693	3964345	3929522	3840329	2983883	88	260499	4007434	38.72	104879	46729	13	28	0
P0390U	88	69	49	39	32	24	3959901	3947080	3890893	3819067	3725806	3448227	88	345983	3959901	38.41	143774	105253	10	17	0
P0392U	88	63	37	34	27	19	4006949	3990032	3941923	3922721	3816762	3525263	88	461780	4006949	38.74	210060	111558	7	13	0
P0460W	88	66	36	34	30	26	4042033	4027246	3959609	3946211	3881185	3744127	88	378010	4042033	38.43	167689	91405	9	17	0
P0534W	88	64	42	39	34	25	4170412	4154665	4106908	4083772	4007926	3656722	88	380366	4170412	38.83	149741	92709	10	19	0
U-006	88	70	48	44	39	23	4164397	4151172	4102102	4073845	3976365	3352935	88	428290	4164397	38.92	153116	77135	10	20	0
U-024	88	58	38	31	27	21	4015503	3996278	3953949	3901001	3834020	3630180	88	473782	4015503	38.88	215588	119702	8	14	0
GCA_002265355.1	87	70	47	42	36	22	4003276	3990979	3933892	3896430	3795997	3271091	87	593784	4003276	38.74	138929	65045	7	18	0
GCA_015940825.1	87	75	60	53	44	29	4336002	4329167	4297434	4239765	4100458	3552019	82	293858	4333703	39	132980	70301	12	24	0
GCA_015944265.1	87	72	42	37	32	23	4154651	4144748	4078529	4048207	3965908	3620435	84	493706	4153765	38.92	172452	83343	8	16	0
GCA_015944505.1	87	77	43	37	31	23	4079880	4073332	3995436	3949833	3859554	3555023	84	546092	4078533	39.11	170792	81181	8	16	0
GCA_016086495.1	87	73	44	38	28	19	4040414	4033969	3972086	3930785	3797208	3490151	78	419097	4037363	38.66	208872	112816	8	14	0
GCA_016238785.1	87	74	50	47	40	24	4049792	4041082	3997327	3971333	3864593	3332559	87	264496	4049792	38.69	144139	83315	11	20	0
GCA_015723275.1	86	82	68	62	48	32	3845744	3842927	3807500	3766242	3533879	2964575	86	214921	3845744	38.48	84537	51504	16	31	0
GCA_022407835.1	86	71	54	47	41	28	4204693	4194062	4144327	4096760	3999722	3519535	86	251082	4204693	39	109373	72358	12	23	0
P0616	86	65	38	36	30	21	4098814	4085029	4011549	4000335	3898931	3597998	86	605863	4098814	38.45	199351	93760	8	15	0
R083	86	58	36	35	30	20	4142499	4123859	4074685	4066795	3988779	3642131	86	836805	4142499	38.94	233714	101288	6	13	0
GCA_001065085.1	85	63	48	46	39	27	3923142	3910634	3880106	3868565	3744024	3299509	75	255260	3919762	38.64	143441	55599	11	21	10.38
GCA_009749245.1	85	53	39	34	28	21	4245387	4228184	4192300	4159768	4053050	3805888	67	421060	4238063	39.4	206980	139874	8	14	0
GCA_009821675.1	85	72	47	39	34	25	4358502	4349039	4285386	4229307	4148811	3853608	85	570423	4358502	39.68	169462	99979	8	16	32.53
GCA_015722005.1	85	62	38	32	29	22	3988419	3972112	3917555	3875603	3828071	3607727	85	508136	3988419	38.61	229870	92262	6	14	0
GCA_015944575.1	85	70	41	38	33	23	4251002	4242474	4176520	4156227	4089016	3723190	79	488914	4248938	39.21	201026	86007	8	15	0
GCA_016237745.1	85	81	73	64	51	23	3696447	3693739	3667953	3600685	3384492	2406371	85	251542	3696447	38.62	77253	40397	14	32	0
GCA_018068875.1	85	75	58	51	40	29	3991569	3984595	3949885	3894287	3698895	3346136	85	235720	3991569	38.83	126836	66382	12	23	0
GCA_020523765.1	85	79	64	60	49	28	4039536	4035666	4005281	3973530	3769426	3016257	85	221392	4039536	38.98	99452	47863	14	29	0
P0372Ab	85	68	42	33	30	23	4022180	4010498	3957412	3896049	3857357	3620027	85	425336	4022180	38.32	217219	100984	8	15	0
GCA_014212675.1	84	31	21	21	20	15	3909278	3892457	3865634	3865634	3854218	3667460	34	416760	3894102	38.63	275773	218301	6	10	2.41
GCA_014712265.1	84	36	30	28	24	19	4080320	4059874	4047868	4030623	3964604	3789757	52	723186	4071251	39.03	208497	162190	6	12	0
GCA_015722685.1	84	68	42	37	32	22	3968638	3957171	3899852	3871349	3784075	3424146	84	483333	3968638	38.73	148980	85497	8	16	0
GCA_015944445.1	84	72	41	38	31	20	4189838	4182882	4108842	4089013	3989557	3569085	81	660892	4188866	39.13	201041	83416	7	14	0
GCA_016237625.1	84	76	63	58	46	21	3795440	3790463	3755556	3719153	3524634	2577921	84	371594	3795440	38.65	93712	46304	11	27	0
GCA_018161675.1	84	72	53	48	39	26	4236138	4230947	4189674	4151694	4006334	3556899	76	392463	4233500	39	138424	93123	11	20	0
GCA_018184435.1	84	61	45	41	36	25	4054383	4043315	4000482	3977081	3897004	3508188	70	428222	4049751	38.89	154609	70657	9	18	0
GCA_018334355.1	84	60	39	34	29	24	4127226	4114130	4065378	4025842	3939484	3742999	74	530798	4123535	38.76	173428	96528	8	16	0
GCA_018454805.1	84	75	64	61	49	27	4104762	4098647	4078638	4058474	3852203	3059544	83	208995	4104318	38.7	101702	49713	14	28	0
SRR11028807	84	81	67	63	48	31	3865326	3863338	3825680	3797990	3549477	2969067	84	216307	3865326	38.61	84546	51163	15	30	0
W-013	84	61	43	40	33	24	4061321	4044980	4005682	3981035	3868740	3535837	84	512911	4061321	38.66	164975	80482	8	18	0
ERR4014474	83	74	53	47	40	25	4109008	4102942	4057229	4015325	3893118	3394030	83	238129	4109008	37.45	139935	81716	11	21	0
GCA_009749175.1	83	51	37	32	26	20	4209671	4192242	4156059	4123980	4017891	3806278	64	596082	4201764	39.22	206952	139874	7	13	0
GCA_014897315.1	83	62	44	40	31	23	4176124	4166072	4124868	4088722	3958715	3658098	71	535782	4171661	37.98	182411	97459	8	15	0
GCA_015722765.1	83	78	63	60	43	26	4105181	4102183	4056101	4030737	3765396	3209413	83	286755	4105181	37.85	111051	60802	13	24	0
GCA_016238225.1	83	57	35	32	27	19	3935635	3918972	3869129	3843489	3746801	3467203	83	373992	3935635	38.74	214286	128949	8	13	0
GCA_018334475.1	83	62	50	46	35	22	4016778	4005663	3982041	3952700	3785534	3323912	72	471878	4012479	38.92	152725	72349	8	17	0
GCA_022407925.1	83	69	53	47	38	26	4065222	4055357	4022065	3983908	3850162	3419774	83	316599	4065222	38.76	150678	69713	10	20	0
P0381U	83	76	61	56	47	23	4070005	4065002	4028186	3993512	3851461	2917309	83	335590	4070005	38.7	110828	49106	11	26	0
P0407U	83	59	45	42	38	24	4175394	4157667	4126883	4102982	4045484	3509380	83	468342	4175394	38.87	155605	61331	9	18	0
P0524	83	64	33	30	28	18	4298656	4285477	4210894	4192200	4168545	3816755	83	561118	4298656	39.17	257994	153776	6	12	0
GCA_007097095.1	82	74	61	56	43	25	3864437	3860152	3825395	3792253	3569292	2939011	78	347643	3862923	38.83	102814	50424	11	25	0
GCA_015739885.1	82	75	71	66	55	27	3848098	3844941	3836372	3803855	3609571	2560914	79	238042	3847153	38.61	78426	44293	17	34	0
GCA_015944345.1	82	67	40	33	30	21	4151009	4140892	4074214	4027631	3976440	3627491	80	493694	4150271	38.95	186510	106848	8	14	0
GCA_015944495.1	82	71	44	40	32	23	4169453	4161734	4099027	4069810	3939943	3594312	81	488820	4168963	39.16	171293	86007	9	16	0
GCA_018334455.1	82	60	39	35	30	23	3986528	3974795	3925847	3898791	3818497	3590657	72	465843	3982597	38.68	150065	113460	9	16	0
P0419U	82	60	41	39	36	24	4202914	4186433	4146891	4133051	4081109	3628865	82	375681	4202914	38.91	153117	101136	9	18	0
WCMC-21-0123	82	52	34	33	27	23	4049117	4029884	3987024	3978902	3885972	3738275	82	374392	4049117	38.75	201034	108112	8	15	0
WCMC-21-0125	82	41	24	22	22	17	3907598	3878615	3837763	3827291	3827291	3652319	82	430169	3907598	38.48	275527	175659	6	10	0
ERR3256426	81	68	48	45	40	27	4554920	4545756	4503145	4479528	4403738	3940469	81	413894	4554920	50.75	148359	88215	10	19	0
GCA_013184655.1	81	44	30	27	23	17	4074972	4060154	4026526	4006135	3944831	3737614	52	708857	4065706	39.02	210504	158285	6	11	23.69
GCA_014212655.1	81	31	22	22	20	15	3907210	3891269	3868829	3868829	3843663	3657123	34	416760	3893102	38.63	275445	218327	6	10	2.41
GCA_015944425.1	81	74	43	39	33	24	4181053	4177058	4110869	4083725	3986928	3641296	78	546149	4179751	39.19	171446	86942	9	17	0
GCA_016068675.1	81	64	42	37	33	25	4197489	4187629	4130030	4099227	4035724	3721116	72	338204	4193673	39.1	163483	96523	9	18	0
GCA_016238425.1	81	60	44	42	37	21	4129296	4113490	4081934	4064458	3974456	3374741	81	374845	4129296	38.93	175018	85795	9	17	0
GCA_018160795.1	81	61	50	46	38	27	4206348	4196410	4169553	4138680	4014404	3637216	68	315757	4200804	38.74	183266	64317	9	19	0
P0448U	81	64	34	30	27	20	4017388	4006044	3940263	3915624	3872036	3621178	81	697654	4017388	38.94	192589	133228	6	12	0
GCA_009915475.1	80	78	60	43	32	23	4078584	4077428	4020639	3906817	3726247	3400500	79	327825	4078213	38.19	137234	76466	9	19	0
GCA_015722795.1	80	72	51	51	40	27	4123028	4117215	4062198	4062198	3857721	3393617	80	313778	4123028	37.83	112064	70597	12	23	0
GCA_015723855.1	80	63	49	44	36	22	4097280	4085122	4054018	4017994	3886984	3367827	80	325887	4097280	38.85	163044	68522	9	18	0.24
GCA_015724035.1	80	66	46	36	31	21	4170591	4160590	4110492	4038645	3970682	3659884	80	487027	4170591	38.6	223818	101389	7	15	0
GCA_015944555.1	80	64	41	38	30	22	4074686	4066171	4014854	3996545	3873274	3565388	72	456977	4071883	39.03	186538	100091	8	15	0
GCA_015944635.1	80	69	41	38	32	22	4239318	4232512	4167458	4147629	4059042	3699324	78	546053	4238601	39.21	186538	87797	8	15	0
GCA_016085575.1	80	67	42	38	31	22	3967059	3961778	3907899	3875789	3747437	3435067	72	371262	3965139	38.7	174993	94655	7	15	0
GCA_016238205.1	80	54	32	29	24	16	3936968	3920304	3870470	3844887	3748198	3462482	80	477685	3936968	38.74	246663	187057	7	11	0
GCA_016746155.1	80	48	36	32	26	17	3917009	3903407	3878427	3852628	3740063	3430020	59	450101	3911339	38.75	235478	105399	6	12	0
GCA_018160315.1	80	69	58	52	42	27	3817335	3810189	3777746	3738197	3593172	3086224	77	254552	3816158	38.63	111231	52496	11	23	0
GCA_018165955.1	80	61	46	42	37	27	4093661	4083288	4040739	4010296	3926327	3570099	71	341166	4090730	38.56	130068	86789	10	20	0
P0115Bl	80	71	58	54	43	23	3856069	3850431	3821374	3796819	3618867	2877608	80	252443	3856069	38.75	112831	48894	11	24	0
P0197	80	62	35	32	28	19	4038167	4025645	3974408	3954258	3890204	3571594	80	462028	4038167	38.76	205502	111558	8	13	0
P0577Bo	80	62	37	34	31	20	4125517	4113545	4066665	4045205	3995952	3609609	80	499863	4125517	38.85	203997	96101	7	14	0
R058	80	66	45	43	38	25	4009296	3999766	3949476	3937395	3857010	3380374	80	417475	4009296	38.57	135890	84541	10	19	0
SRR9693351	80	77	69	61	45	26	4023614	4021001	3992911	3940672	3677675	3019894	80	424678	4023614	38.69	107342	53537	12	26	0
GCA_015940905.1	79	77	69	65	50	31	4351419	4350105	4333704	4301512	4054427	3400750	78	366105	4350984	39.01	105040	50565	13	29	0
GCA_015944365.1	79	68	41	34	31	21	4144990	4137519	4068656	4022835	3971725	3578864	77	600847	4144229	38.93	200991	83343	7	15	0
GCA_016238345.1	79	59	38	31	29	21	4081555	4067635	4022666	3968355	3944177	3686655	79	714793	4081555	38.79	190753	107856	7	14	0
GCA_019660825.1	79	63	38	33	28	21	3998251	3987488	3929659	3895453	3808271	3548059	79	446934	3998251	39.06	207843	81328	7	13	0
GCA_022107195.1	79	71	46	38	31	22	4093292	4087110	4024976	3969538	3864583	3536420	79	462414	4093292	38.53	213854	85293	7	16	0
P0483U	79	70	45	40	32	21	4076834	4070980	4028943	3991293	3858139	3436515	79	472634	4076834	39	171198	82820	8	16	0
P0523U	79	59	40	34	29	20	4046662	4032329	3994816	3941797	3860874	3563044	79	305077	4046662	38.94	211668	105195	8	14	0
P0584	79	60	31	27	25	18	4025705	4013009	3950273	3925588	3894404	3643310	79	756805	4025705	38.95	192589	137113	6	12	0
R031	79	68	33	29	26	19	4076951	4068339	3990810	3962191	3916993	3674304	79	810883	4076951	38.82	204826	124942	6	12	0
R090	79	55	35	32	29	17	3969415	3951387	3907463	3880651	3828937	3433808	79	406898	3969415	38.59	245707	129778	7	13	0
BL-002	78	58	39	35	30	22	4254490	4241100	4200960	4170874	4084242	3808148	78	417288	4254490	39.04	241730	92788	8	14	0
GCA_015723115.1	78	63	46	42	34	24	4048431	4039020	4002132	3970167	3830898	3507393	78	267196	4048431	38.8	188783	76049	9	17	0
GCA_015723305.1	78	66	51	49	42	25	4046816	4039813	4007959	3990075	3875144	3302748	78	261119	4046816	38.96	142604	72688	11	21	0
GCA_016239125.1	78	60	39	36	31	17	4042623	4030820	3990238	3969184	3880361	3338832	78	495512	4042623	38.61	222557	92489	7	13	0
GCA_017693315.1	78	78	56	48	38	26	4023110	4023110	3953507	3895757	3728994	3308689	78	318619	4023110	38.61	132867	63327	11	21	32.31
GCA_018158735.1	78	73	60	57	43	32	4180706	4177519	4147042	4127577	3893654	3507690	76	244581	4179828	38.96	121739	59165	13	26	0
P0217U	78	63	44	41	35	24	4304354	4294354	4248741	4227432	4126751	3732251	78	475004	4304354	39.46	169566	90032	9	17	0
P0296U	78	60	33	32	28	24	4044177	4032110	3968694	3961591	3896565	3759526	78	595620	4044177	38.43	171917	113601	8	15	0
P0432U	78	57	38	36	35	24	4204324	4188390	4148867	4135027	4117974	3702431	78	375688	4204324	38.91	170863	104040	9	18	0
R029	78	60	33	27	24	17	3974166	3960213	3907911	3866559	3811926	3564818	78	676311	3974166	38.65	220436	94088	5	11	0
WCMC-21-0291	78	58	40	36	33	22	4206770	4193765	4151819	4125187	4083084	3704044	78	499835	4206770	38.94	208084	96088	7	15	0
BL-024	77	58	31	30	26	18	4119318	4106657	4051807	4046061	3969575	3692683	77	456774	4119318	38.66	235023	153553	7	12	0
GCA_013184265.1	77	67	62	57	41	28	3817445	3813800	3802496	3767843	3475473	3016877	68	261594	3814345	38.68	93281	58153	13	25	0
GCA_015723485.1	77	66	53	47	39	23	4019165	4011301	3973239	3931845	3794699	3255790	77	327912	4019165	38.85	161030	67073	10	19	17.47
GCA_015724145.1	77	69	58	52	39	26	4171420	4165690	4134780	4090741	3871122	3444746	77	313041	4171420	38.86	121844	72240	11	22	14.26
GCA_015944535.1	77	68	38	34	29	20	4165648	4159748	4087338	4056409	3979615	3648251	75	714951	4164814	39.15	201051	88886	7	13	0
P0131Bl	77	59	35	32	26	21	4075079	4062351	4006269	3980972	3855969	3671633	77	417308	4075079	38.69	215951	120664	7	13	0
P0262U	77	50	40	36	33	23	4135545	4114790	4091263	4059159	4004720	3623826	77	298688	4135545	38.9	184958	102761	9	16	0
P0352U	77	52	34	32	28	24	4020375	4004404	3952151	3939132	3884867	3747803	77	549968	4020375	38.36	156307	118499	8	16	0
P0403U	77	69	43	40	36	21	4128949	4123340	4060517	4039906	3982867	3410715	77	403101	4128949	38.81	153800	80204	9	17	0
P0588	77	58	29	25	23	17	4027659	4014993	3952257	3927572	3896388	3690915	77	756805	4027659	38.95	213728	152009	5	11	0
R039	77	59	33	29	25	15	4177620	4165970	4110810	4076980	4006961	3632597	77	478487	4177620	38.87	235335	181314	6	11	0
R040	77	69	56	52	44	24	3832102	3827071	3801659	3778953	3664413	2902192	77	309596	3832102	38.65	101267	51838	11	24	0
GCA_001076755.1	76	68	54	51	39	26	3820373	3814471	3778937	3760752	3582066	3124273	76	269836	3820373	38.96	125779	58686	11	22	29.26
GCA_015739905.1	76	48	34	29	27	20	4286845	4271093	4239146	4205202	4167634	3919071	62	704913	4282362	38.56	261349	108562	5	11	0
GCA_016237355.1	76	62	42	39	32	20	4266860	4257192	4214870	4193886	4070811	3602445	76	414098	4266860	38.96	262434	94100	7	14	0
P0092U	76	64	37	32	27	21	4152668	4144904	4084871	4053910	3960675	3751171	76	557913	4152668	38.85	214024	118288	7	13	0
P0190	76	60	39	37	30	23	3997141	3986560	3937710	3922157	3817181	3561542	76	507828	3997141	38.65	153034	107856	9	16	0
P0317U	76	63	34	28	24	18	4056604	4048513	3993359	3947502	3877838	3659838	76	415063	4056604	38.77	244074	149309	7	12	0
WCMC-21-0223	76	59	33	30	25	18	4055030	4043877	3989829	3966747	3885984	3625834	76	537632	4055030	38.61	218245	100732	6	12	0
GCA_015723635.1	75	66	57	51	44	28	4162677	4156478	4134525	4097724	3976466	3410093	75	294974	4162677	38.88	123622	63802	11	23	32.14
GCA_018165975.1	75	57	46	42	39	30	4186831	4176639	4144583	4118705	4074536	3762513	66	274121	4183124	38.7	147635	80746	11	20	0
GCA_018334295.1	75	56	38	34	28	24	4162342	4151943	4115750	4087198	3977038	3836246	65	401981	4158855	38.97	252295	92844	7	14	0
GCA_018334395.1	75	46	38	33	28	22	3937837	3924831	3905508	3869256	3781857	3604089	54	990683	3929700	38.59	177802	89495	6	13	0
GCA_022408715.1	75	67	49	42	36	24	3911509	3906153	3860696	3809726	3722421	3284932	75	311973	3911509	38.76	127532	78121	9	19	0
P0589	75	56	29	26	23	17	4028740	4016074	3957014	3938294	3896388	3690915	75	756784	4028740	38.96	213728	152009	5	11	0
R034	75	58	32	28	24	19	4241822	4231271	4182720	4154833	4086945	3903414	75	583987	4241822	38.9	272908	127099	6	11	0
R087	75	61	31	28	26	18	4148460	4138452	4072488	4052945	4024314	3754846	75	574957	4148460	38.87	257994	153801	6	12	0
ERR766382	74	55	36	32	26	20	4019520	4006888	3959411	3927699	3831675	3633696	74	404331	4019520	38.91	199166	139497	8	14	0
GCA_003856195.1	74	46	37	36	30	22	4108608	4097977	4083362	4074227	3986542	3686499	53	471805	4102537	38.88	189865	94603	7	15	0
GCA_009718785.1	74	74	59	48	29	14	4541435	4541435	4503046	4413363	4088468	3632332	74	1352347	4541435	40.33	202672	123835	5	11	126.68
GCA_015944595.1	74	65	38	35	30	21	4410186	4404706	4343361	4323532	4256565	3907685	72	660473	4409352	39.22	207322	100484	7	14	0
GCA_016085425.1	74	56	39	35	32	26	3880702	3873997	3843437	3817602	3769548	3574474	60	386949	3876704	38.66	160611	90618	8	16	0
GCA_016237605.1	74	68	59	56	42	20	3904705	3900786	3880511	3859496	3643116	2855153	74	316227	3904705	38.71	120853	48382	10	22	0
GCA_018068805.1	74	71	52	47	40	26	4084619	4082520	4040320	4001842	3886122	3375949	74	357166	4084619	38.96	121214	71975	10	21	0
GCA_018069065.1	74	66	49	44	36	24	4229768	4224501	4192193	4160752	4024187	3608311	74	372533	4229768	39.04	180952	81776	9	18	0
GCA_018184755.1	74	58	45	37	30	20	4159007	4151360	4111533	4060600	3933645	3566537	66	413327	4156386	38.85	182517	115061	9	15	0
GCA_018442055.1	74	47	29	28	25	20	3980309	3967673	3922356	3913304	3863634	3677378	56	468441	3974115	38.77	205902	140765	8	13	40.29
GCA_022473715.1	74	66	50	46	39	28	4312655	4306733	4265622	4233529	4121862	3719847	74	292592	4312655	39.15	152250	76425	11	21	0
P0206	74	49	25	25	24	19	4203086	4187462	4144835	4144835	4133713	3950570	74	584079	4203086	38.92	258321	147470	6	11	0
P0349U	74	51	33	31	28	21	3976278	3960692	3922206	3905582	3850274	3605586	74	489922	3976278	38.7	201044	125840	7	13	0
P0568W	74	60	35	29	22	17	4016553	4007462	3950019	3911612	3799931	3628693	74	748963	4016553	38.62	249161	130164	5	11	0
R035	74	57	31	27	24	18	4243282	4232698	4184526	4156006	4112771	3903991	74	584100	4243282	38.9	272908	127099	6	11	0
W-024	74	52	31	31	29	21	4000840	3985805	3938622	3938622	3906734	3618425	74	269561	4000840	38.59	201086	167063	9	14	0
WCMC-21-0286	74	61	39	37	34	23	4101472	4092064	4043797	4027007	3968041	3545216	74	418660	4101472	38.9	177205	99585	9	17	0
ERR664321	73	68	55	53	45	25	4048234	4044909	4015089	4001444	3873636	3132262	73	322473	4048234	38.99	138517	50524	11	24	0
GCA_001060765.1	73	61	48	43	37	27	3867931	3860632	3828784	3793524	3712896	3337381	69	224333	3866526	38.56	140934	70847	11	20	2.61
GCA_004570215.1	73	57	42	40	34	26	3820128	3812451	3781608	3765468	3649286	3407206	65	301940	3817260	38.94	153409	92767	10	18	0.58
GCA_015739935.1	73	56	48	47	43	26	3822075	3814237	3797639	3792108	3699841	3049283	61	298042	3817849	38.49	102327	59523	12	23	0
GCA_018068845.1	73	64	48	46	36	26	4080450	4074232	4042636	4027185	3841192	3475683	73	333394	4080450	38.97	143832	82864	11	20	0
GCA_022408785.1	73	68	59	53	39	20	3819239	3815603	3792076	3749784	3500426	2812302	73	273064	3819239	39.03	127471	47602	10	22	0
P0438U	73	57	36	30	25	20	3971009	3960736	3901989	3866323	3785118	3615564	73	1071747	3971009	38.37	203778	93775	6	12	0
PAK-04	73	56	40	37	33	24	4049881	4037608	4006104	3985336	3920942	3600141	73	508511	4049881	38.73	159450	96651	9	17	0
R055	73	58	37	30	28	21	4021350	4011427	3970243	3912341	3870591	3632961	73	383156	4021350	38.69	211101	105179	8	14	0
GCA_001076715.1	72	61	49	44	38	25	3831225	3824896	3795948	3767958	3697551	3227078	67	284411	3829546	39	140501	81354	10	20	16.84
GCA_009821695.1	72	59	37	30	26	19	4019616	4010440	3955968	3904385	3826542	3580073	72	722085	4019616	38.9	207218	118314	6	13	11.97
GCA_015721885.1	72	60	41	37	36	20	3902546	3894327	3853439	3826128	3811155	3167135	72	339685	3902546	38.44	159605	78447	8	17	0
GCA_015723605.1	72	64	50	43	34	21	4071527	4066437	4040658	3983768	3831448	3368437	72	279247	4071527	38.85	172797	87043	9	17	7.52
GCA_015723895.1	72	58	49	45	38	27	4039719	4030709	4008047	3980294	3856649	3481233	72	279627	4039719	38.96	143857	65984	10	20	4.8
GCA_015739695.1	72	72	50	44	36	25	3945574	3945574	3892573	3844446	3675440	3285424	72	305410	3945574	38.92	137607	72333	10	20	0
GCA_016237505.1	72	67	54	50	41	25	3785710	3782559	3752847	3728761	3557288	3014026	72	262051	3785710	38.51	120909	60669	11	22	0
GCA_016239305.1	72	62	48	44	35	27	4130153	4123637	4094893	4067824	3905583	3635572	72	360598	4130153	37.63	137012	86668	10	20	0
GCA_018159695.1	72	66	60	56	47	29	4030201	4026503	4009644	3984199	3820348	3194585	69	217805	4028910	38.62	99342	61673	13	26	0
GCA_018183515.1	72	67	59	56	45	28	3883732	3880513	3859445	3837008	3675203	3090981	71	242353	3883377	38.75	98170	52417	12	25	0
GCA_018334195.1	72	50	38	30	26	17	4106138	4095696	4063372	4005714	3940174	3576094	56	474873	4099790	39.05	207536	168745	7	12	0
GCA_022474095.1	72	61	43	37	30	25	4469503	4461502	4422632	4386288	4279266	4102036	72	467523	4469503	38.73	218413	119484	9	15	0
P0009W	72	46	25	25	23	18	4111010	4093216	4052052	4052052	4018094	3825087	72	487093	4111010	38.69	248551	180649	7	12	0
P0114U	72	65	54	49	36	23	4014933	4009927	3990073	3952055	3727964	3297167	72	368568	4014933	38.7	154362	63569	9	19	0
P0251W	72	42	32	29	27	19	4019287	3998379	3980294	3961620	3930333	3641714	72	445069	4019287	38.77	237706	152460	7	12	0
P0278U	72	58	36	30	27	18	4021338	4011646	3963351	3915918	3857734	3545566	72	456753	4021338	38.62	232497	125127	7	13	0
SRR14616019	72	61	39	33	29	21	4008181	4000555	3951611	3908110	3837194	3541189	72	323442	4008181	38.88	187037	98063	9	15	0
SRR9693357	72	70	61	57	44	24	4012834	4011602	3986535	3960026	3755684	3032268	72	308820	4012834	39	110390	50551	11	24	0
WCMC-21-0285	72	58	43	39	37	26	4228880	4219139	4187321	4161440	4124048	3719593	72	545852	4228880	39.05	167938	85248	9	18	0
GCA_009821615.1	71	59	36	29	24	17	4017218	4008940	3953993	3902109	3809544	3561990	71	1180142	4017218	38.89	206787	118340	5	11	14.66
GCA_015722965.1	71	62	42	39	31	22	4041161	4035443	3986672	3963024	3829458	3531121	71	375032	4041161	38.8	213606	92548	8	16	0
GCA_015740015.1	71	65	49	47	39	24	4016203	4012173	3979085	3967322	3831056	3316630	71	415622	4016203	38.7	158155	63561	9	19	0
GCA_015940935.1	71	62	54	52	42	26	4274230	4269297	4248752	4237902	4071791	3530662	67	300347	4272676	38.97	125779	70886	11	21	0
GCA_016073355.1	71	57	40	34	32	24	4120821	4111173	4051292	4011205	3979312	3680330	70	655942	4120327	38.97	171340	92728	7	15	0
GCA_016239245.1	71	55	38	35	34	20	4096214	4083373	4048133	4025583	4008591	3497160	71	468278	4096214	38.86	187825	104041	8	14	0
GCA_018180755.1	71	68	59	51	38	25	4039123	4037342	4007541	3955942	3767837	3347449	70	310572	4038722	38.58	155815	60643	9	20	0
GCA_022407695.1	71	60	45	43	35	20	4031398	4024089	3988295	3977132	3868242	3337478	71	417458	4031398	38.78	192241	78417	8	16	0
GCA_022408675.1	71	59	49	40	35	22	4010233	4001065	3980054	3915100	3848487	3439596	71	498876	4010233	38.63	171004	86055	8	16	0
P0290U	71	49	31	29	28	20	3851099	3835762	3794165	3781172	3761626	3461562	71	605153	3851099	38.35	193614	109587	7	13	0
P0569	71	47	25	25	24	19	4204464	4189485	4149804	4149804	4138682	3955541	71	450304	4204464	38.92	258321	175672	7	12	0
R023	71	52	35	34	31	21	4170766	4157318	4123963	4116073	4064826	3699435	71	427042	4170766	39	194089	112788	8	15	0
R038	71	56	29	26	24	18	4242968	4233883	4179304	4154897	4123531	3919980	71	714744	4242968	38.95	258321	156454	6	10	0
BL-008	70	54	35	31	28	21	4280532	4269592	4231831	4204541	4158065	3903920	70	584106	4280532	38.9	258169	108316	7	13	0
BL-009	70	53	35	34	27	20	4174156	4162256	4120930	4115299	4004728	3749448	70	301349	4174156	38.84	227298	173302	8	13	0
ERR664335	70	66	54	53	44	32	4043353	4040559	4014742	4006389	3862549	3417933	70	304590	4043353	39.01	96437	61066	14	26	0
GCA_009828895.1	70	39	25	23	21	15	4035641	4018155	3986646	3975367	3938129	3730264	56	541454	4030649	38.02	338451	227698	5	9	31.86
GCA_009828975.1	70	38	24	22	20	15	4036685	4020097	3988431	3977152	3939971	3769600	53	541316	4030736	38.02	343118	180753	5	9	12.83
GCA_014324285.1	70	53	40	39	32	21	3989617	3981872	3956759	3950796	3814114	3398878	58	503667	3985680	38.77	170295	77229	7	15	0
GCA_015739975.1	70	51	39	37	34	22	3808405	3799462	3770248	3755410	3705335	3285594	60	280542	3805011	38.46	157099	95869	9	17	0
GCA_015740075.1	70	63	55	50	41	24	3979185	3974589	3957126	3919934	3759764	3136605	70	327458	3979185	38.82	140078	57237	10	22	0
GCA_016073175.1	70	59	40	34	32	24	4125285	4117820	4055140	4013782	3981555	3682929	69	454347	4124791	38.98	171332	108015	8	16	0
GCA_016238965.1	70	62	48	45	36	22	3884064	3878554	3843613	3819391	3676730	3207152	70	276214	3884064	38.61	165504	78152	9	18	0
GCA_018334245.1	70	51	39	34	27	19	3993467	3982973	3951191	3913009	3819534	3536278	60	449010	3989151	38.87	212425	120125	7	12	0
GCA_022408745.1	70	59	50	44	37	25	4015710	4008531	3984841	3943094	3815643	3362060	70	264650	4015710	38.85	153406	60726	10	19	0
P0134U	70	51	32	30	28	22	4086462	4071786	4026383	4016020	3971441	3760601	70	354883	4086462	38.65	217855	148880	8	13	0
P0371Bo	70	59	38	36	32	24	4241713	4234839	4192338	4176147	4109390	3831146	70	322509	4241713	38.9	208279	86632	8	16	0
P0410U	70	48	31	29	27	21	4265811	4251523	4221411	4208812	4173719	3959370	70	408136	4265811	38.9	258177	127100	7	13	0
PAK-03	70	51	36	34	31	21	4055515	4041845	4011952	3999955	3956226	3589779	70	508660	4055515	38.74	183151	99626	8	15	0
PAK-09	70	53	38	35	33	23	4053250	4040657	4011043	3990166	3963137	3596705	70	508657	4053250	38.73	163853	96657	8	16	0
R026	70	50	31	29	25	20	4247770	4234661	4200424	4184279	4119462	3945338	70	714562	4247770	39.09	260889	119911	6	12	0
SRR11297205	70	51	29	28	25	19	4243264	4231483	4196571	4188290	4141686	3920663	70	583743	4243264	38.88	258313	182831	6	11	0
SRR13180610	70	65	42	41	30	22	4963962	4960603	4898954	4892847	4718931	4429139	70	416116	4963962	40.98	252319	140176	7	14	0
BL-014	69	53	33	31	26	19	4137306	4126933	4081807	4067705	3972613	3709891	69	607477	4137306	38.81	248586	159543	7	12	0
GCA_015550355.1	69	69	44	41	32	23	4155902	4155902	4108215	4085664	3931001	3609318	69	525465	4155902	38.8	197833	79615	7	16	12.44
GCA_015722085.1	69	60	42	41	36	20	4005663	3999410	3953267	3945377	3846695	3264924	69	288789	4005663	38.83	168635	86620	9	17	0
GCA_015722105.1	69	58	40	34	27	17	4083303	4075523	4037256	3997038	3880627	3530957	69	442416	4083303	38.94	241755	111558	7	12	0
GCA_015739665.1	69	69	46	43	37	27	3893593	3893593	3843091	3820441	3706629	3312608	69	272237	3893593	38.61	133452	69746	11	21	0
GCA_015740035.1	69	69	57	52	41	27	3837826	3837826	3813523	3783680	3590322	3111703	69	244343	3837826	38.69	121960	61808	12	23	0
GCA_016072555.1	69	56	38	33	30	22	4125024	4115202	4053809	4018802	3974273	3668618	68	655942	4124530	38.98	171326	108015	7	15	0
GCA_016073055.1	69	57	38	32	29	21	4125453	4116911	4054470	4012696	3967736	3669332	68	656011	4124959	38.98	171334	108015	7	14	0
GCA_017116785.1	69	46	40	38	31	18	3943060	3933590	3920938	3905082	3789774	3319322	52	499893	3937515	38.87	180827	102329	7	14	0
P0345W	69	58	42	39	37	23	3950802	3943382	3904260	3882864	3855218	3379112	69	283247	3950802	38.83	167169	79660	9	18	0
P0361U	69	63	53	47	38	22	4069373	4064782	4037419	3994472	3832605	3231675	69	257551	4069373	38.9	153082	71631	10	19	0
P0404Bl	69	56	38	35	29	21	3984236	3974958	3939421	3918076	3819292	3519122	69	376544	3984236	38.76	201315	92833	8	14	0
PAK-07	69	50	36	34	31	21	4055761	4042033	4013950	4001953	3958097	3591652	69	510224	4055761	38.74	173967	99626	7	14	0
R095	69	57	40	38	31	20	4086225	4078094	4037598	4020638	3907244	3524442	69	326316	4086225	38.84	225597	116482	8	15	0
WCMC-21-0122	69	56	42	37	30	20	3978704	3969144	3943440	3907611	3796421	3473370	69	534161	3978704	38.62	188736	107868	7	14	0
GCA_004570715.1	68	57	41	40	32	25	3889760	3884163	3849435	3842990	3691572	3433953	64	312288	3888218	38.81	157682	85859	9	18	0.41
GCA_015722545.1	68	60	45	38	34	24	3877799	3872324	3835284	3785538	3711371	3359808	68	425962	3877799	38	169894	80462	8	17	0
GCA_015724065.1	68	59	50	47	40	25	3914012	3907907	3886801	3861865	3745229	3219439	68	238191	3914012	38.7	128506	72088	10	20	20.03
GCA_016085815.1	68	49	37	34	32	22	3907974	3900665	3874928	3851229	3810769	3477873	53	400695	3903514	38.63	200607	92733	8	15	0
GCA_016238885.1	68	54	33	33	28	21	3872829	3862233	3813026	3813026	3713434	3476442	68	759586	3872829	38.46	150851	99493	7	14	0
GCA_018069075.1	68	64	46	43	34	23	4081583	4078757	4042931	4019734	3860019	3481908	68	378671	4081583	38.96	165291	93121	9	17	0
GCA_018165995.1	68	53	44	43	38	22	4253305	4245721	4218148	4211760	4147976	3559953	59	322938	4250019	38.88	165618	95496	9	17	0
P0236U	68	50	30	27	25	19	4062462	4049427	4001930	3983072	3957559	3733054	68	497104	4062462	39.03	225526	149193	7	13	0
P0271Bl	68	53	33	32	28	17	4066679	4056801	4011980	4004265	3938758	3562581	68	499871	4066679	38.9	217854	102786	6	12	0
P0329U	68	55	33	28	23	16	3979398	3970510	3920776	3881875	3797358	3552726	68	509246	3979398	38.83	245395	159288	6	11	0
P0339U	68	49	31	30	27	23	4021619	4009664	3955247	3948016	3912360	3775296	68	549968	4021619	38.35	156268	124670	8	15	0
P0409U	68	52	34	30	28	18	3940532	3930008	3894501	3867012	3830640	3468070	68	458832	3940532	38.65	214609	138848	7	13	0
R046	68	51	30	26	24	18	4226001	4215266	4172871	4144627	4115848	3907068	68	584100	4226001	38.9	272908	175251	6	10	0
SRR8892852	68	42	29	23	18	14	4068928	4051627	4016413	3976989	3899155	3770000	68	679876	4068928	37.87	296034	210041	5	9	0
SRR9693353	68	67	59	55	43	24	3896694	3896057	3876668	3846128	3620745	2930993	68	233006	3896694	38.77	104533	55381	12	24	0
BL-016	67	49	29	27	25	18	4095602	4082525	4042216	4028762	4000247	3759131	67	842555	4095602	38.8	258001	137375	5	10	0
ERR664324	67	57	38	38	31	23	4076959	4069576	4024646	4024646	3926349	3607198	67	459283	4076959	38.97	176419	99151	9	17	0
GCA_004570745.1	67	47	34	33	29	24	3878428	3868713	3841540	3835095	3750477	3608007	55	478648	3873942	38.83	172586	92881	6	15	0.31
GCA_015722355.1	67	55	42	37	35	23	4183582	4173949	4150421	4112578	4071644	3632525	67	468112	4183582	39.01	185206	85278	8	17	0
GCA_015723335.1	67	55	38	36	31	19	4047436	4040459	4003518	3985681	3891508	3489571	67	453108	4047436	38.94	187472	155824	8	14	0
GCA_015724095.1	67	54	38	34	27	23	4163762	4154044	4114436	4089984	4001887	3866023	67	408871	4163762	38.02	211181	143261	8	14	20.89
GCA_016238285.1	67	50	34	32	28	22	3983842	3970705	3940035	3925877	3858809	3653544	67	380992	3983842	38.77	191536	110833	7	14	0
GCA_016238305.1	67	55	42	40	32	21	4129970	4121524	4088328	4074171	3926119	3522098	67	449020	4129970	38.74	196889	98431	8	15	0
GCA_016238645.1	67	53	37	35	31	21	3978238	3969455	3933049	3919442	3846270	3511144	67	343448	3978238	38.73	190433	92847	9	15	0
GCA_016239265.1	67	57	41	37	34	22	4182575	4174316	4139474	4108405	4067752	3611439	67	343676	4182575	39.02	196713	82824	9	16	0
GCA_018069105.1	67	60	46	45	38	24	4084971	4080101	4053089	4045935	3929078	3388327	67	338007	4084971	38.97	152323	72978	10	19	0
GCA_018159215.1	67	48	42	36	31	22	4109065	4099620	4084729	4046807	3975192	3693188	56	446523	4105503	38.59	212513	101316	7	14	0
P0103U	67	54	35	30	27	20	4023301	4014683	3971098	3928391	3864577	3635681	67	437590	4023301	38.76	212914	98728	7	13	0
P0189	67	54	31	26	23	17	3917853	3908870	3857372	3826016	3773366	3574118	67	1231990	3917853	38.84	206602	151635	5	10	0
P0219U	67	54	35	29	26	19	4010087	4001585	3960141	3915856	3863820	3612129	67	460788	4010087	38.75	213198	173856	7	12	0
P0250U	67	57	46	43	39	22	3941982	3935790	3913961	3896723	3824110	3165121	67	387666	3941982	38.75	133775	60111	9	19	0
P0605W	67	58	46	44	37	20	3957639	3952020	3929299	3915356	3768221	3115748	67	633482	3957639	38.83	165482	57070	7	18	0
R043	67	57	48	45	39	25	3876843	3870601	3851972	3828467	3724589	3194518	67	398938	3876843	38.77	127625	59971	9	20	0
R092	67	50	26	25	24	20	4244997	4234144	4192792	4184463	4173341	4025796	67	451772	4244997	38.88	279653	147453	6	11	0
U-011	67	53	34	29	27	21	4292501	4283348	4247704	4210702	4176090	3944965	67	389316	4292501	39.09	264817	119911	7	13	0
U-021	67	51	30	27	25	18	4206756	4196393	4155505	4134189	4110904	3859052	67	584100	4206756	38.93	263836	127099	6	11	0
GCA_009828885.1	66	42	29	28	25	19	4126131	4112718	4084891	4078894	4027034	3831418	56	587260	4122988	38.19	260197	164565	6	12	13.1
GCA_015722415.1	66	55	39	37	30	22	3942323	3934671	3905423	3894441	3779136	3507347	66	470733	3942323	38.76	179739	106755	8	15	0
GCA_015723215.1	66	55	47	45	38	26	4165718	4158393	4137165	4123289	3994729	3582254	66	385040	4165718	39.09	158589	85836	10	19	0
GCA_015723705.1	66	56	44	39	36	25	3927753	3921440	3894324	3858959	3798351	3413682	66	283195	3927753	38.54	176539	70563	9	18	15.05
GCA_015739895.1	66	47	31	28	26	19	3933868	3921836	3889517	3866468	3835181	3573942	66	373350	3933868	38.73	237676	110975	7	12	0
GCA_015740195.1	66	57	39	34	31	21	4105592	4098801	4054352	4020283	3963135	3630266	66	376913	4105592	37.94	209604	141984	8	14	0
GCA_016085595.1	66	60	38	35	28	19	3989431	3986167	3951060	3927861	3812031	3513992	64	412396	3988759	38.69	196244	109742	7	13	0
GCA_016085795.1	66	56	31	31	28	19	3939710	3935812	3890472	3890472	3838482	3523524	58	425893	3937212	38.71	217886	113140	7	13	0
GCA_018334415.1	66	39	28	25	21	15	3986180	3971613	3936003	3915992	3855851	3640893	52	895295	3980550	38.88	255807	159758	4	9	0
GCA_022407845.1	66	56	47	44	39	26	4301738	4295460	4276195	4256484	4173374	3721445	66	283050	4301738	39.1	168857	85005	10	19	0
P0069U	66	47	32	30	26	20	4008869	3995340	3961438	3943689	3876557	3670312	66	370581	4008869	38.92	211978	166582	8	13	0
P0150Bl	66	50	38	35	31	20	4111438	4101422	4070759	4054023	3994203	3542689	66	642654	4111438	38.98	184322	101589	7	14	0
P0183U	66	51	43	40	38	29	4020814	4010160	3991660	3965627	3930776	3634746	66	330238	4020814	38.58	156706	78803	10	19	0
P0266T	66	50	39	39	36	21	4208823	4198592	4171539	4171539	4131912	3515019	66	642663	4208823	39.13	212659	72725	7	16	0
P0314T	66	58	46	44	40	23	3939284	3934092	3909215	3897285	3825127	3180544	66	387666	3939284	38.76	132478	60143	9	20	0
P0321U	66	51	37	30	25	21	3930841	3920444	3895638	3856670	3786631	3678619	66	424859	3930841	38.52	254586	125155	6	12	0
P0400Ab	66	50	41	34	27	19	4078471	4068212	4051355	4007350	3916192	3595379	66	485614	4078471	38.92	200151	127775	8	14	0
P0466U	66	44	30	28	24	17	3943023	3928346	3896359	3885249	3825259	3584401	66	580843	3943023	38.78	226537	139618	6	11	0
P0484U	66	43	26	24	20	15	4002079	3987285	3944604	3928172	3869001	3693965	66	430766	4002079	38.74	256342	209767	6	10	0
P0554U	66	47	30	26	25	19	4003817	3991134	3952612	3923970	3905512	3694972	66	489353	4003817	38.72	237622	157040	7	12	0
P0627W	66	55	38	35	29	22	4112719	4104523	4073770	4049080	3965119	3675737	66	552570	4112719	38.82	191050	108307	8	15	0
R042	66	52	32	30	26	20	4302768	4293382	4251740	4237035	4178394	3963145	66	491516	4302768	39.08	263419	121583	7	12	0
R051	66	53	34	32	30	18	4079314	4070327	4028293	4013885	3973845	3537403	66	481714	4079314	38.74	247542	104057	6	13	0
SRR11297234	66	56	42	41	29	22	4030753	4024629	3997071	3987740	3789164	3531881	66	474856	4030753	38.87	166535	98690	7	15	0
SRR13302032	66	52	34	29	27	22	4116287	4105966	4070338	4039057	4001672	3821339	66	665783	4116287	38.93	171272	118387	7	14	0
U-016	66	40	27	23	21	16	4079804	4061947	4032813	4007399	3970019	3782750	66	624312	4079804	38.93	257689	214378	6	10	0
GCA_009915465.1	65	64	52	44	37	25	4137901	4137126	4102118	4041217	3931499	3505041	65	463122	4137901	38.71	134573	86356	10	19	0.02
GCA_015722735.1	65	61	52	48	41	28	3745322	3743028	3725292	3699056	3566692	3071096	65	250833	3745322	38.52	112627	67574	13	24	0
GCA_015722935.1	65	53	35	35	31	24	4227881	4219888	4189438	4189438	4115322	3875373	65	339891	4227881	39.02	184287	113214	9	15	0
GCA_015723575.1	65	59	51	49	37	23	3974642	3970968	3954008	3941511	3747240	3239834	65	321954	3974642	38.6	188923	58967	9	19	15.05
GCA_015723785.1	65	57	43	43	34	21	3932656	3927146	3892134	3892134	3755554	3281726	65	338130	3932656	38.64	169922	84695	9	17	0
GCA_015739985.1	65	56	45	41	36	19	3940981	3935382	3914146	3885842	3781366	3185036	65	455328	3940981	38.66	153297	66392	8	16	0
GCA_015740185.1	65	58	40	36	32	20	4106018	4101098	4057600	4031491	3941194	3536041	65	459291	4106018	37.93	189465	115083	8	15	0
GCA_016237455.1	65	61	56	52	41	23	3656452	3653947	3641546	3607729	3412730	2722111	65	284760	3656452	38.69	109704	49803	11	24	0
GCA_017169995.1	65	43	24	23	21	15	3846361	3836212	3794590	3788448	3758881	3521683	52	987467	3842531	38.5	232235	181245	5	9	0
GCA_017170035.1	65	43	23	22	20	15	3851622	3842375	3797893	3791751	3761649	3572752	51	643896	3847898	38.5	268946	218016	6	10	0
GCA_020011205.1	65	50	32	23	18	15	4087653	4077097	4027645	3970682	3872695	3785619	65	1742473	4087653	38.64	250963	139960	3	8	11.57
P0022U	65	49	38	31	27	20	3905012	3894545	3873363	3828855	3773032	3527936	65	525829	3905012	38.49	225809	118568	6	13	0
P0204	65	58	42	38	34	22	4025958	4021412	3987990	3957500	3877441	3439065	65	276889	4025958	38.6	169818	81819	9	17	0
P0226U	65	45	28	26	24	19	4004346	3991772	3951651	3934737	3903434	3720044	65	519359	4004346	38.76	237687	156372	7	12	0
P0369U	65	56	47	45	38	22	3888750	3883091	3865824	3851880	3722759	3127440	65	522929	3888750	38.79	132440	58637	9	19	0
P0393U	65	53	34	33	27	18	4187269	4179066	4141890	4132052	4026896	3701979	65	903914	4187269	38.99	234272	93498	5	12	0
P0471Ab	65	61	43	41	33	23	3979724	3977121	3935857	3922418	3780793	3447259	65	368643	3979724	38.88	217682	79944	8	16	0
P0501U	65	51	31	29	26	19	4096645	4086605	4049159	4030615	3971058	3728209	65	506956	4096645	38.85	203644	161107	7	12	0
P0509T	65	46	35	32	29	17	4070369	4056842	4027997	4004164	3945200	3557650	65	427058	4070369	38.78	258215	129778	6	12	0
PAK-08	65	50	35	33	32	22	4054396	4043374	4014168	4002485	3992245	3644897	65	508511	4054396	38.73	186428	99659	7	15	0
R007	65	52	34	33	29	22	4305496	4297366	4266378	4258583	4201317	3948387	65	366796	4305496	39	248574	127100	8	14	0
R020	65	57	32	30	28	19	4151673	4146262	4085676	4070504	4050228	3749906	65	498924	4151673	38.82	211349	116394	7	13	0
WCMC-21-0265	65	53	28	26	24	19	4220689	4212553	4161142	4145687	4124079	3940951	65	714560	4220689	38.92	268819	127100	6	11	0
GCA_003977485.1	64	51	34	33	29	23	3895174	3886906	3846938	3841329	3770492	3582860	64	498068	3895174	38.45	195307	97722	7	14	0
GCA_015722475.1	64	54	41	37	32	21	3855701	3849657	3813716	3788134	3712858	3298676	64	395303	3855701	38.4	179663	86361	8	16	0
GCA_015722585.1	64	55	46	43	36	26	3990485	3984265	3961935	3943151	3822416	3431736	64	258552	3990485	38.68	147300	84814	10	20	0
GCA_015723265.1	64	51	37	33	26	18	3935288	3926487	3895701	3868809	3750490	3454680	64	353905	3935288	38.58	214057	132817	8	13	0
GCA_015723365.1	64	42	30	27	23	19	3950564	3935005	3904712	3882550	3833224	3699153	64	483655	3950564	38.87	234845	153576	6	11	0
GCA_015739735.1	64	64	50	46	41	24	4073642	4073642	4043867	4013062	3921548	3334951	64	287728	4073642	38.67	133477	84821	11	20	0
GCA_017693405.1	64	64	44	37	31	23	4026649	4026649	3959353	3915181	3801776	3532769	64	378917	4026649	38.61	146190	92833	8	16	42.22
GCA_020680565.2	64	56	41	33	28	19	4675634	4670016	4628588	4577654	4498521	4182005	64	615580	4675634	39.74	269558	129538	6	11	0
GCA_022408195.1	64	55	44	39	36	28	4071990	4065809	4036020	3999458	3951732	3676422	64	317483	4071990	38.71	138057	89709	10	19	0
GCA_022408215.1	64	59	48	44	33	20	4028768	4025504	3999309	3967247	3772105	3264821	64	317165	4028768	38.75	177080	75950	9	17	0
P0172T	64	50	34	33	31	22	4274026	4265394	4234133	4225042	4202460	3892530	64	396815	4274026	38.89	246505	119918	7	14	0
P0306U	64	47	31	29	26	20	3972687	3962023	3928697	3915914	3862686	3638007	64	459661	3972687	38.64	225837	122796	7	12	0
P0383U	64	46	31	26	21	16	3990972	3979039	3942602	3904273	3832234	3657443	64	430771	3990972	38.72	256342	201028	6	11	0
P0453U	64	54	45	43	39	22	3942602	3936409	3916987	3903056	3834412	3175727	64	387666	3942602	38.75	143532	60112	8	19	0
P0482U	64	50	37	34	32	20	4047673	4038014	4014051	3989612	3948029	3560637	64	415788	4047673	38.66	187313	129651	8	14	0
P0645	64	54	46	43	40	22	3949873	3943588	3927834	3905106	3848902	3167738	64	570964	3949873	38.8	151222	60113	8	19	0
R093	64	51	37	31	29	19	4103006	4094524	4063328	4026010	3992287	3610767	64	604006	4103006	38.94	201495	119541	6	13	0
U-007	64	50	36	35	29	20	3993432	3983933	3954297	3945792	3859489	3550191	64	639321	3993432	38.61	166930	118303	6	13	0
WCMC-21-0279	64	55	34	32	28	19	4101367	4095144	4061136	4048872	3980172	3652040	64	397970	4101367	38.75	228011	129763	8	13	0
WCMC-21-0289	64	53	34	34	29	20	4175522	4168362	4134025	4134025	4063545	3748735	64	638754	4175522	38.8	236994	104714	6	12	0
BL-025	63	50	36	35	28	19	3994898	3986009	3956389	3947884	3843522	3527224	63	639390	3994898	38.61	197726	118315	6	13	0
ERR664325	63	58	45	44	38	28	4049799	4046474	4015583	4006221	3918098	3536462	63	249148	4049799	38.99	116469	90757	12	21	0
GCA_002013325.1	63	47	28	25	24	17	3815621	3804038	3762722	3740409	3727552	3507025	63	814607	3815621	38.52	227512	143609	5	10	0.13
GCA_003185705.1	63	32	26	26	21	17	3962003	3949392	3935414	3935414	3858844	3734020	37	676070	3952849	38.7	252724	205065	6	10	0
GCA_015560685.1	63	63	44	37	35	27	3912010	3912010	3870847	3825963	3790291	3478984	63	351849	3912010	38.4	153247	85665	9	18	17.94
GCA_015740115.1	63	57	48	45	37	25	4015191	4011132	3988819	3967340	3826696	3425551	63	257178	4015191	38.94	154718	81005	10	19	0
GCA_016065855.1	63	47	32	30	24	18	3929228	3920804	3891330	3879629	3792519	3563361	53	910854	3925767	38.57	201636	127062	5	11	0
GCA_016237385.1	63	55	35	32	30	22	4182961	4177439	4131834	4108835	4079746	3775491	63	339462	4182961	38.8	207363	125123	9	15	0
GCA_016238325.1	63	55	46	44	34	23	3865041	3859781	3838473	3823908	3649839	3241774	63	247441	3865041	38.49	167124	70420	10	18	0
GCA_016238505.1	63	51	31	30	26	17	3956278	3949010	3903097	3894512	3824603	3512294	63	543185	3956278	38.6	212893	152043	6	11	0
GCA_016974075.1	63	55	45	37	31	25	4374973	4369379	4340486	4284887	4193857	3980674	63	659157	4374973	39.42	207566	90801	7	15	0
GCA_018165915.1	63	52	39	39	30	20	4082970	4076607	4053427	4053427	3915579	3534514	59	401255	4081547	38.8	226033	104134	7	14	0
GCA_018181055.1	63	47	39	34	30	18	3990677	3982321	3961049	3927059	3865644	3462167	53	461274	3987114	38.51	212081	153788	7	13	0
GCA_018334335.1	63	45	33	31	30	23	3944653	3935753	3907275	3894208	3881120	3653306	52	440196	3940187	38.8	203102	100655	8	15	0
GCA_020680505.1	63	56	43	34	26	19	4521207	4516171	4478852	4419576	4317877	4065329	63	615580	4521207	39.75	259478	144503	6	12	0
P0079W	63	55	38	34	29	23	4312498	4306473	4263892	4232562	4143587	3932526	63	700944	4312498	39.47	196014	113411	7	14	0
P0116U	63	51	34	32	28	21	3951010	3942605	3907707	3891649	3826706	3598578	63	499800	3951010	38.63	213675	116330	7	14	0
P0145T	63	50	32	30	26	16	4048222	4039034	3999696	3983185	3918702	3602889	63	691570	4048222	38.72	252401	116394	5	10	0
P0328U	63	48	38	36	34	23	4128341	4117773	4096869	4078829	4035890	3613437	63	464454	4128341	38.93	176836	85794	8	16	0
P0360U	63	48	30	26	24	19	4023392	4012013	3972749	3945940	3920480	3728856	63	488958	4023392	38.52	214277	138144	7	13	0
P0408U	63	52	31	27	25	18	3803732	3796015	3755252	3719566	3683206	3433909	63	765299	3803732	38.43	214962	111602	5	11	0
P0595S	63	56	48	46	39	24	3897264	3892850	3877053	3863027	3734242	3152914	63	308385	3897264	38.74	101584	66513	10	20	0
R018	63	53	36	33	27	20	4054562	4047577	4007681	3985421	3912385	3664928	63	446854	4054562	38.73	205346	134550	7	14	0
R091	63	52	37	33	31	21	4072192	4064702	4030033	4003895	3975283	3642923	63	545667	4072192	38.99	171271	118389	7	14	0
GCA_001553525.1	62	57	43	38	31	22	3899263	3895998	3863238	3824652	3716243	3404024	62	556339	3899263	38.67	192485	85260	7	16	84.63
GCA_002265385.1	62	52	40	40	34	22	3960840	3954374	3923814	3923814	3823177	3361623	61	277721	3960341	38.58	195392	98914	9	17	0
GCA_015722625.1	62	52	44	43	34	22	3947350	3940507	3922457	3916721	3755778	3333899	62	299012	3947350	38.66	152666	94538	9	17	0
GCA_016085315.1	62	46	27	21	16	15	4010070	4002550	3969445	3924899	3843749	3816027	49	1093536	4004966	38.8	342696	152758	4	8	0
GCA_016238745.1	62	53	32	32	28	19	4259394	4253604	4210718	4210718	4151036	3818449	62	714490	4259394	38.89	248582	119910	6	12	0
GCA_017693355.1	62	62	41	35	29	22	4023528	4023528	3955946	3917947	3803769	3585164	62	573222	4023528	38.61	224948	92833	6	14	37.28
P0010U	62	47	31	30	29	21	4088599	4078604	4046599	4037907	4021417	3728453	62	510127	4088599	38.84	187921	112955	7	14	0
P0034U	62	43	25	23	22	17	3850130	3836622	3800956	3789325	3775798	3601966	62	376078	3850130	38.52	249407	167634	6	11	0
P0122Bl	62	48	35	33	26	21	4078921	4069312	4043414	4025768	3889726	3705402	62	417308	4078921	38.69	215951	120665	7	13	0
P0132U	62	53	32	27	26	19	3949711	3943828	3895701	3859201	3836892	3598588	62	450239	3949711	38.61	243422	110446	7	13	0
P0411W	62	49	32	31	27	18	4044913	4035727	3998111	3989315	3924979	3635520	62	547758	4044913	38.71	219228	103906	6	12	0
P0579	62	51	33	32	27	19	4149853	4142505	4105059	4095221	4010635	3731050	62	866122	4149853	38.99	234273	93498	5	12	0
SRR11402649	62	54	38	38	31	22	3915395	3910523	3876486	3876486	3765697	3446465	62	370993	3915395	38.53	192643	106226	9	16	0
SRR7822172	62	47	26	24	22	18	4030431	4020467	3980957	3966481	3935185	3806203	62	598984	4030431	38.87	266048	172192	6	10	0
ERR664329	61	54	36	36	32	24	4058651	4053798	4013068	4013068	3957389	3647461	61	421634	4058651	38.97	160282	96437	8	17	0
ERR664331	61	57	43	42	33	26	4051433	4048670	4018647	4013608	3878432	3617867	61	278604	4051433	38.97	151714	95930	11	20	0
GCA_004570595.1	61	29	22	22	20	16	3945692	3934071	3914081	3914081	3887660	3738881	37	710532	3939005	38.79	258819	217263	5	9	0
GCA_009915595.1	61	60	49	43	33	24	3747409	3746481	3714294	3668184	3496662	3176068	61	368069	3747409	37.83	130276	84647	10	19	0
GCA_015235315.1	61	29	22	22	20	16	3945692	3934071	3914081	3914081	3887660	3738881	37	710532	3939005	38.79	258819	217263	5	9	0
GCA_015722505.1	61	54	40	38	33	23	4041933	4037075	4001646	3987890	3893265	3546715	61	399772	4041933	38.84	161195	89448	8	16	0
GCA_015723565.1	61	53	36	35	31	21	4137957	4132613	4100050	4094259	4023994	3665808	61	370579	4137957	38.78	218959	92180	8	14	11.91
GCA_015723615.1	61	53	41	36	30	19	4073463	4068540	4040304	4005927	3902355	3517684	61	392425	4073463	38.84	198094	117469	8	14	11.96
GCA_015723845.1	61	51	41	36	31	22	3890748	3884806	3859686	3825756	3743188	3398239	61	358815	3890748	38.47	187022	96661	8	15	17.53
GCA_016238925.1	61	50	33	31	28	19	4001259	3994948	3959761	3941877	3889816	3594418	61	453108	4001259	38.94	237728	155865	7	12	0
GCA_022408095.1	61	53	43	40	33	24	3947118	3941682	3920462	3899640	3800228	3483679	61	401625	3947118	38.68	132870	91341	8	17	0
P0030U	61	47	29	28	23	16	4087355	4078023	4041090	4033200	3958848	3708883	61	957171	4087355	39	256919	157471	5	10	0
P0070U	61	53	38	35	30	20	3900354	3894929	3862971	3841309	3743764	3395717	61	447800	3900354	38.57	190340	106516	8	14	0
P0093U	61	53	33	33	31	20	3940737	3935569	3895164	3895164	3875106	3459221	61	485147	3940737	38.67	212727	91468	8	14	0
P0158Ab	61	54	34	28	25	18	3974696	3970042	3930489	3885996	3833292	3598877	61	378081	3974696	38.4	262794	199115	7	11	0
P0216	61	42	29	26	23	14	3957141	3943842	3907230	3884512	3834665	3485521	61	734064	3957141	38.42	278990	199224	5	9	0
P0324A	61	52	34	31	29	21	3936927	3931160	3894580	3873020	3834564	3542558	61	416962	3936927	38.6	206132	120307	8	14	0
P0450U	61	49	32	29	28	22	4055878	4048248	4010524	3987875	3968990	3725151	61	551440	4055878	38.65	219374	96699	6	13	0
P0455U	61	53	38	35	27	20	3895503	3889827	3858852	3837286	3679456	3428258	61	371564	3895503	38.57	190340	106516	8	14	0
P0578	61	50	32	31	26	18	4149710	4142362	4104965	4095098	4010512	3730958	61	866122	4149710	38.99	234254	129362	5	11	0
SRR11028803	61	48	33	32	24	17	3978973	3970376	3935362	3928153	3765211	3512478	61	441858	3978973	38.65	241325	152329	7	11	0
SRR12667781	61	46	35	34	29	22	3973856	3963278	3938498	3932335	3839221	3603437	61	450627	3973856	38.71	198378	100820	8	14	0
SRR13337511	61	49	31	27	25	19	4253251	4245478	4216314	4187705	4153116	3931012	61	694460	4253251	39.09	258323	127099	6	11	0
SRR7822182	61	46	25	21	20	17	3936603	3926828	3886505	3856569	3842634	3763311	61	494745	3936603	38.72	260745	193545	6	10	0
W-002	61	48	36	34	28	18	3996746	3987862	3965313	3951575	3865008	3501333	61	730160	3996746	38.62	207678	106956	6	12	0
W-004	61	49	31	29	27	21	3924086	3915711	3879952	3866305	3826615	3604111	61	313831	3924086	38.33	189177	139033	8	14	0
WCMC-21-0272	61	48	34	31	30	18	3933397	3925016	3901085	3882894	3863377	3382875	61	513477	3933397	38.63	238874	95069	6	12	0
BL-003	60	53	36	34	30	20	4086941	4082592	4047237	4033953	3960922	3577288	60	805694	4086941	38.8	186950	99430	6	14	0
ERR664323	60	55	42	42	35	24	3989460	3986135	3955406	3955406	3846027	3427311	60	338329	3989460	38.98	160265	83003	9	18	0
GCA_001049975.1	60	54	42	34	28	24	4284734	4279424	4244147	4187942	4093791	3958340	60	651297	4284734	37.78	188306	102300	7	15	0
GCA_001858185.1	60	52	41	37	33	21	4060112	4054724	4025930	3992444	3921105	3485642	59	438576	4059709	38.5	184006	80564	7	15	0
GCA_011067125.1	60	52	36	33	28	20	3970593	3964267	3927343	3905342	3827146	3540342	60	402000	3970593	38.68	203813	140040	8	13	0
GCA_015722565.1	60	52	39	32	27	21	3879061	3873488	3844468	3789807	3705950	3509480	60	471362	3879061	38	190914	107817	8	14	0
GCA_015722665.1	60	51	36	32	25	18	3967468	3961309	3933352	3901811	3779292	3557962	60	377122	3967468	38.61	216918	181147	7	12	0
GCA_015722825.1	60	52	38	35	33	22	3967186	3961779	3925607	3897974	3859780	3496875	60	375058	3967186	38.76	187066	89529	8	15	0
GCA_015723405.1	60	50	38	37	35	21	3966665	3959886	3931630	3923245	3878355	3373023	60	306600	3966665	38.65	171293	88709	9	16	25.71
GCA_015936825.1	60	48	37	36	32	23	4407145	4399805	4365351	4357050	4292019	3973199	55	508806	4405097	39.2	168239	107036	7	15	0
GCA_017693175.1	60	60	46	40	30	22	4024657	4024657	3971815	3933068	3739111	3454361	60	462971	4024657	38.59	176929	70702	7	16	29.82
GCA_019050375.1	60	32	25	21	20	15	3898280	3884486	3871464	3843403	3821307	3664364	44	779858	3893441	38.45	274093	174266	5	9	0
GCA_019507065.1	60	48	35	33	31	17	4217373	4209227	4179278	4162849	4130497	3648071	57	509701	4215969	38.87	200794	133041	7	13	0
P0040U	60	41	31	29	25	19	4100178	4088369	4067413	4050293	3970873	3756823	60	620667	4100178	38.82	248498	137236	6	11	0
P0141W	60	53	40	39	36	23	4230481	4225749	4193429	4188390	4143583	3661303	60	411636	4230481	39.32	177730	91108	8	17	0
P0155Ab	60	49	35	32	27	16	4092663	4084651	4055636	4033995	3942857	3534746	60	520011	4092663	38.92	243270	117993	6	12	0
P0237U	60	46	36	32	27	20	4223373	4213100	4193911	4164526	4080940	3830250	60	484730	4223373	38.91	220589	175988	7	12	0
P0267W	60	46	36	34	32	21	4201323	4191883	4171699	4157302	4115294	3711195	60	400247	4201323	38.86	232246	104057	8	15	0
P0287U	60	50	34	30	27	18	3997844	3991449	3954544	3924338	3862284	3572633	60	454893	3997844	38.65	229741	138475	7	13	0
P0304W	60	49	32	27	26	19	3953035	3944393	3909053	3874201	3851426	3589911	60	561936	3953035	38.42	232253	124447	6	11	0
P0417U	60	53	38	35	31	19	3899131	3894270	3862790	3841127	3756763	3331420	60	447773	3899131	38.57	190340	106516	8	14	0
P0488U	60	50	37	35	29	18	3930956	3924231	3896396	3879996	3780418	3381907	60	467614	3930956	38.64	181135	138912	8	14	0
P0506	60	43	32	28	23	16	3773012	3761849	3738401	3710097	3629592	3415745	60	584428	3773012	37.84	267240	119597	6	10	0
P0546	60	52	36	33	28	17	3959814	3954722	3919000	3896045	3805123	3436185	60	446196	3959814	38.63	215586	136823	8	13	0
P0550T	60	48	30	28	24	19	3875110	3867373	3832470	3818488	3756181	3568022	60	435933	3875110	38.54	224767	152398	7	11	0
P0612	60	46	31	30	26	19	3781991	3772447	3740964	3735708	3675709	3412918	60	425758	3781991	38.5	218064	108880	6	12	0
P0634W	60	47	26	24	21	14	4040938	4032053	3977957	3961056	3921920	3691265	60	665977	4040938	38.88	283858	208479	5	9	0
SRR7822177	60	48	25	22	21	16	3895457	3887745	3842450	3819369	3805434	3636712	60	484901	3895457	38.69	270572	234621	5	9	0
W-022	60	46	33	32	27	19	3999939	3990771	3963793	3955089	3880430	3595784	60	639411	3999939	38.62	206380	132464	6	12	0
GCA_001617295.1	59	53	40	33	28	17	4047963	4044907	4019061	3973150	3900370	3524781	55	648356	4046538	38.89	208630	125405	6	12	0
GCA_015721805.1	59	50	35	33	32	21	3862952	3855388	3822405	3805828	3787129	3374060	59	714771	3862952	38.59	184069	84029	7	15	0
GCA_015722285.1	59	54	43	39	33	22	3942350	3939467	3908651	3882918	3780657	3394970	59	367869	3942350	38.65	166591	86695	9	17	0
GCA_015722865.1	59	53	42	41	38	26	3973860	3969750	3944449	3936359	3896418	3438645	59	307243	3973860	37.98	151230	75166	10	19	0
GCA_015723525.1	59	49	33	30	28	19	3941186	3934601	3896591	3876483	3847139	3519377	59	574698	3941186	38.49	202135	119809	7	13	12.51
GCA_016238385.1	59	53	41	39	34	23	3827002	3823230	3801491	3788031	3703280	3337607	59	425261	3827002	38.54	143971	82882	8	16	0
GCA_016238545.1	59	55	40	36	35	26	3834333	3832007	3799305	3774470	3762622	3464423	59	485234	3834333	38.14	115741	95229	10	19	0
GCA_016238625.1	59	50	37	34	32	20	4063156	4055687	4030954	4007079	3978436	3544248	59	468278	4063156	38.91	231132	104041	7	14	0
GCA_016238675.1	59	55	40	36	32	21	4038903	4036466	4002361	3969936	3893642	3501316	59	774308	4038903	38.6	152417	92379	7	16	0
GCA_020679725.2	59	52	39	32	27	19	4701638	4696767	4658601	4612809	4553260	4287197	59	494610	4701638	39.66	269770	144503	7	12	0
P0074U	59	52	32	29	25	20	4224124	4219835	4186514	4167134	4098124	3920970	59	714703	4224124	38.99	226108	109773	6	12	0
P0127U	59	52	34	27	25	18	4064184	4059549	4019239	3975090	3953186	3707723	59	674431	4064184	38.85	196258	157613	7	12	0
P0245U	59	53	31	26	25	16	3846635	3842309	3795613	3761531	3744884	3381407	59	606153	3846635	38.33	214445	131326	7	12	0
P0259U	59	48	38	34	29	16	3996033	3988062	3965776	3935720	3855194	3372745	59	745283	3996033	38.67	240761	90450	5	12	0
P0311T	59	47	31	28	25	17	3869237	3860609	3826999	3808806	3753094	3440553	59	590465	3869237	38.39	220601	118233	5	11	0
P0313K	59	50	31	31	28	19	4027971	4022194	3974419	3974419	3931050	3619948	59	499873	4027971	38.76	218242	103906	6	12	0
P0341U	59	49	34	29	26	19	3979617	3972836	3936571	3896330	3842927	3594429	59	376277	3979617	38.73	248177	155716	7	12	0
P0358U	59	50	31	28	25	20	4219140	4213445	4180365	4160679	4114184	3937030	59	714709	4219140	38.98	250806	119903	6	12	0
P0442U	59	42	32	31	28	17	4106796	4094621	4071182	4061512	4009545	3658998	59	450003	4106796	38.67	246201	132585	7	12	0
PAK-13	59	45	32	31	28	20	4058790	4049720	4026376	4019842	3975840	3682889	59	554293	4058790	38.74	234531	105144	5	13	0
R022	59	49	32	32	24	16	4014453	4008116	3966507	3966507	3833305	3547638	59	427476	4014453	38.78	246054	187307	7	12	0
R024	59	52	28	25	23	16	3974798	3970222	3916168	3896702	3862700	3575683	59	671127	3974798	38.43	241115	164793	5	10	0
R033	59	48	32	31	27	20	4016331	4008513	3977173	3967687	3900424	3667112	59	415915	4016331	38.68	216939	162026	7	12	0
R050	59	50	32	30	28	19	4081597	4075545	4041243	4022525	3989812	3680163	59	376528	4081597	38.79	223370	159886	8	13	0
R097	59	50	42	39	35	21	3903278	3897597	3881799	3858290	3786180	3250757	59	612338	3903278	38.74	168643	66515	7	16	0
SRR12667804	59	50	35	33	28	20	4030667	4024176	3993911	3979980	3882412	3576102	59	595401	4030667	38.83	243270	89712	6	13	0
SRR7822180	59	48	28	26	23	19	3924905	3917505	3878705	3863220	3816216	3687233	59	599520	3924905	38.7	239276	156180	6	11	0
U-019	59	45	32	31	25	15	3964708	3955209	3927286	3918781	3832467	3474330	59	639300	3964708	38.59	265554	132461	5	11	0
U-023	59	52	33	31	25	18	4090486	4086255	4045455	4030097	3919321	3664174	59	523766	4090486	38.62	251567	122450	6	11	0
WCMC-21-0309	59	48	34	34	33	21	4134166	4126271	4096383	4096383	4076274	3616016	59	375694	4134166	38.82	219678	101065	8	15	0
BL-023	58	42	30	29	26	17	4008555	3997534	3976221	3966756	3904759	3602081	58	523111	4008555	38.79	230586	154003	6	11	0
ERR4014629	58	58	51	47	43	30	3972583	3972583	3956737	3929043	3863990	3409126	58	268894	3972583	37.93	131763	60800	12	23	0
GCA_009915175.1	58	55	36	34	31	25	3978712	3977514	3919994	3908585	3864656	3683026	56	426797	3978087	38.7	173554	105930	8	15	0
GCA_015722065.1	58	50	37	37	32	23	3884053	3878967	3850384	3850384	3768860	3431613	58	357801	3884053	38.51	173328	98075	9	16	0
GCA_015722345.1	58	48	33	32	28	18	4006044	3999649	3969031	3961467	3879740	3533822	58	455887	4006044	38.82	230238	138206	7	13	0
GCA_016239005.1	58	50	31	31	26	18	3977313	3971923	3930573	3930573	3825343	3505418	58	415799	3977313	38.67	249038	156090	7	12	0
GCA_016239165.1	58	47	35	34	28	22	3988362	3980929	3959310	3951610	3844680	3639472	58	599507	3988362	37.84	163967	93624	7	14	0
GCA_017169615.1	58	39	27	27	24	17	3853217	3846174	3822710	3822710	3769878	3525811	45	376715	3849485	38.72	246059	201341	7	11	0
GCA_017169735.1	58	33	24	23	22	19	3768510	3758614	3734751	3726380	3712998	3612273	38	579810	3761909	38.48	212562	196634	7	11	0
GCA_017169755.1	58	33	24	23	22	19	3768274	3758546	3734747	3726376	3712994	3612269	38	579810	3761780	38.48	212562	196634	7	11	0
GCA_018165935.1	58	50	49	46	36	29	3859967	3855127	3852471	3834504	3674760	3448038	56	228298	3859142	38.43	121738	75050	10	20	0
GCA_019258985.1	58	49	37	32	31	24	4258517	4253915	4218539	4187660	4176892	3924273	54	482393	4257158	39.57	213881	106298	8	15	0
P0061U	58	49	35	31	28	18	4023322	4018114	3988770	3959433	3895113	3543786	58	456916	4023322	38.63	218492	137703	8	13	0
P0118U	58	49	34	33	30	19	3871453	3864697	3829875	3820588	3773427	3361682	58	432630	3871453	38.47	214248	93198	7	13	0
P0223U	58	50	32	28	25	17	3998575	3993036	3947638	3918603	3865611	3550599	58	483491	3998575	38.55	263927	141800	7	11	0
P0235U	58	50	32	28	25	17	3998572	3993034	3947636	3918601	3865608	3550597	58	483455	3998572	38.55	263926	141801	7	11	0
P0268U	58	48	38	36	35	23	4262985	4255281	4236723	4218683	4197004	3740474	58	339537	4262985	38.92	231170	102111	8	16	0
P0301U	58	50	31	28	23	18	3967764	3961478	3927901	3904147	3829239	3632099	58	831099	3967764	38.62	216880	127776	5	11	0
P0308U	58	46	35	32	27	18	4091369	4082856	4059107	4037466	3946327	3622705	58	520011	4091369	38.92	233477	117993	7	12	0
P0322U	58	44	32	31	25	20	4168920	4159502	4134349	4126190	4022632	3838086	58	417304	4168920	38.86	256325	130346	7	12	0
P0334U	58	51	35	33	29	21	3929166	3924920	3893544	3879039	3796259	3513174	58	456607	3929166	38.61	214812	119709	8	14	0
P0475W	58	47	35	31	27	17	4096445	4088685	4062891	4031250	3964322	3623163	58	596317	4096445	38.85	251244	129901	7	12	0
P0496U	58	42	30	29	26	16	3935071	3923052	3897417	3887747	3835780	3513363	58	473257	3935071	38.63	258243	132559	6	11	0
P0614	58	48	30	26	23	17	4247081	4239901	4208535	4184621	4145247	3925547	58	714426	4247081	38.92	269943	175302	5	10	0
PAK-06	58	45	32	31	28	20	4058803	4050278	4026375	4019841	3975839	3682887	58	554293	4058803	38.74	234530	105145	5	13	0
PAK-10	58	45	32	31	28	20	4058803	4050278	4026375	4019841	3975839	3682887	58	554293	4058803	38.74	234530	105145	5	13	0
PAK-11	58	45	32	31	28	20	4058691	4050172	4026269	4019735	3975733	3682772	58	554293	4058691	38.74	234530	105145	5	13	0
PAK-12	58	45	32	31	28	20	4058672	4050152	4026250	4019716	3975746	3682795	58	554293	4058672	38.74	234531	105144	5	13	0
R041	58	46	32	31	29	18	4091090	4083110	4053838	4046195	4005551	3640201	58	528776	4091090	38.67	214757	137641	7	12	0
WCMC-21-0207	58	51	37	34	30	20	3967904	3963593	3932791	3910362	3858321	3466752	58	497803	3967904	38.46	183140	111163	7	14	0
WCMC-21-0274	58	46	31	27	25	20	4180100	4172163	4141245	4115350	4077965	3897490	58	668785	4180100	39.11	186513	136763	6	13	0
BL-006	57	44	28	27	25	18	4032271	4023193	3990133	3984042	3948719	3687334	57	701431	4032271	38.74	227233	175617	6	11	0
GCA_012030315.1	57	53	44	40	35	24	3946388	3943463	3922066	3894075	3791193	3433430	57	296444	3946388	38.64	164741	83602	9	17	0
GCA_015722145.1	57	50	38	37	30	21	3892956	3888471	3860458	3852299	3723760	3415442	57	375542	3892956	38.73	176875	96271	8	15	0
GCA_015722695.1	57	45	32	32	29	19	3910998	3902440	3872994	3872994	3826086	3464588	57	558605	3910998	38.63	203239	143346	7	13	0
GCA_015723505.1	57	48	37	35	31	21	4027548	4021693	3993128	3974756	3896413	3557387	57	373373	4027548	38.78	189276	105528	8	15	12.12
GCA_015739805.1	57	50	32	31	28	20	3867840	3862124	3820490	3811203	3755579	3460627	57	356629	3867840	38.46	214206	103012	7	14	0
GCA_015740165.1	57	57	48	47	37	24	3792259	3792259	3768542	3761557	3587554	3123650	57	388873	3792259	38.49	133850	67111	10	20	0
GCA_015936865.1	57	48	36	35	31	22	4484687	4479384	4443556	4434890	4369960	4051050	53	615982	4483072	39.21	230839	111393	7	14	0
GCA_016085735.1	57	42	31	31	22	16	3802032	3796680	3769579	3769579	3619268	3433225	44	1420410	3797896	38.45	248000	125297	3	9	0
GCA_016238585.1	57	47	36	34	27	18	3918204	3911996	3885653	3873978	3763156	3438003	57	396435	3918204	38.69	219922	122105	7	13	0
GCA_017119605.1	57	51	43	37	31	22	4156071	4152244	4131767	4084229	3980960	3662511	57	715112	4156071	39.08	190936	88125	7	15	0
GCA_017169595.1	57	39	27	27	24	17	3852992	3846189	3822683	3822683	3769853	3525793	45	376715	3849500	38.72	246057	201341	7	11	0
GCA_018068605.1	57	49	44	42	36	24	3860182	3854548	3845994	3829898	3741156	3305692	57	327099	3860182	38.53	123200	80108	10	19	0
GCA_018069435.1	57	49	43	42	37	26	3815752	3810318	3792152	3783855	3707269	3314319	57	231067	3815752	38.56	124352	99236	11	19	0
P0126Bl	57	45	32	31	25	20	4088355	4080751	4054792	4046671	3944884	3760455	57	417309	4088355	38.71	244226	130346	7	12	0
P0136U	57	51	30	29	27	20	3970674	3967094	3922327	3916745	3882759	3591412	57	464046	3970674	38.48	226956	107184	6	13	0
P0201	57	43	31	28	24	18	3877868	3869036	3844919	3823866	3763149	3560502	57	402144	3877868	38.6	253292	187095	7	11	0
P0210	57	39	27	25	22	15	3959333	3946664	3914815	3898631	3848754	3594853	57	734064	3959333	38.43	303449	167593	5	10	0
P0211	57	41	28	26	23	15	3960191	3948925	3916044	3899860	3849983	3550388	57	734064	3960191	38.43	278990	167593	5	10	0
P0356Bl	57	50	27	27	22	18	4023130	4018266	3981121	3981121	3892749	3745713	57	416624	4023130	37.81	261372	159056	7	11	0
P0370Bl	57	50	27	27	22	18	4023279	4018415	3981271	3981271	3892898	3745861	57	416672	4023279	37.81	261372	159056	7	11	0
P0387T	57	51	33	28	21	16	4172199	4168771	4132428	4098624	3991683	3829812	57	714138	4172199	37.79	282415	171287	6	10	0
P0441U	57	46	33	31	28	19	4014022	4006401	3973162	3956737	3898675	3579272	57	596639	4014022	38.74	214039	140920	7	13	0
P0477U	57	50	35	32	28	20	4056782	4051767	4018480	3998829	3942015	3627540	57	320032	4056782	38.6	219339	120816	8	14	0
P0536T	57	50	35	33	33	20	4088781	4083762	4051005	4032965	4032965	3549414	57	468349	4088781	38.88	220322	103657	7	14	0
PAK-01	57	44	31	30	27	19	4058932	4050412	4026510	4019976	3975974	3683014	57	554293	4058932	38.74	234531	112789	5	12	0
PAK-02	57	44	31	30	28	20	4058916	4050391	4026488	4019954	3986769	3693817	57	554293	4058916	38.74	234530	105145	5	13	0
PAK-05	57	44	31	30	28	20	4058915	4050389	4026487	4019953	3986768	3693817	57	554293	4058915	38.74	234530	105144	5	13	0
R070	57	53	39	37	33	22	4055935	4052976	4022076	4007210	3945548	3527106	57	501082	4055935	38.61	179315	95930	7	16	0
R086	57	47	32	31	24	17	4061656	4055205	4018334	4011300	3919050	3659885	57	581399	4061656	38.78	259314	145864	6	11	0
SRR12667814	57	53	37	36	30	20	4063914	4061151	4025172	4020133	3929966	3546010	57	406699	4063914	38.94	218758	99151	8	15	0
SRR7822186	57	45	25	22	21	18	3950945	3942868	3904584	3884761	3864312	3784994	57	484146	3950945	38.71	270572	234621	5	9	0
ST02	57	46	28	28	24	20	3848327	3841231	3801022	3801022	3734225	3599296	57	604993	3848327	38.49	212819	115817	6	13	0
W-019	57	46	31	27	22	17	3970129	3962677	3928215	3902832	3813694	3622432	57	1065729	3970129	38.69	221089	163875	5	10	0
WCMC-21-0126	57	45	35	32	28	18	3985413	3977580	3959076	3938214	3863161	3521550	57	495410	3985413	38.62	222604	163830	7	12	0
WCMC-21-0280	57	43	33	32	30	22	3972712	3962906	3946613	3941492	3910825	3595741	57	269984	3972712	38.65	210940	111586	9	15	0
GCA_001647515.1	56	49	41	38	34	29	3924499	3919897	3902903	3882733	3804687	3643409	56	283503	3924499	38.66	170494	80442	10	18	0
GCA_001654965.1	56	43	34	33	30	25	3783512	3779260	3757661	3752093	3695921	3511853	45	284769	3780510	37.4	143446	100116	9	16	0
GCA_009915245.1	56	56	47	38	36	24	4304512	4304512	4277360	4212595	4183854	3753744	56	538649	4304512	37.49	201261	81950	7	17	0
GCA_015722165.1	56	52	42	40	37	25	3960113	3957140	3935744	3923427	3867732	3456074	56	359583	3960113	38.75	156742	96751	9	18	0
GCA_015722405.1	56	49	40	40	35	22	4126679	4122092	4100207	4100207	4026406	3535487	56	303045	4126679	38.96	181189	96072	9	16	0
GCA_015722575.1	56	52	46	46	35	20	3965534	3961949	3950023	3950023	3750381	3197902	56	356399	3965534	38.87	157037	92368	9	17	0
GCA_015723945.1	56	39	29	26	22	17	3919983	3909366	3890824	3868291	3801608	3613381	56	438729	3919983	38.59	229537	152614	6	11	0
GCA_015739855.1	56	50	36	34	31	21	4089413	4085379	4048889	4032620	3974112	3625761	56	334612	4089413	38.96	200054	116604	8	15	0
GCA_016072795.1	56	52	38	33	29	23	4284019	4280979	4239987	4203423	4154324	3930321	56	394666	4284019	38.8	204283	119624	8	15	0
GCA_016238805.1	56	48	33	31	26	19	3932335	3927291	3888212	3872419	3768713	3522300	56	375628	3932335	38.75	214352	127494	8	13	0
GCA_016239175.1	56	49	31	29	28	20	3923672	3918630	3876687	3865796	3848376	3564197	56	466612	3923672	38.33	220167	132823	7	13	0
GCA_019375415.1	56	41	29	25	23	20	3923093	3913380	3878360	3852683	3817116	3728871	56	519011	3923093	38.13	216065	148077	7	12	0
GCA_020681105.2	56	50	38	34	29	23	4634659	4630296	4595530	4566781	4503673	4276646	56	663888	4634659	39.6	259113	128429	7	13	0
P0020U	56	47	31	31	28	20	4173529	4167544	4140898	4140898	4085395	3782813	56	683591	4173529	38.76	231467	119470	7	13	0
P0027W	56	42	30	29	24	19	4170948	4161530	4136376	4128217	4037488	3852942	56	657464	4170948	38.86	256325	130346	6	11	0
P0098U	56	47	30	28	25	19	4031450	4025656	3982682	3964831	3910992	3707687	56	437696	4031450	38.77	237657	175905	7	11	0
P0110U	56	48	33	30	26	20	4031192	4025913	3988231	3965217	3891637	3688152	56	393669	4031192	38.77	237710	101775	7	13	0
P0129U	56	45	35	32	27	18	3917541	3909288	3888319	3865957	3784886	3474116	56	550080	3917541	38.39	220372	120124	6	12	0
P0176S	56	47	32	32	27	20	3973178	3967320	3927214	3927214	3846186	3593199	56	518636	3973178	38.6	202985	117879	7	14	0
P0188	56	50	33	31	24	17	4025907	4021531	3988136	3976920	3870221	3654996	56	508066	4025907	38.58	241289	192607	6	11	0
P0288U	56	49	31	31	27	18	3965338	3960097	3918245	3918245	3862372	3534050	56	526462	3965338	38.61	238673	116150	6	11	0
P0292U	56	41	29	27	26	15	3903167	3892993	3863679	3850101	3837318	3435109	56	533128	3903167	38.44	247847	152301	6	11	0
P0316U	56	41	31	30	27	18	4011757	4001188	3980853	3971183	3919216	3616567	56	464194	4011757	38.65	245973	141193	7	12	0
P0386T	56	42	30	28	27	19	4011561	4001623	3976509	3960131	3949972	3671025	56	581732	4011561	38.11	228347	115601	6	12	0
P0458K	56	42	27	25	23	16	3970452	3960431	3925377	3908795	3872576	3601369	56	952786	3970452	38.88	234840	135452	5	10	0
P0512	56	43	33	32	28	18	3962216	3953470	3933476	3924059	3861241	3522943	56	422459	3962216	38.57	216961	141658	7	13	0
P0532	56	49	31	29	25	19	3899393	3894333	3861100	3849306	3779370	3534225	56	667933	3899393	38.36	204641	135335	7	13	0
P0601	56	46	33	32	29	18	4009139	4003091	3974987	3967344	3908971	3546622	56	488617	4009139	38.68	214757	123333	7	13	0
P0611	56	44	32	30	27	19	3995998	3988707	3965053	3948788	3900239	3621368	56	458428	3995998	38.65	198381	153492	8	13	0
P0636Bl	56	43	31	30	26	19	3883630	3875124	3843710	3835354	3777056	3525783	56	724907	3883630	38.54	223020	111800	6	12	0
P0649U	56	37	30	29	26	20	3995026	3982001	3967505	3961516	3903964	3706995	56	431576	3995026	38.61	248520	103623	6	12	0
R048	56	39	25	24	22	18	4009177	3997379	3968416	3959854	3918365	3785274	56	493566	4009177	38.71	239235	198575	7	11	0
R080	56	46	33	32	28	20	3898879	3891964	3860585	3854781	3798266	3505382	56	503082	3898879	38.57	188375	117828	7	14	0
R082	56	46	33	31	30	17	3906368	3899832	3872566	3860215	3841925	3328781	56	511055	3906368	38.59	219407	114735	6	12	0
SRR7822183	56	44	26	24	20	16	3924817	3917048	3879987	3864034	3798908	3669629	56	526860	3924817	38.72	260660	172778	6	10	0
SRR7822185	56	47	26	24	21	17	3912706	3907036	3867333	3851930	3798754	3669744	56	475141	3912706	38.66	260660	172175	6	10	0
W-001	56	45	29	25	24	17	4255842	4248187	4222192	4193582	4182455	3922181	56	693546	4255842	38.94	265410	191678	5	10	0
W-017	56	44	29	28	26	18	4038132	4030155	4004158	3997295	3971976	3698716	56	395421	4038132	38.73	247368	161300	7	11	0
WCMC-21-0311	56	49	37	35	29	23	4126879	4122349	4103267	4085260	3972788	3775323	56	467822	4126879	38.77	199382	127048	8	14	0
BL-019	55	46	34	29	29	22	3931389	3925596	3898426	3860454	3860454	3608006	55	532090	3931389	38.54	227365	109338	6	13	0
ERR3256428	55	46	29	26	22	17	3892822	3885966	3851998	3829770	3760262	3586688	55	849840	3892822	38.72	228909	152961	5	10	0
GCA_003322945.1	55	36	27	26	24	16	3930028	3920847	3905695	3898115	3872990	3612885	43	425604	3926481	38.76	244024	157186	6	11	0
GCA_003583505.1	55	53	30	28	24	19	4109683	4107780	4059380	4042257	3979785	3800090	55	708945	4109683	39.05	193164	137612	7	13	14.92
GCA_007197655.1	55	55	34	30	25	20	4028540	4028540	3978302	3956108	3888835	3714332	55	414359	4028540	38.91	219788	140077	7	13	2.93
GCA_015722445.1	55	52	39	37	31	23	3947230	3945339	3917622	3903501	3808272	3529645	55	354663	3947230	38.71	153995	108045	9	16	0
GCA_015723315.1	55	49	36	35	31	21	3862515	3858515	3828249	3821969	3758122	3471516	55	476160	3862515	38.61	180740	97810	7	14	0
GCA_015740235.1	55	50	33	30	24	15	3839836	3836783	3800907	3782436	3686581	3345997	55	519261	3839836	38.68	261280	139625	6	11	0
GCA_015929845.1	55	47	38	35	29	22	4076299	4071639	4049695	4025708	3934051	3691780	52	538382	4074923	38.83	171272	136426	7	14	0
GCA_016072715.1	55	46	36	34	31	22	4251888	4245915	4209224	4194352	4150323	3826661	55	450302	4251888	38.86	201395	154051	9	15	0
GCA_016085655.1	55	42	36	34	25	17	3902341	3897857	3883247	3866894	3715458	3428741	44	484627	3899209	38.6	248002	152967	6	11	0
GCA_018371515.1	55	55	53	51	36	24	3785874	3785874	3777270	3766322	3502776	3053691	55	412546	3785874	38.65	117185	76344	10	21	0
GCA_022408695.1	55	54	38	34	29	22	3841300	3840738	3807233	3779345	3702028	3463176	55	472668	3841300	38.54	181419	94872	7	14	0
P0042U	55	44	34	30	30	20	4115533	4106715	4086298	4052352	4052352	3671739	55	468282	4115533	38.9	217217	120124	7	13	0
P0073U	55	43	30	28	25	21	4036546	4027519	3999353	3984603	3938826	3783881	55	573116	4036546	38.5	192664	140022	8	14	0
P0119U	55	47	32	32	28	19	4061960	4055989	4030225	4030225	3971261	3662202	55	536516	4061960	38.65	248226	121127	6	12	0
P0140BL	55	48	33	32	26	20	4081211	4076558	4046305	4036454	3934683	3724579	55	417308	4081211	38.7	244226	130346	7	12	0
P0143U	55	49	36	32	28	22	3864597	3860986	3833736	3801801	3730699	3499290	55	426073	3864597	38.47	204981	94575	8	15	0
P0213	55	45	33	32	29	21	3966056	3959656	3937031	3928007	3885540	3586869	55	397824	3966056	38.61	199917	119698	8	14	0
P0228A	55	47	31	30	25	17	3996907	3991283	3963749	3957062	3861970	3571221	55	469415	3996907	38.48	222578	129763	7	12	0
P0253Bw	55	44	30	29	26	18	4109154	4101858	4070416	4062358	4007123	3727197	55	437035	4109154	38.94	237574	189958	7	12	0
P0256U	55	46	33	30	28	18	3894621	3888744	3862597	3840788	3816233	3455162	55	685370	3894621	38.62	202675	112610	6	12	0
P0279U	55	37	28	27	26	19	3838841	3825648	3805214	3797577	3783375	3519925	55	483238	3838841	38.55	214874	134447	7	13	0
P0281U	55	41	31	29	26	18	4018385	4009360	3984845	3969674	3926664	3649225	55	918650	4018385	38.78	216063	120212	5	11	0
P0286U	55	43	35	33	29	24	3760768	3752511	3739822	3727057	3676555	3514445	55	360603	3760768	38.45	216350	92666	8	15	0
P0406U	55	47	36	31	30	18	3956762	3951245	3927835	3888856	3873362	3405012	55	917460	3956762	38.59	189251	118252	6	12	0
P0421U	55	50	38	36	35	22	3978528	3975040	3950890	3934825	3916020	3452554	55	459216	3978528	38.65	181174	88789	8	16	0
P0472W	55	47	34	34	28	18	4077279	4071210	4042708	4042708	3967817	3654243	55	508033	4077279	38.71	238689	186220	6	11	0
P0489U	55	48	34	29	25	18	4000929	3996217	3969362	3932819	3872092	3635292	55	687362	4000929	38.75	229429	110340	5	11	0
R021	55	49	31	28	23	17	4047913	4043905	3999136	3978825	3919757	3729700	55	674393	4047913	38.87	225607	166273	6	12	0
SRR7822179	55	45	26	24	21	17	4005093	3998220	3961147	3945662	3898898	3769581	55	526816	4005093	38.84	270572	234646	5	9	0
SRR7822181	55	44	26	23	21	17	3922454	3915054	3880043	3858057	3826761	3697746	55	475307	3922454	38.7	260660	198819	6	10	0
SRR7822188	55	45	24	24	21	17	3910813	3904331	3864275	3864275	3817271	3688257	55	475300	3910813	38.67	270572	156397	5	9	0
U-012	55	46	28	28	25	18	4259685	4253678	4220208	4220208	4163084	3915881	55	714670	4259685	38.89	258326	175113	6	11	0
W-005	55	46	31	30	25	19	4033815	4028031	3995953	3988310	3886003	3680954	55	445598	4033815	38.63	223180	136823	8	13	0
W-014	55	44	28	27	25	19	3971744	3964638	3934444	3926938	3898612	3693723	55	522156	3971744	38.88	193464	153834	7	12	0
GCA_000160755.1	54	21	11	10	10	9	4027100	4015529	3997481	3991505	3991505	3960381	29	1466724	4020482	38.6	655425	288963	2	5	1294.7
GCA_011078105.1	54	42	26	24	22	17	3929550	3921416	3876336	3863741	3826259	3654079	53	1176006	3929173	38.75	210722	150116	5	10	19.57
GCA_015721825.1	54	47	36	34	31	21	3971806	3967565	3941851	3926859	3873919	3513198	54	345515	3971806	38.53	203399	111611	8	15	0
GCA_015721925.1	54	47	38	37	29	18	3988979	3984831	3966061	3958482	3815534	3388315	54	575864	3988979	38.79	212767	132027	7	12	0
GCA_015739765.1	54	49	41	39	34	26	3937243	3933884	3917989	3899322	3805934	3504641	54	342386	3937243	37.95	149565	87626	9	18	0
GCA_016238665.1	54	49	31	30	24	20	3974167	3971015	3933531	3925126	3845325	3698842	54	622492	3974167	38.75	212852	131997	6	12	0
GCA_016746215.1	54	30	26	26	20	13	3857942	3847443	3838890	3838890	3749436	3488682	38	559682	3852757	38.47	299247	199497	5	9	0
GCA_019891935.1	54	46	25	22	21	16	4347707	4341855	4285958	4268889	4248008	4103784	54	620230	4347707	39.16	406976	237865	5	8	0
GCA_020777215.1	54	47	32	29	25	17	4192544	4188225	4152091	4133687	4081425	3771144	54	1226302	4192544	38.93	220881	154647	5	10	0
GCA_022417035.1	54	43	33	27	23	16	4152739	4145139	4120855	4078368	4015626	3750371	54	963938	4152739	38.76	246439	181268	5	10	0
P0102U	54	42	29	25	23	17	3939724	3931668	3903525	3875913	3845475	3644138	54	485433	3939724	38.74	241439	200121	7	11	0
P0104U	54	46	31	28	26	18	3915639	3910031	3878073	3859941	3820455	3506795	54	427989	3915639	38.4	226128	125926	7	12	0
P0178Bo	54	48	35	32	31	19	4205095	4200825	4175501	4151412	4131481	3690057	54	471790	4205095	38.87	217247	117951	8	13	0
P0199	54	45	30	29	25	19	4017045	4011574	3972821	3964763	3895343	3686928	54	407683	4017045	38.74	230366	174823	7	11	0
P0258U	54	46	36	34	33	22	4264149	4258253	4240397	4222357	4207454	3794105	54	339930	4264149	38.92	231170	107026	8	15	0
P0284T	54	46	31	29	27	22	4034025	4028027	3996667	3983708	3954977	3755350	54	573116	4034025	38.5	189369	131726	8	14	0
P0305U	54	44	31	27	26	19	3952188	3944052	3914751	3887496	3864689	3603282	54	561915	3952188	38.41	231854	113493	6	11	0
P0362U	54	48	36	35	32	21	4079538	4074591	4053702	4044947	3975997	3558054	54	355662	4079538	38.85	184958	118474	8	15	0
P0364U	54	43	31	29	27	23	4034624	4026573	3999066	3984316	3955585	3800640	54	573096	4034624	38.51	189369	131732	8	15	0
P0415U	54	36	27	26	24	18	3839384	3826191	3805935	3798297	3762872	3532566	54	483238	3839384	38.55	214874	152424	7	12	0
P0443U	54	48	29	26	22	17	4027327	4022903	3980737	3958424	3911518	3737965	54	486079	4027327	38.83	229304	188394	6	11	0
P0533W	54	42	34	34	27	18	3926422	3917711	3901578	3901578	3798648	3485010	54	417474	3926422	38.59	217806	126194	8	13	0
P0570	54	48	29	23	22	16	3898915	3894584	3857544	3811614	3788564	3566528	54	776420	3898915	38.43	215705	155981	6	11	0
P0574K	54	44	32	31	27	20	4001341	3995122	3969835	3961777	3889803	3650515	54	425642	4001341	38.74	213993	124154	7	12	0
P0599W	54	41	27	27	23	17	3996386	3987402	3960563	3960563	3896197	3690356	54	710219	3996386	38.69	233265	161157	6	11	0
P0604U	54	42	32	29	26	21	3914974	3906564	3884570	3861250	3811755	3642760	54	521520	3914974	38.54	171273	133128	7	13	0
P0642W	54	44	28	28	26	19	3938624	3931898	3893076	3893076	3861723	3591401	54	505391	3938624	38.86	213262	152305	7	12	0
R001	54	44	32	32	29	20	4125838	4118628	4095893	4095893	4053599	3705997	54	561570	4125838	38.64	207345	118368	7	13	0
R047	54	45	30	30	27	20	3936581	3930412	3895930	3895930	3859769	3594771	54	408289	3936581	38.59	192653	118291	8	14	0
SRR7822171	54	44	24	22	20	16	4038124	4031250	3993168	3978692	3947098	3817781	54	526828	4038124	38.86	270572	234621	5	9	0
SRR7822176	54	42	26	23	21	18	3974539	3966383	3936719	3914449	3873931	3794614	54	526826	3974539	38.87	270572	234646	5	9	0
SRR7822178	54	39	22	22	20	16	3958307	3946921	3911058	3911058	3886898	3751024	54	509911	3958307	38.65	270572	234593	5	9	0
U-002	54	49	28	25	23	14	3942236	3938726	3897433	3874503	3839021	3521022	54	651986	3942236	38.64	256313	191594	6	10	0
WCMC-21-0127	54	46	32	30	26	17	3965029	3959744	3925685	3908039	3827837	3520444	54	486217	3965029	38.9	209324	168110	7	12	0
WCMC-21-0209	54	44	28	26	23	16	3940312	3933610	3900458	3889977	3845337	3596782	54	508817	3940312	38.79	247381	156839	6	11	0
BL-013	53	44	31	30	24	19	4078676	4072762	4050092	4044940	3930344	3754153	53	635907	4078676	38.69	247919	153441	6	11	0
ERR4014630	53	47	40	39	31	24	3976589	3972206	3957322	3949878	3796284	3568123	53	317286	3976589	37.92	146508	109250	9	17	0
GCA_001808035.1	53	49	33	33	28	18	3949877	3947291	3912335	3912335	3828324	3477283	53	468231	3949877	38.65	220227	118006	7	12	12.66
GCA_015722295.1	53	46	36	34	26	19	3731151	3725972	3693186	3678221	3562054	3315953	53	341155	3731151	38.45	198287	148595	8	14	0
GCA_015722465.1	53	45	37	36	28	20	4027318	4021348	4006434	4000855	3876410	3579481	53	333693	4027318	38.65	216658	144308	8	13	0
GCA_015722785.1	53	47	37	34	31	21	3962909	3958569	3932821	3911814	3854577	3513633	53	311582	3962909	38.81	228910	98330	8	14	0
GCA_015723065.1	53	45	37	36	32	23	3894701	3890236	3872669	3863157	3800096	3504283	53	271834	3894701	38.66	164984	92480	9	16	0
GCA_015739625.1	53	53	38	35	30	22	4016473	4016473	3972751	3953423	3870767	3583960	53	729975	4016473	37.83	157634	103610	7	15	0
GCA_016238255.1	53	38	30	29	25	17	3981131	3970509	3957019	3951898	3896030	3587390	53	478655	3981131	38.65	217851	160399	8	13	0
GCA_016238705.1	53	48	38	37	33	24	3916480	3913436	3891057	3885288	3823065	3491479	53	303940	3916480	38.6	163894	92733	9	16	0
GCA_016238945.1	53	44	36	34	31	19	3958759	3952525	3935008	3923834	3870529	3407084	53	359539	3958759	38.59	212051	116237	8	14	0
GCA_017169835.1	53	36	19	18	16	13	3854736	3848581	3807284	3801142	3770725	3669874	41	987657	3851460	38.5	312550	268943	4	7	0
GCA_017169955.1	53	36	19	18	16	12	3855415	3849186	3807888	3801746	3771329	3621408	41	987888	3852129	38.5	312550	268943	4	7	0
GCA_017169975.1	53	36	19	18	16	13	3854510	3848355	3807058	3800916	3770499	3669648	41	987659	3851234	38.5	312550	268943	4	7	0
GCA_017170055.1	53	36	19	18	16	13	3854996	3848841	3807544	3801402	3770985	3670134	41	987888	3851720	38.5	321832	218016	4	7	0
GCA_018180295.1	53	43	35	33	27	23	3930999	3924839	3903203	3887919	3787585	3677692	49	402653	3929373	38.61	192456	117763	8	14	0
GCA_020679585.2	53	48	38	33	29	24	4740078	4736317	4704158	4676863	4631817	4449339	53	448290	4740078	39.67	266177	128870	8	14	0
GCA_021439885.1	53	51	45	43	30	25	4247368	4245941	4231798	4218349	4022299	3853732	53	497404	4247368	38.89	209297	81410	8	16	0
GCA_021444655.1	53	43	33	27	25	16	4090906	4082668	4055728	4014482	3992611	3656859	53	508190	4090906	38.97	229658	166956	6	12	0
P0017U	53	47	34	30	29	19	3906909	3902920	3878102	3848712	3835601	3490766	53	473034	3906909	38.58	200138	120595	7	13	0
P0045T	53	38	22	21	21	16	4298595	4288188	4248786	4240297	4240297	4074024	53	595553	4298595	38.11	283209	245618	5	9	0
P0135T	53	44	28	26	25	19	4194805	4189223	4163413	4147833	4136369	3916026	53	584075	4194805	39.02	258359	142649	6	12	0
P0234U	53	45	31	30	26	16	3993442	3988104	3956112	3948196	3886839	3521746	53	510430	3993442	38.62	291395	139824	5	10	0
P0242U	53	42	30	30	24	15	3928808	3920707	3892472	3892472	3786442	3462229	53	580244	3928808	38.63	269916	200353	5	9	0
P0257U	53	42	35	33	33	23	4263383	4254663	4240995	4223231	4223231	3846716	53	379999	4263383	38.92	231170	104041	8	15	0
P0261U	53	41	31	30	26	18	3984936	3976905	3955165	3947107	3877007	3598310	53	515701	3984936	38.71	237575	178430	7	12	0
P0388U	53	47	32	30	28	19	3923705	3919594	3885902	3871441	3844717	3543445	53	443968	3923705	38.65	183989	133750	7	13	0
P0452U	53	46	32	32	29	21	3856641	3851184	3819248	3819248	3756401	3469901	53	271673	3856641	38.42	187917	123648	9	15	0
P0467U	53	49	34	33	30	19	3927507	3925060	3895127	3885996	3837721	3458855	53	452859	3927507	38.65	192824	147584	8	13	0
P0492W	53	47	34	32	26	21	4029916	4025543	3996779	3981222	3876202	3713584	53	375064	4029916	38.68	224379	119029	8	14	0
P0493Bl	53	46	29	27	22	17	4078714	4073924	4030262	4013138	3952197	3766624	53	674466	4078714	38.81	229352	166265	6	11	0
P0624	53	41	32	31	27	19	4155795	4148081	4126556	4118666	4054144	3747686	53	701779	4155795	38.99	233709	117978	7	12	0
R062	53	43	30	29	26	18	4021948	4015369	3987086	3979196	3923915	3650299	53	736894	4021948	38.8	233713	111449	6	12	0
R098	53	41	30	28	26	17	4080536	4072472	4049549	4033310	3990403	3682646	53	487416	4080536	38.66	233320	157238	6	12	0
SRR11297097	53	47	30	27	25	16	3940682	3936467	3898707	3878807	3845944	3527501	53	468251	3940682	38.91	232374	168049	6	11	0
SRR11402650	53	44	29	27	24	18	4001410	3994924	3960873	3944090	3896217	3682055	53	605109	4001410	38.94	234296	153837	6	11	0
SRR7822174	53	39	24	21	19	15	4017282	4007982	3979512	3957242	3916724	3787451	53	599512	4017282	38.87	270572	234621	5	9	0
SRR7822175	53	43	26	24	20	16	3924478	3917874	3883519	3870104	3796411	3667397	53	474785	3924478	38.72	270572	234621	5	9	0
SRR7822187	53	39	25	23	21	18	4006613	3997375	3966835	3951350	3917526	3838209	53	525980	4006613	38.82	270573	172251	5	10	0
SRR9693349	53	45	35	35	30	18	3958448	3953206	3932524	3932524	3857500	3441372	53	546647	3958448	38.67	218933	117959	6	12	0
WCMC-21-0129	53	39	28	25	23	18	3946372	3935831	3910064	3888914	3854910	3666369	53	384137	3946372	38.44	225395	155183	7	12	0
WCMC-21-0208	53	41	30	29	26	20	3976135	3968456	3943546	3935935	3892129	3701526	53	551202	3976135	38.63	213606	118253	6	13	0
ERR1212017	52	43	30	27	25	16	4025772	4019971	3987754	3969486	3945962	3621264	52	484251	4025772	38.78	251917	233547	6	10	0
ERR4013960	52	43	29	23	16	13	4236092	4229528	4202753	4162496	4061234	3980510	52	800068	4236092	37.93	525466	263315	4	6	0
GCA_003144395.1	52	45	34	29	27	20	3889216	3885148	3850362	3812757	3777726	3533077	52	635174	3889216	37.81	213244	104265	6	12	6.02
GCA_015722015.1	52	46	34	32	29	22	3749633	3745549	3720697	3710375	3675195	3456088	52	548904	3749633	38.46	191856	111953	7	14	0
GCA_015722025.1	52	45	31	28	26	20	3749857	3745185	3717655	3700929	3679362	3475490	52	336353	3749857	38.45	216122	111953	7	13	0
GCA_015722115.1	52	44	33	31	28	21	3871687	3865949	3835717	3817493	3766027	3509768	52	382129	3871687	38.03	173663	131960	8	15	0
GCA_015722885.1	52	45	36	30	29	21	3910934	3906245	3888847	3843945	3827366	3535451	52	540356	3910934	38.61	198959	122662	7	13	0
GCA_015722895.1	52	42	34	33	30	23	3963058	3956494	3939093	3932972	3881768	3673749	52	545823	3963058	38.89	195202	109842	7	14	0
GCA_015724025.1	52	48	39	37	31	20	4136134	4132966	4116923	4101025	3998729	3578587	52	360364	4136134	39.03	185641	123492	8	15	0.44
GCA_016065825.1	52	44	36	35	31	20	3951670	3948761	3933401	3928283	3868873	3472870	46	359053	3949800	38.49	226262	99619	7	13	0
GCA_016238755.1	52	44	33	32	29	17	4019048	4013669	3986318	3980721	3930547	3481806	52	476821	4019048	38.55	249345	161735	6	11	0
GCA_016239045.1	52	46	32	30	27	18	3942233	3938305	3911213	3900891	3864626	3545617	52	472143	3942233	38.52	230142	147571	7	12	0
GCA_016239065.1	52	47	40	33	29	20	3933176	3929593	3915720	3862654	3795822	3447101	52	523930	3933176	38.61	189251	118147	7	14	0
GCA_016239085.1	52	45	34	33	30	20	3936903	3932785	3904421	3896262	3845161	3505697	52	414829	3936903	38.73	209539	114679	7	14	0
GCA_017169715.1	52	36	19	18	16	13	3854651	3848650	3807353	3801211	3770763	3669913	41	987659	3851592	38.5	312550	268943	4	7	0
GCA_017169745.1	52	36	19	18	16	13	3854523	3848521	3807223	3801081	3770664	3669941	41	987660	3851463	38.5	312550	268977	4	7	0
GCA_017169815.1	52	36	19	18	16	13	3854852	3848809	3807512	3801370	3770994	3670142	41	987659	3851751	38.5	312550	268943	4	7	0
GCA_017169855.1	52	36	19	18	16	13	3854280	3848358	3807060	3800918	3770501	3669650	41	987659	3851237	38.5	312550	268943	4	7	0
GCA_017169865.1	52	37	20	19	17	14	3854191	3848421	3807123	3800981	3770564	3669712	42	987660	3851364	38.5	312550	183219	4	8	0
GCA_017169895.1	52	36	19	18	16	13	3854521	3848519	3807221	3801079	3770662	3669940	41	987659	3851461	38.5	312550	268978	4	7	0
GCA_017169925.1	52	36	19	18	16	13	3854623	3848579	3807280	3801138	3770762	3669911	41	987657	3851522	38.5	312550	268943	4	7	0
GCA_018160295.1	52	39	36	34	31	21	4025216	4019649	4007721	3988854	3931257	3541468	42	483981	4021808	38.46	195976	97611	8	15	0
GCA_018287495.1	52	51	36	34	34	24	4255249	4254745	4207119	4195027	4195027	3821916	52	590534	4255249	39.41	202647	101650	8	15	0
GCA_018334425.1	52	38	31	31	26	17	4004187	3996998	3981182	3981182	3897064	3557050	43	431272	4000659	38.78	262730	170430	6	11	0
P0033U	52	48	30	30	29	19	3946240	3943615	3904646	3904646	3894622	3524669	52	485147	3946240	38.67	213875	120303	7	13	0
P0068U	52	43	30	29	26	19	3756258	3749961	3716647	3708663	3671987	3438431	52	415140	3756258	38.46	204649	116252	7	13	0
P0089T	52	38	26	26	25	19	3942675	3933049	3905576	3905576	3892171	3644855	52	443360	3942675	38.63	227119	152004	7	12	0
P0121Bl	52	43	27	25	24	18	4194509	4188927	4163081	4147501	4136037	3915694	52	584075	4194509	39.02	258360	172544	6	11	0
P0276U	52	47	31	29	26	18	3973086	3969787	3935364	3922443	3877576	3536561	52	900676	3973086	38.48	219368	107184	5	12	0
P0277U	52	43	30	29	26	18	3974491	3969020	3935876	3927818	3862168	3576093	52	807615	3974491	38.71	214194	176110	6	11	0
P0310T	52	41	28	25	22	15	3875220	3867148	3839121	3820923	3777526	3511520	52	719688	3875220	38.39	324896	129720	4	9	0
P0330U	52	43	30	28	26	16	3877142	3871892	3838960	3825043	3790445	3407621	52	747711	3877142	38.41	233089	99128	5	10	0
P0435U	52	44	37	35	33	21	4043006	4037534	4021145	4002590	3970920	3535633	52	436603	4043006	38.68	231047	88558	7	14	0
P0436U	52	42	31	27	24	18	3904838	3898122	3872833	3849304	3797064	3587574	52	771866	3904838	38.57	252068	115510	5	10	0
P0474W	52	45	32	28	24	14	4097133	4092622	4064493	4032834	3965897	3624470	52	754542	4097133	38.85	278747	208127	6	10	0
P0495U	52	37	23	22	21	16	3966425	3956235	3927147	3918988	3900514	3724094	52	478917	3966425	38.76	328089	200473	5	10	0
P0581	52	45	33	31	25	17	3958857	3954591	3930037	3917055	3801926	3502544	52	443313	3958857	38.67	244880	132123	7	12	0
R059	52	43	32	32	28	20	3922861	3917377	3894926	3894926	3817509	3522859	52	453127	3922861	38.65	232814	107579	7	13	0
R063	52	45	34	32	31	20	4198789	4193610	4172021	4156058	4139705	3743061	52	468281	4198789	39.01	196766	127138	8	14	0
SRR7822173	52	43	25	24	21	17	3913287	3907332	3872272	3863221	3816457	3687140	52	526842	3913287	38.67	270572	234646	5	9	0
ST03	52	43	29	28	25	21	3807936	3801465	3766472	3760147	3724786	3599204	52	454501	3807936	38.44	202170	119568	7	13	0
U-014	52	41	26	26	23	17	3907087	3900135	3870824	3870824	3817208	3603246	52	645629	3907087	38.66	222536	147086	6	11	0
W-009	52	44	32	29	26	16	3975855	3970064	3944564	3924187	3870466	3503223	52	796572	3975855	38.73	245641	108155	5	11	0
WCMC-21-0128	52	42	29	26	24	17	3944382	3938272	3913479	3890666	3852346	3608424	52	850702	3944382	38.72	237710	192635	6	10	0
WCMC-21-0216	52	39	30	29	26	17	3903434	3894250	3875899	3866229	3814208	3511559	52	399389	3903434	38.61	245673	141183	7	12	0
WCMC-21-0287	52	45	31	29	26	17	3850003	3845037	3811760	3794637	3736356	3421003	52	452972	3850003	38.65	216510	140477	7	12	0
ERR4014708	51	43	27	24	20	17	4154898	4149047	4114292	4096575	4029292	3939807	51	818351	4154898	37.89	394345	186201	4	9	0
GCA_000497855.1	51	29	20	20	17	12	3875927	3867687	3845869	3845869	3793561	3626130	32	1426865	3869926	38.11	267753	198221	3	7	0
GCA_003144375.1	51	43	36	32	30	23	4246912	4242069	4224804	4196738	4173090	3952043	50	489529	4246572	37.42	199594	99076	7	15	0
GCA_007197625.1	51	51	38	35	31	23	4122471	4122471	4090271	4066254	3999355	3703631	51	406064	4122471	39.16	196840	109898	8	15	0.34
GCA_015721845.1	51	44	32	30	27	18	3891739	3887442	3854821	3840213	3780811	3463413	51	379418	3891739	38.73	214487	168144	7	12	0
GCA_015936705.1	51	45	34	33	31	22	4369344	4365787	4338992	4329330	4305137	3984419	48	392384	4368105	38.82	205025	125314	8	14	0
GCA_016073075.1	51	41	33	32	29	21	4011823	4005168	3983693	3977936	3931019	3626207	50	371453	4011340	38.42	210650	118221	8	14	0
GCA_016237315.1	51	42	34	32	30	21	4022684	4015636	3999867	3984863	3944844	3604673	51	468340	4022684	38.92	214570	104057	7	14	0
GCA_016405805.1	51	46	25	24	22	19	4022578	4018822	3969713	3964680	3924947	3830080	51	862227	4022578	37.94	248324	117972	6	11	0
GCA_016746195.1	51	29	23	23	19	13	3804213	3795999	3784471	3784471	3718571	3489896	34	763503	3799065	38.48	317328	199475	4	8	0
GCA_017169635.1	51	34	25	24	21	17	3792116	3784788	3762434	3754567	3713636	3566949	39	742802	3787893	38.46	249486	167124	5	10	0
GCA_017170015.1	51	36	19	18	16	12	3855007	3849159	3807821	3801679	3771303	3621346	41	987786	3852102	38.5	312550	268943	4	7	0
GCA_018159195.1	51	42	36	35	31	21	3947688	3943451	3928742	3923325	3854280	3507391	45	484022	3945492	38.63	203583	112034	7	13	0
GCA_018917705.1	51	42	32	29	25	18	3983446	3976789	3953055	3930381	3864232	3618043	51	402081	3983446	38.76	217961	164416	7	12	0
GCA_019376775.1	51	44	36	29	26	22	4112923	4108061	4086670	4033559	3974020	3837925	51	417387	4112923	38.05	196879	137719	8	13	0
GCA_021095725.1	51	40	29	28	23	17	3914682	3907412	3884448	3879306	3778543	3613924	51	510445	3914682	38.67	353260	177405	5	9	0
P0047BL	51	41	31	26	23	16	3850796	3844205	3820656	3786086	3735630	3468055	51	824331	3850796	38.34	227426	122684	5	11	0
P0060U	51	45	31	31	25	18	3961434	3957055	3924834	3924834	3823251	3581934	51	668069	3961434	38.65	217944	103759	6	11	0
P0080W	51	44	31	28	25	18	3888252	3883284	3854730	3830654	3771998	3491754	51	452427	3888252	38.46	206639	139479	7	12	0
P0113U	51	47	38	36	34	23	4189084	4185629	4168124	4152646	4130237	3718623	51	468333	4189084	38.76	175392	102111	8	15	0
P0128U	51	43	32	31	27	22	3906191	3900040	3875070	3869024	3801011	3616227	51	405635	3906191	38.43	218895	102254	7	13	0
P0169U	51	46	37	35	31	22	3911620	3908620	3891479	3879377	3818151	3512653	51	406183	3911620	38.73	168638	99926	8	16	0
P0177T	51	41	28	25	23	18	4186259	4178438	4145906	4126960	4089594	3911335	51	1080821	4186259	39.45	252048	152966	5	10	0
P0212	51	43	34	30	30	21	4025845	4020713	3999191	3966077	3966077	3630996	51	722639	4025845	38.64	189239	92777	6	13	0
P0318U	51	44	31	29	27	16	4010308	4006238	3978277	3960536	3919892	3550068	51	475680	4010308	38.6	235320	152299	7	12	0
P0333U	51	41	31	29	27	20	3976732	3970774	3948779	3931614	3890970	3659940	51	456884	3976732	38.61	215966	137702	7	13	0
P0335U	51	44	32	30	27	17	3973289	3968933	3944210	3927098	3868946	3531623	51	456728	3973289	38.6	238330	137242	7	12	0
P0351U	51	42	27	27	24	17	4024034	4017673	3985089	3985089	3941585	3708280	51	499341	4024034	38.89	233333	157573	6	11	0
P0353U	51	43	30	27	23	17	3768919	3763141	3734332	3715936	3667279	3452956	51	743083	3768919	38.49	195629	153084	6	11	0
P0367U	51	43	31	30	28	20	3929820	3924310	3900825	3893829	3854287	3548814	51	510417	3929820	38.74	215375	106069	6	12	0
P0385U	51	32	21	19	17	13	3940223	3925935	3908232	3891617	3864390	3738910	51	589587	3940223	37.97	338313	243067	5	8	0
P0394U	51	42	29	27	23	18	3831488	3825868	3794761	3780674	3710327	3544885	51	698693	3831488	38.48	204846	118293	6	12	0
P0513	51	41	31	29	29	18	3857297	3850762	3832016	3819665	3819665	3386449	51	510442	3857297	38.61	219407	105744	6	12	0
P0558	51	43	32	29	27	17	4026692	4021904	3998726	3975715	3935071	3581033	51	483553	4026692	38.64	232329	137702	6	12	0
P0593	51	42	29	27	23	18	3967053	3961571	3927137	3911950	3832743	3657695	51	478253	3967053	38.75	246616	155935	7	11	0
P0594	51	45	31	29	27	18	3923389	3919277	3886799	3872338	3845614	3544342	51	547546	3923389	38.65	188795	133750	6	12	0
P0603U	51	32	21	21	20	15	3827400	3815405	3795581	3795581	3777853	3627067	51	432256	3827400	38.05	296136	186647	6	9	0
R045	51	44	30	26	24	17	3966040	3961136	3928654	3895055	3857007	3628651	51	523064	3966040	38.75	248129	187066	6	11	0
R076	51	43	31	29	24	19	3961620	3956722	3932204	3919222	3814445	3643079	51	453741	3961620	38.66	235317	137214	7	13	0
SRR11028809	51	47	41	37	32	24	3962393	3959529	3944113	3910693	3838540	3549898	51	281123	3962393	38.81	160519	103969	10	17	0
SRR12667813	51	38	27	24	22	17	3954419	3944949	3914492	3898289	3861795	3665109	51	779017	3954419	38.5	265444	167172	5	10	0
BL-010	50	44	33	33	29	23	3884411	3880217	3852168	3852168	3776560	3579394	50	472889	3884411	38.56	156291	103809	8	15	0
BL-021	50	42	28	27	25	17	4166273	4161615	4132076	4122238	4093494	3821879	50	562314	4166273	38.99	274400	162810	6	11	0
ERR4014215	50	44	27	21	18	15	4184758	4180489	4144099	4101929	4059804	3970423	50	877794	4184758	37.9	340494	199965	4	8	0
GCA_009915355.1	50	49	36	32	32	25	3947908	3947234	3910260	3878542	3878542	3632440	50	320253	3947908	38.03	180002	95936	9	16	0
GCA_015723005.1	50	45	33	30	26	21	3894876	3891419	3867657	3843970	3776264	3599467	50	570867	3894876	38.67	212286	118277	7	13	0
GCA_015723685.1	50	39	30	30	27	20	3892335	3884695	3865084	3865084	3817876	3572993	50	400491	3892335	38.61	204887	119398	8	14	10.07
GCA_015723965.1	50	40	33	32	30	23	3913122	3907050	3890357	3884388	3846788	3604190	50	588778	3913122	38.63	181035	106887	7	14	0
GCA_015723985.1	50	41	29	26	24	17	3978774	3973172	3939972	3916860	3889703	3633067	50	782091	3978774	38.79	231378	153195	6	11	0
GCA_015739725.1	50	50	40	38	32	21	3868016	3868016	3842291	3825936	3713557	3358898	50	365681	3868016	38.68	181091	95749	8	15	0
GCA_015740105.1	50	50	39	36	34	24	3929138	3929138	3898840	3877355	3835296	3490375	50	392556	3929138	38.09	159291	91855	9	17	0
GCA_015740265.1	50	41	29	28	25	19	3899693	3893314	3864787	3856780	3811370	3598820	50	510794	3899693	38.87	248853	140908	6	12	0
GCA_016085745.1	50	37	21	18	15	13	3994704	3988154	3960177	3942737	3891740	3840423	41	1096659	3991177	38.79	342702	192731	4	7	0
GCA_016237435.1	50	47	31	31	27	18	3957340	3955194	3925836	3925836	3875028	3599042	50	576155	3957340	38.6	218951	171121	7	12	0
GCA_016239145.1	50	48	34	34	29	22	3984269	3983075	3951700	3951700	3871219	3601049	50	641886	3984269	38.68	174572	95930	8	15	0
GCA_016239195.1	50	43	32	30	28	20	3894795	3890600	3862257	3847778	3814760	3530650	50	379808	3894795	38.71	237575	125096	7	12	0
GCA_016239285.1	50	43	34	34	31	21	3944714	3940713	3916928	3916928	3858249	3538346	50	303109	3944714	38.63	188336	114203	8	15	0
GCA_016405845.1	50	43	22	21	18	16	4022812	4017552	3970490	3965457	3906867	3852131	50	1157401	4022812	37.94	267442	205595	4	8	0
GCA_017169915.1	50	35	18	17	15	12	3855148	3849379	3808080	3801938	3771521	3670798	40	987891	3852321	38.5	321832	268983	4	7	0
GCA_018154235.1	50	42	36	36	30	23	4395372	4390507	4377831	4377831	4266400	3997548	48	566177	4394573	38.7	182893	131511	8	14	0
GCA_018160135.1	50	41	38	37	35	24	3988455	3982650	3973309	3963425	3930055	3554273	47	455599	3987228	38.55	189290	88960	8	17	0
GCA_018161895.1	50	42	39	37	32	22	3954054	3950810	3943036	3929133	3857614	3507340	44	365367	3951956	38.7	212407	92822	8	15	0
GCA_018334315.1	50	34	28	27	22	18	3837963	3829042	3818236	3809101	3718498	3592525	44	548300	3835615	38.74	207283	147105	6	11	0
P0005T	50	42	30	29	27	21	4015825	4010352	3986860	3977324	3945940	3762740	50	716706	4015825	38.64	215838	101082	6	12	0
P0039U	50	43	31	29	27	19	3888980	3884229	3860258	3843729	3821704	3530804	50	469239	3888980	38.65	207313	122748	6	12	0
P0055U	50	41	26	24	20	17	3839373	3833731	3799186	3784463	3709290	3610465	50	513194	3839373	38.78	257808	193822	6	10	0
P0090U	50	44	31	29	25	21	4034467	4030327	4002023	3989064	3924560	3778479	50	573116	4034467	38.5	202846	140022	7	13	0
P0156T	50	42	34	33	31	21	3873913	3869448	3851882	3842478	3811344	3471868	50	275921	3873913	38.64	180578	117041	9	15	0
P0209	50	43	29	28	24	17	4069829	4065157	4026349	4018459	3950997	3711246	50	752420	4069829	38.91	233714	167497	6	11	0
P0252Ul	50	43	34	32	32	21	4194627	4188941	4171784	4157046	4157046	3745337	50	468333	4194627	38.75	231170	107026	8	14	0
P0272U	50	42	31	29	27	18	3845694	3840406	3814398	3801693	3765520	3417370	50	582170	3845694	38.87	218175	139365	6	12	0
P0303U	50	43	28	27	23	18	3854895	3850400	3816222	3810202	3751658	3590044	50	818267	3854895	38.63	205961	122986	6	11	0
P0312Ab	50	43	28	27	25	20	4057001	4052455	4025077	4019540	3989089	3816695	50	388591	4057001	38.69	249641	191724	7	12	0
P0444U	50	41	29	29	26	19	4091644	4085651	4062820	4062820	4006958	3752898	50	532276	4091644	38.82	231344	119904	6	12	0
P0487U	50	42	27	27	23	17	3845443	3840022	3811030	3811030	3763565	3563252	50	584756	3845443	38.43	228691	185462	6	10	0
P0515	50	40	26	26	23	16	3974838	3967963	3939720	3939720	3897234	3657273	50	701906	3974838	38.77	245951	136735	4	9	0
P0541	50	36	26	25	22	15	3896155	3886470	3868585	3860981	3813547	3567182	50	702569	3896155	38.34	245922	167335	4	8	0
P0542	50	45	28	26	23	17	3901548	3898203	3867330	3855536	3804476	3559332	50	548521	3901548	38.36	218632	146948	6	11	0
P0575K	50	40	29	28	24	17	3974402	3968439	3944911	3936853	3859979	3620570	50	418239	3974402	38.73	240041	192635	7	11	0
P0622	50	38	24	22	20	16	3886214	3878499	3853064	3835977	3814828	3666722	50	546596	3886214	38.59	320951	168981	5	9	0
P0638D	50	42	32	29	27	18	4014213	4009607	3987609	3960621	3919977	3602980	50	456920	4014213	38.56	215964	138475	7	13	0
R009	50	44	30	27	26	20	4055264	4050902	4025544	4000289	3989667	3787068	50	355690	4055264	38.5	262098	123454	7	13	0
R015	50	41	33	29	29	19	4105710	4098247	4080585	4046630	4046630	3676270	50	468326	4105710	38.9	230162	118721	7	13	0
R016	50	44	30	28	25	15	4085228	4080831	4053001	4041345	4000642	3674370	50	811281	4085228	38.95	285258	153800	5	10	0
R032	50	36	22	22	21	17	3931259	3921407	3888052	3888052	3874420	3744709	50	763012	3931259	38.45	264005	164428	6	10	0
R036	50	44	36	31	30	21	4239324	4234359	4218062	4181417	4165412	3837015	50	468332	4239324	38.94	232242	107025	7	14	0
R061	50	42	22	21	18	15	3900384	3895084	3846607	3838127	3785089	3682284	50	806260	3900384	38.5	291700	181337	5	9	0
R078	50	42	26	25	23	17	4016617	4011394	3970531	3962641	3925275	3717679	50	752422	4016617	38.91	233714	193915	6	11	0
SRR15676377	50	43	26	24	22	15	4051577	4046395	4003659	3987713	3954300	3709723	50	958541	4051577	38.73	270001	182411	4	8	0
ST01	50	41	27	26	23	19	3808495	3801977	3767908	3761583	3726222	3600640	50	702391	3808495	38.44	202169	119721	6	11	0
U-003	50	47	35	34	29	22	4009522	4007197	3983767	3974551	3899229	3637558	50	454438	4009522	38.83	213408	113972	8	14	0
W-023	50	44	28	26	24	17	4227971	4223576	4189017	4173299	4144783	3903566	50	841221	4227971	38.94	257994	162810	5	11	0
WCMC-21-0294	50	43	26	24	22	14	4006185	4000537	3964299	3951159	3920244	3629766	50	688814	4006185	38.67	270579	167179	5	10	0
WCMC-21-0315	50	44	32	31	25	19	3963797	3959744	3928936	3921956	3837064	3633852	50	383724	3963797	38.82	251497	136343	7	12	0
GCA_002936215.2	49	37	30	30	26	20	4003868	3995438	3979166	3979166	3917588	3707700	49	398016	4003868	38.72	245053	115821	7	12	0
GCA_011365085.1	49	32	28	28	24	21	3902337	3896016	3889146	3889146	3820256	3693261	36	381281	3898872	38.61	223813	152897	7	12	0
GCA_015721945.1	49	44	36	34	33	22	4185252	4181598	4165784	4153308	4135251	3719521	49	375687	4185252	38.93	217503	104041	8	15	0
GCA_016072595.1	49	42	36	34	32	26	4305784	4301059	4283694	4270898	4237847	4032640	49	409640	4305784	38.98	204331	92918	9	15	0
GCA_016072735.1	49	39	32	31	28	21	4010420	4003772	3983941	3978184	3931587	3668881	47	371438	4009460	38.41	210583	118221	8	14	0
GCA_016238905.1	49	40	30	29	26	19	4040517	4035312	4014198	4006077	3958779	3701013	49	836771	4040517	38.94	241045	125200	5	11	0
GCA_017169795.1	49	49	42	41	33	24	3880028	3880028	3855817	3847731	3710934	3412228	49	337928	3880028	38.49	189270	79775	9	16	0
P0031U	49	38	28	26	24	19	3922974	3915466	3892002	3874727	3841847	3687159	49	719090	3922974	38.61	192392	118294	6	12	0
P0064A	49	43	30	28	24	17	4092940	4088813	4059676	4045717	3998815	3747950	49	674560	4092940	38.86	225607	165853	6	12	0
P0076U	49	40	31	29	26	20	4015725	4010521	3990043	3973129	3923947	3721910	49	520953	4015725	38.75	246495	128206	7	13	0
P0084U	49	46	34	33	29	21	4013739	4011410	3986499	3978583	3906514	3595187	49	398172	4013739	38.57	217367	113781	7	13	0
P0088T	49	37	25	25	24	19	3944979	3936891	3908733	3908733	3895302	3697785	49	469830	3944979	38.63	234404	152004	6	11	0
P0133U	49	39	29	27	25	17	3953362	3947379	3925385	3908000	3867356	3586231	49	456927	3953362	38.63	235294	138475	6	12	0
P0149U	49	40	30	28	24	18	3892016	3886063	3864345	3848654	3788315	3558177	49	526763	3892016	38.55	202801	159336	7	12	0
P0152U	49	38	28	27	24	17	3968791	3960258	3940513	3932847	3884069	3620426	49	810498	3968791	38.59	245777	153334	5	10	0
P0163U	49	40	27	26	24	18	3959729	3953263	3926349	3918891	3887320	3663585	49	485848	3959729	38.64	233716	153348	6	11	0
P0221U	49	38	28	25	23	17	3926240	3918968	3897925	3877448	3856175	3628451	49	754017	3926240	38.52	260490	125490	5	10	0
P0249U	49	43	30	29	29	20	3929246	3925225	3901010	3893726	3893726	3538784	49	510417	3929246	38.74	204369	118205	7	13	0
P0282U	49	43	34	32	30	21	4194208	4189199	4173708	4155884	4120326	3779487	49	468313	4194208	38.75	231169	106910	7	14	0
P0359U	49	39	30	29	25	18	3970592	3964096	3945044	3936986	3858471	3613650	49	807628	3970592	38.72	213953	173210	6	11	0
P0414U	49	43	31	30	29	20	3950673	3946859	3922037	3916520	3903585	3611569	49	498532	3950673	38.51	247148	99377	6	12	0
P0428U	49	41	26	23	22	18	3861344	3855224	3829205	3811231	3800103	3670277	49	395732	3861344	38.5	222974	174424	7	12	0
P0434U	49	41	26	26	24	18	3999246	3994132	3961181	3961181	3936025	3745298	49	553456	3999246	38.72	261986	144715	6	11	0
P0485U	49	42	31	29	25	17	3988704	3984538	3962935	3945856	3863061	3574875	49	456759	3988704	38.6	240477	137225	7	12	0
P0504	49	38	26	25	21	15	3930882	3923591	3899658	3891499	3818016	3602645	49	776515	3930882	38.69	238880	186895	6	10	0
P0585	49	41	31	29	25	18	4005562	4000623	3981111	3965643	3887128	3642418	49	496958	4005562	38.72	217101	201036	7	11	0
P0617	49	41	30	29	23	17	3851506	3846393	3827086	3820207	3703447	3500070	49	484919	3851506	38.62	220070	133662	6	11	0
P0625	49	42	25	23	22	18	3925363	3921429	3882509	3866768	3856204	3707890	49	415819	3925363	38.41	230178	198190	7	11	0
R028	49	45	36	35	32	22	4031146	4027632	4004002	3995927	3938459	3574453	49	399734	4031146	38.6	178289	92635	7	15	0
R054	49	40	29	28	23	18	4014040	4007556	3983851	3974403	3912282	3748764	49	405892	4014040	38.45	270413	211542	6	11	0
R072	49	41	31	31	27	19	3976299	3971194	3948559	3948559	3863468	3621500	49	453049	3976299	38.62	216954	129124	7	13	0
U-015	49	40	29	28	26	17	3980001	3974436	3950769	3942365	3901721	3590548	49	456315	3980001	38.64	214775	153551	7	12	0
W-007	49	41	30	30	28	20	3910035	3904491	3882626	3882626	3839910	3556869	49	456598	3910035	38.63	218482	125113	7	13	0
WCMC-21-0281	49	41	28	26	24	20	3836177	3830322	3801456	3788766	3764223	3618203	49	426621	3836177	38.44	210148	126245	7	13	0
BL-017	48	43	30	28	25	16	3903205	3899629	3870979	3858398	3794239	3454522	48	667173	3903205	38.66	220413	118362	5	11	0
GCA_003856175.1	48	31	26	25	20	17	3887792	3879772	3870472	3861337	3770014	3669085	40	548268	3885511	38.75	229517	190839	6	10	0
GCA_009915425.1	48	48	40	36	31	22	3866268	3866268	3837441	3813267	3725980	3391838	48	468683	3866268	37.97	121248	101254	8	16	0
GCA_015722515.1	48	40	27	27	22	17	3877127	3872206	3845950	3845950	3749606	3572400	48	469583	3877127	38.64	235003	157185	6	11	0
GCA_015722725.1	48	46	35	35	33	21	3831884	3830394	3805427	3805427	3769856	3352078	48	452766	3831884	38.64	186407	93040	8	15	0
GCA_015723245.1	48	43	37	36	32	20	3871858	3868783	3856996	3849040	3781290	3320865	48	556534	3871858	38.52	175934	99570	8	15	0
GCA_015740125.1	48	48	37	35	31	20	3940296	3940296	3919557	3904088	3824862	3450355	48	424123	3940296	38.64	173535	103089	8	15	0
GCA_016072675.1	48	39	32	31	28	20	4009279	4003526	3983995	3978238	3931330	3625668	47	448054	4008802	38.41	210583	118221	7	13	0
GCA_016238365.1	48	39	33	32	27	19	4010162	4003844	3992429	3982694	3903498	3620357	48	498211	4010162	38.87	222924	147502	7	13	0
GCA_016238475.1	48	37	28	26	25	19	4032493	4024731	4002377	3989152	3976121	3758064	48	743271	4032493	38.85	238090	156691	6	11	0
GCA_016238825.1	48	42	35	35	31	18	3866936	3863532	3844381	3844381	3777898	3312476	48	365059	3866936	38.5	206475	108588	7	13	0
GCA_016239025.1	48	44	31	29	24	16	3959371	3956516	3924421	3912365	3828216	3530472	48	376152	3959371	38.66	271670	167308	6	11	0
GCA_016239105.1	48	43	28	27	25	19	3934341	3931398	3897009	3890867	3860450	3628610	48	408722	3934341	38.68	264752	144080	7	12	0
GCA_018067725.1	48	44	39	37	35	25	3809267	3806057	3797365	3781894	3750798	3366386	48	310147	3809267	38.71	125933	90926	9	18	0
GCA_018334205.1	48	35	30	28	24	20	3951340	3944965	3933889	3918076	3849370	3700640	41	599385	3948992	38.72	227579	133988	6	12	0
GCA_900455065.1	48	48	41	39	31	28	4097539	4097539	4073051	4059890	3924694	3829425	48	380390	4097539	38.73	158741	87422	9	18	0
P00229U	48	40	28	28	24	16	3966784	3961271	3935934	3935934	3873778	3609888	48	465256	3966784	38.75	249556	201342	6	11	0
P0026W	48	38	25	20	18	14	3829675	3823265	3793097	3755815	3730488	3597342	48	716061	3829675	38.48	257259	206914	5	9	0
P0043W	48	42	28	27	26	19	3713616	3709183	3681297	3673311	3653389	3396486	48	443370	3713616	38.43	196552	107707	6	12	0
P0086U	48	40	29	28	28	18	3962232	3957366	3936967	3929683	3929683	3538341	48	467927	3962232	38.67	249587	118190	6	11	0
P0087T	48	37	25	25	24	18	3943468	3935714	3907672	3907672	3894267	3647107	48	469957	3943468	38.63	234404	152004	6	11	0
P0120U	48	42	27	26	25	16	4068462	4064530	4033278	4024497	4003683	3698191	48	479361	4068462	38.66	264507	182576	6	11	0
P0130U	48	40	30	29	27	19	3848090	3842676	3817983	3810526	3774362	3468069	48	625108	3848090	38.87	203918	139365	7	12	0
P0144U	48	39	29	29	27	19	4132649	4126454	4107104	4107104	4076206	3786475	48	539011	4132649	38.86	231387	127124	6	12	0
P0153U	48	38	31	29	24	17	3936741	3930185	3916152	3901708	3831749	3572556	48	499388	3936741	38.63	256839	160380	6	11	0
P0168U	48	40	28	27	25	16	4018711	4013776	3986008	3976572	3935928	3628662	48	588428	4018711	38.68	235302	181446	6	11	0
P0225U	48	39	29	26	22	15	3898596	3893195	3871973	3847772	3775699	3548641	48	473366	3898596	38.7	253279	187057	6	11	0
P0293Bl	48	38	28	26	24	17	3947947	3941551	3922715	3905715	3862999	3634196	48	455900	3947947	38.63	229350	152281	7	12	0
P0350W	48	42	30	26	22	16	4042556	4038132	4008169	3979463	3931280	3733930	48	674451	4042556	38.71	246052	166264	5	10	0
P0363U	48	42	28	27	24	21	3863220	3858721	3826859	3819844	3774702	3673909	48	560167	3863220	38.49	207606	125380	7	13	0
P0389U	48	42	27	26	24	17	3920722	3917237	3878819	3870660	3834800	3594093	48	751289	3920722	38.75	246575	187121	6	10	0
P0426U	48	41	29	26	23	18	3990274	3985510	3959571	3932338	3890098	3718197	48	608397	3990274	38.73	252472	159860	6	11	0
P0486U	48	41	30	29	29	19	3929566	3924668	3902232	3895316	3895316	3514428	48	467420	3929566	38.66	211452	124673	8	13	0
P0497U	48	42	32	30	25	18	3923898	3919679	3897256	3882563	3798942	3565749	48	506566	3923898	38.61	256081	176130	6	11	0
P0511U	48	35	27	27	24	17	4027278	4018033	3999652	3999652	3958605	3708507	48	499295	4027278	38.67	217832	172640	6	11	0
P0539	48	42	30	29	25	19	3914770	3910531	3882513	3873244	3811427	3611199	48	474909	3914770	38.63	258894	152244	6	11	0
P0548U	48	40	32	32	29	18	3939832	3934490	3913960	3913960	3860658	3448363	48	497920	3939832	38.57	226944	136463	7	12	0
P0562	48	40	28	28	24	20	3933637	3928412	3908687	3908687	3826231	3687007	48	371439	3933637	38.7	237577	161021	7	12	0
P0563	48	39	28	27	25	17	3891197	3884571	3864066	3855592	3825802	3545326	48	507995	3891197	38.62	226541	149735	6	11	0
P0623	48	43	29	27	24	18	3987253	3983844	3949680	3935698	3879406	3664931	48	532318	3987253	38.92	230972	137050	6	11	0
P0648U	48	41	29	27	26	16	3995929	3990680	3962383	3943430	3932372	3563758	48	811106	3995929	38.84	217518	153787	6	11	0
R027	48	42	34	32	32	23	4129975	4124701	4108960	4091196	4091196	3740538	48	468328	4129975	38.74	201170	104041	8	15	0
R030	48	41	27	25	23	16	4051211	4046223	4014705	4001537	3979576	3730745	48	486072	4051211	38.75	246040	188400	6	11	0
SRR12009627	48	42	36	34	29	20	3938307	3934337	3919690	3901783	3829169	3483851	48	489556	3938307	38.71	171274	114366	8	14	0
SRR6058748	48	43	28	28	24	15	3991186	3987651	3951660	3951660	3907875	3610933	48	616032	3991186	38.66	415476	151280	4	9	0
SRR9693355	48	46	41	40	37	24	3922378	3920539	3911595	3906007	3850979	3377321	48	372708	3922378	38.71	155549	83456	9	18	0
U-017	48	39	27	27	23	16	3902677	3897196	3869152	3869152	3795663	3555548	48	776518	3902677	38.73	231639	188751	6	11	0
WCMC-21-0211	48	38	26	25	23	18	3941852	3936104	3910471	3901885	3879050	3688641	48	755291	3941852	38.6	259585	143153	5	10	0
WCMC-21-0214	48	43	32	32	28	17	3951095	3948166	3922754	3922754	3858650	3457991	48	537524	3951095	38.59	210435	143737	6	12	0
WCMC-21-0220	48	43	34	29	29	19	4193676	4189661	4172568	4133710	4133710	3761532	48	375777	4193676	38.94	232303	131688	8	13	0
WCMC-21-0282	48	45	34	33	26	19	4033678	4032044	4009349	4000227	3893468	3630007	48	653564	4033678	38.94	216943	134524	6	12	0
WCMC-21-0288	48	39	28	26	24	19	3897738	3891811	3864686	3850589	3808868	3627092	48	533397	3897738	38.62	213985	127046	6	11	0
GCA_015722215.1	47	39	31	31	29	20	3912844	3908037	3890454	3890454	3865299	3536528	47	424860	3912844	38.64	185128	119786	8	14	0
GCA_015722265.1	47	41	33	33	30	20	3963124	3958967	3936300	3936300	3884380	3519316	47	423917	3963124	38.77	213242	90538	6	13	0
GCA_016073035.1	47	39	34	32	29	21	4010379	4004838	3990504	3979194	3931846	3626111	46	371469	4009896	38.41	210583	118222	8	14	0
GCA_016074395.1	47	40	34	32	29	21	4011153	4006243	3990765	3979162	3932147	3626424	46	371438	4010657	38.42	210583	118221	8	14	0
GCA_017169655.1	47	32	23	23	20	16	3793864	3787549	3764543	3764543	3723328	3576641	36	742800	3790011	38.46	249486	167655	5	10	0
GCA_017169675.1	47	32	23	23	20	16	3793505	3787172	3764166	3764166	3723235	3576548	36	742711	3789634	38.46	249486	167655	5	10	0
GCA_017169695.1	47	32	23	23	20	16	3793949	3787633	3764627	3764627	3723404	3576654	36	742802	3790095	38.46	249486	167654	5	10	0
GCA_019257545.1	47	41	33	29	27	19	4334620	4331072	4300429	4274664	4241345	3969746	46	514205	4334234	39.55	271870	135034	6	11	0
GCA_021613095.1	47	41	39	34	26	22	4290110	4285690	4281924	4242349	4112545	3972088	47	420904	4290110	38.95	245059	138615	7	13	0
P0006W	47	36	24	23	21	15	3962425	3954706	3924780	3916890	3880671	3645035	47	613428	3962425	38.93	283201	209320	5	9	0
P0019U	47	42	26	23	22	16	3800114	3796654	3765587	3743765	3728786	3500225	47	453494	3800114	38.46	324245	173194	5	10	0
P0032U	47	39	29	29	26	18	3945732	3940753	3917010	3917010	3850321	3585083	47	450579	3945732	38.63	239525	128887	6	12	0
P0097U	47	39	29	27	25	17	3969905	3965078	3942907	3929332	3888688	3610286	47	456900	3969905	38.65	235298	182529	7	12	0
P0147U	47	40	27	27	23	15	3814740	3810454	3780600	3780600	3717896	3415745	47	639382	3814740	38.44	207549	137195	5	10	0
P0165U	47	41	27	24	22	16	4006457	4002223	3970773	3948459	3926557	3723340	47	486062	4006457	38.76	246022	188339	6	11	0
P0175W	47	40	25	24	23	17	3871413	3866812	3834395	3828930	3817833	3608503	47	649021	3871413	38.57	222216	134691	5	10	0
P0202	47	44	32	31	28	19	4043592	4041385	4016384	4008392	3963060	3607352	47	481314	4043592	38.92	229428	125382	7	13	0
P0275U	47	43	29	28	26	19	3975032	3972538	3942269	3935371	3901259	3608522	47	464046	3975032	38.48	219368	107415	6	13	0
P0283U	47	39	25	24	21	17	3840897	3835384	3810113	3804788	3748999	3617278	47	820018	3840897	38.51	241950	166658	5	10	0
P0297U	47	37	27	26	24	17	3948379	3941984	3923148	3915584	3872868	3644065	47	455900	3948379	38.63	229350	152281	7	12	0
P0323U	47	43	30	27	25	18	4001979	3999542	3973076	3947973	3914787	3659637	47	525027	4001979	38.58	366526	122484	5	10	0
P0340U	47	41	27	26	23	14	3934833	3930619	3899842	3890161	3848104	3521656	47	481774	3934833	38.55	270384	203032	6	10	0
P0379W	47	34	25	25	22	15	4026999	4018304	3998251	3998251	3956573	3695914	47	520143	4026999	38.67	270348	172664	5	10	0
P0500U	47	43	28	26	24	18	4002103	3999676	3959601	3941819	3903520	3700230	47	523390	4002103	38.77	237699	187066	7	11	0
P0514	47	40	27	27	24	20	3831689	3826987	3795397	3795397	3759720	3624325	47	499854	3831689	38.48	206887	119563	7	13	0
P0520U	47	39	25	23	21	15	3967866	3962379	3929699	3913121	3884922	3684950	47	674422	3967866	38.8	255898	148642	5	10	0
P0527W	47	36	26	24	21	14	3912023	3905164	3883061	3868307	3819548	3578040	47	776451	3912023	38.7	256402	209758	5	9	0
P0547U	47	42	28	27	25	17	3949598	3946385	3913464	3905437	3863671	3572060	47	785449	3949598	38.7	241183	152381	6	11	0
P0549T	47	42	33	30	23	17	3824763	3821404	3798166	3779466	3679403	3436073	47	709606	3824763	38.5	202281	152878	7	12	0
P0565	47	42	25	25	24	17	3987882	3985016	3945491	3945491	3934347	3678841	47	770325	3987882	38.81	203852	127923	6	11	0
P0586	47	39	28	27	25	18	3963873	3959075	3934150	3926507	3885863	3654648	47	454021	3963873	38.67	246563	137702	6	12	0
P0590	47	40	29	26	24	15	4049623	4045563	4022336	3998564	3957920	3653771	47	616402	4049623	38.65	264487	182414	6	10	0
P0597W	47	42	27	27	23	17	3824442	3820923	3792396	3792396	3744955	3543649	47	471160	3824442	38.47	242780	213215	6	10	0
P0602	47	40	31	31	25	19	3817523	3813323	3792510	3792510	3672131	3469204	47	446042	3817523	38.45	188336	129127	7	13	0
P0635T	47	42	31	30	26	21	3948003	3944599	3923357	3915719	3848612	3659164	47	598141	3948003	38.55	214411	119917	7	13	0
R008	47	37	27	25	23	17	3902050	3894947	3871253	3853653	3819956	3584068	47	1038161	3902050	38.39	229421	146200	5	10	0
R010	47	38	25	23	21	15	3928524	3922689	3888815	3874101	3838017	3636464	47	776387	3928524	38.74	256336	187122	5	9	0
R013	47	44	34	32	32	21	4195852	4193646	4175988	4157948	4157948	3744605	47	468325	4195852	38.75	231170	107017	8	14	0
R044	47	39	26	25	23	16	4040646	4036038	4004868	3995432	3951677	3712315	47	475679	4040646	38.6	264488	182413	6	11	0
R052	47	34	27	26	23	15	3969217	3960033	3944812	3935142	3883121	3612976	47	564522	3969217	38.64	273685	171919	5	10	0
R075	47	40	28	27	25	18	3966222	3961970	3934501	3929468	3888824	3657756	47	456942	3966222	38.66	246558	138453	7	12	0
R085	47	43	33	31	28	19	4101556	4098674	4080308	4063146	4009527	3658122	47	468332	4101556	38.76	232304	118678	7	13	0
R096	47	40	26	25	24	18	4034456	4030331	4001821	3993662	3975188	3755926	47	386109	4034456	38.75	248733	183952	7	12	0
SRR13893680	47	41	32	29	24	18	3917492	3914100	3897169	3868637	3782715	3570789	47	379522	3917492	38.5	229386	160406	7	12	0
SRR769955	47	38	27	27	22	17	3888199	3882151	3861071	3861071	3766033	3588845	47	488680	3888199	38.65	214582	151678	7	12	0
U-005	47	42	29	29	25	17	4008977	4005748	3978127	3978127	3918841	3649428	47	823919	4008977	38.6	205331	124282	5	11	0
U-010	47	42	29	29	24	17	3884431	3881199	3848835	3848835	3762861	3527319	47	502347	3884431	38.67	249467	166756	6	11	0
W-018	47	36	24	23	22	17	3993465	3985865	3958396	3950384	3937353	3767141	47	517712	3993465	39.03	242650	168676	6	11	0
WCMC-21-0277	47	43	29	29	25	18	4005658	4003300	3979182	3979182	3909155	3679114	47	443146	4005658	38.8	216447	180475	8	12	0
WCMC-21-0283	47	36	29	29	25	17	3818195	3810771	3793045	3793045	3716876	3454273	47	460538	3818195	38.49	239587	130175	6	12	0
GCA_009916025.1	46	45	38	35	27	20	3843049	3842763	3822409	3802408	3653975	3401532	45	423464	3842763	38.6	196843	96301	8	14	0
GCA_015723665.1	46	37	28	28	27	17	3996281	3990094	3971643	3971643	3958139	3580059	46	727256	3996281	38.58	216317	129954	6	12	14.76
GCA_016073255.1	46	39	35	34	32	26	4363912	4359106	4348109	4342723	4310443	4104710	46	409640	4363912	38.99	204569	98224	9	15	0
GCA_016073395.1	46	40	34	32	30	25	4369749	4365266	4348149	4337730	4305450	4149611	46	452495	4369749	38.99	217508	183883	8	13	0
GCA_016238565.1	46	37	26	25	22	17	3857928	3851486	3826351	3818405	3777235	3610001	46	554964	3857928	38.66	331666	168688	5	10	0
GCA_017693395.1	46	46	30	24	20	15	4076851	4076851	4027226	3984210	3907020	3751764	46	931991	4076851	38.64	278945	203560	4	8	4.91
GCA_018180975.1	46	41	36	35	31	23	4028200	4025752	4011087	4003936	3936396	3665063	43	478747	4027093	38.66	201056	111287	8	14	0
GCA_900113495.1	46	46	38	35	30	21	3950550	3950550	3936447	3919189	3839076	3534572	46	417463	3950550	38.66	205731	119028	8	14	52.78
P0094U	46	38	26	25	25	18	3721471	3716220	3689895	3680308	3680308	3421543	46	370355	3721471	38.49	220341	134901	7	12	0
P0159U	46	39	29	28	27	20	3893672	3888199	3867823	3861096	3847661	3580266	46	378191	3893672	38.56	212932	133429	8	13	0
P0203	46	39	28	26	24	15	4061925	4057865	4034636	4020300	3979655	3675506	46	616405	4061925	38.66	264487	182529	6	10	0
P0248U	46	41	28	27	26	16	4068943	4065892	4039804	4034443	4018672	3649529	46	698733	4068943	38.56	279375	161731	5	10	0
P0295U	46	41	25	25	24	19	4189011	4185947	4159818	4159818	4148701	3965499	46	714413	4189011	38.92	258177	147453	6	11	0
P0398U	46	40	28	27	25	19	3969375	3965044	3936573	3928683	3891319	3670353	46	371166	3969375	38.89	243270	118241	7	13	0
P0399U	46	39	25	25	23	17	3991995	3987789	3961566	3961566	3923214	3711603	46	636921	3991995	38.6	249889	200892	6	11	0
P0433U	46	39	29	25	25	18	3940566	3935974	3912674	3882472	3882472	3619824	46	1208311	3940566	38.59	224223	124050	4	10	0
P0447U	46	39	27	27	26	18	3920109	3915745	3892494	3892494	3874307	3567120	46	517945	3920109	38.67	231170	132759	7	12	0
P0508	46	39	24	23	21	16	4019376	4014742	3974456	3966566	3929202	3750961	46	1080947	4019376	38.92	252048	212488	5	9	0
P0526U	46	39	31	30	25	20	3846787	3841761	3822050	3814540	3742125	3555609	46	421576	3846787	38.51	219129	111518	7	13	0
P0528Ab	46	38	30	28	26	19	4013821	4009215	3990950	3973094	3932436	3693009	46	484838	4013821	38.68	235305	153553	7	13	0
P0587	46	35	27	26	23	17	4012927	4005641	3988330	3980272	3925004	3714399	46	496966	4012927	38.72	245765	201036	7	11	0
P0600Ab	46	37	26	26	24	18	4047841	4041607	4021440	4021440	3983082	3783873	46	702601	4047841	38.67	249650	190846	6	11	0
P0613	46	43	29	29	26	19	3920688	3919054	3893057	3893057	3849818	3588843	46	454692	3920688	38.75	215575	134523	7	13	0
P0640W	46	39	27	27	24	18	3965151	3960313	3933339	3933339	3884677	3670983	46	499273	3965151	38.57	248832	172669	6	11	0
R049	46	39	29	28	25	17	3839489	3834921	3812364	3805485	3753564	3474144	46	499486	3839489	38.64	244955	155094	6	10	0
R057	46	41	26	26	25	19	4214945	4211936	4188108	4188108	4176991	3966649	46	714411	4214945	38.88	248797	147482	7	12	0
R067	46	40	33	31	29	19	4129591	4124783	4110492	4093330	4058020	3670975	46	468332	4129591	38.75	231170	118670	7	13	0
R079	46	40	28	24	22	19	3962130	3957823	3927255	3896647	3870858	3784906	46	572144	3962130	38.51	211864	147066	6	12	0
R094	46	39	25	24	22	16	4014563	4009945	3971138	3963248	3925884	3718448	46	860134	4014563	38.91	255360	200055	5	10	0
U-018	46	37	27	27	25	19	3986993	3980883	3962492	3962492	3923323	3713006	46	415883	3986993	38.72	233363	181199	7	12	0
U-022	46	39	31	30	29	19	3993517	3989184	3970940	3960969	3946949	3614749	46	370844	3993517	38.64	241977	134243	7	13	0
W-025	46	41	28	27	24	17	3936853	3932642	3905735	3899370	3846594	3611025	46	464341	3936853	38.72	246054	201104	7	11	0
WCMC-21-0217	46	40	25	25	24	18	3955618	3952196	3916083	3916083	3904990	3680371	46	478494	3955618	38.6	209342	153740	7	12	0
WCMC-21-0303	46	38	26	25	22	16	4034722	4028536	4007158	4002078	3960204	3738896	46	501058	4034722	38.66	258875	210945	5	10	0
WCMC-21-0310	46	41	31	30	25	16	3959391	3956024	3935894	3927414	3825501	3481381	46	483296	3959391	38.64	221674	152330	6	11	0
BL-001	45	40	28	26	24	20	4034488	4031215	4004557	3990618	3952881	3845454	45	477484	4034488	38.51	259098	144397	6	12	0
ERR4920672	45	40	31	28	24	19	3892161	3889245	3870359	3847787	3772593	3571044	45	368150	3892161	38.73	214251	145927	7	12	0
GCA_003144495.1	45	43	38	37	34	25	3922849	3921427	3910344	3905093	3863291	3572315	45	302471	3922849	37.81	159372	76173	9	16	0
GCA_004570225.1	45	35	28	26	24	20	3949182	3943606	3929168	3913178	3874823	3734799	41	378150	3947917	38.84	236082	146415	7	12	0.48
GCA_015723465.1	45	41	35	34	29	18	3837037	3833823	3817967	3810693	3725661	3321949	45	457749	3837037	38.51	217437	129097	7	13	26.43
GCA_015723795.1	45	34	26	24	23	18	3854294	3846808	3828983	3817814	3799503	3648703	45	587999	3854294	37.81	209033	186475	6	11	0
GCA_015739615.1	45	45	34	32	28	20	3980887	3980887	3961111	3948896	3888822	3615564	45	389843	3980887	38.57	216403	121370	7	13	0
GCA_016073115.1	45	36	30	28	28	20	3990327	3984631	3972924	3958552	3958552	3654831	43	480821	3989359	38.5	227513	158990	6	11	0
GCA_016237245.1	45	39	30	29	27	21	4024759	4021043	3996996	3990838	3959932	3781729	45	390379	4024759	38.68	216727	152266	8	13	0
P0018U	45	40	29	27	22	16	3904753	3901270	3877428	3859439	3762748	3560895	45	776404	3904753	38.79	240071	181091	6	11	0
P0044W	45	35	27	27	25	18	3907745	3901728	3880011	3880011	3838304	3606074	45	436354	3907745	38.6	246034	129779	7	12	0
P0048U	45	37	27	27	24	17	3917772	3911985	3892154	3892154	3837776	3566968	45	517949	3917772	38.67	231170	201184	7	11	0
P0067E	45	40	27	26	23	17	3938436	3935530	3912509	3905781	3863415	3639529	45	406701	3938436	38.52	232668	197258	7	12	0
P0106U	45	42	33	31	31	20	4249359	4247278	4231100	4213049	4213049	3787997	45	525746	4249359	38.9	232303	107025	7	13	0
P0125U	45	36	27	26	25	19	3883044	3878016	3858053	3848649	3829550	3631146	45	456586	3883044	38.62	215889	153989	7	12	0
P0162U	45	40	26	23	21	15	4008088	4004706	3971326	3949012	3927116	3723814	45	674474	4008088	38.77	248124	193816	5	10	0
P0185U	45	39	25	23	22	16	4032105	4027903	3995766	3978642	3967580	3752723	45	674613	4032105	38.73	229349	204477	6	10	0
P0224U	45	39	26	23	22	17	3758131	3754134	3728847	3712122	3700948	3529565	45	862793	3758131	38.51	214227	144370	5	10	0
P0241Bo	45	37	30	28	27	22	3819567	3814019	3796229	3783276	3770121	3573677	45	425158	3819567	38.63	170085	117975	8	14	0
P0326U	45	39	25	22	20	15	3919558	3915324	3883872	3861559	3839655	3666104	45	674462	3919558	38.85	248122	193804	5	10	0
P0338U	45	34	23	23	22	16	3946264	3939229	3913344	3913344	3900410	3697895	45	499795	3946264	38.63	266715	192782	6	10	0
P0344T	45	43	27	27	27	19	3911079	3909976	3876087	3876087	3876087	3584046	45	440958	3911079	38.62	212737	133008	7	12	0
P0380W	45	43	39	38	33	22	3789468	3788235	3778439	3770444	3666220	3232731	45	302306	3789468	38.81	163890	92384	9	17	0
P0382U	45	41	24	24	24	19	4091604	4088954	4056523	4056523	4056523	3869855	45	404499	4091604	38.89	227527	181413	8	12	0
P0422U	45	37	28	26	26	17	3865263	3859501	3842367	3825133	3825133	3493384	45	721030	3865263	38.53	219718	153336	6	11	0
P0498U	45	37	24	24	23	18	3979561	3974321	3944377	3944377	3930946	3733355	45	682041	3979561	38.61	221316	170279	6	11	0
P0505	45	38	27	25	23	15	3975981	3971921	3945636	3927796	3887152	3617318	45	621594	3975981	38.57	263231	182550	6	10	0
P0543	45	39	27	27	24	18	3914265	3910265	3882247	3882247	3832977	3656150	45	474909	3914265	38.63	260756	170298	6	11	0
P0618	45	33	26	23	20	16	3937732	3929815	3911115	3883358	3843127	3695568	45	404744	3937732	38.75	256406	197786	6	11	0
P0621	45	39	27	25	23	17	3947260	3943558	3911432	3894556	3852724	3622668	45	780782	3947260	38.72	241449	124103	6	11	0
P0644	45	39	29	28	24	17	3965614	3962351	3940186	3933926	3869976	3632223	45	461500	3965614	38.74	249553	185775	6	11	0
R011	45	35	28	28	25	18	3924403	3917713	3904694	3904694	3863010	3585703	45	499226	3924403	38.64	220350	167404	6	11	0
R019	45	40	32	28	27	21	3872383	3868837	3851554	3822576	3801468	3591136	45	404729	3872383	38.64	184860	133729	8	14	0
R074	45	39	28	27	25	16	4012612	4008644	3985004	3976600	3935988	3612969	45	587726	4012612	38.67	234295	181435	6	11	0
R084	45	35	27	26	23	16	3944703	3937859	3920548	3912490	3857238	3612225	45	807622	3944703	38.7	240808	192636	6	10	0
SRR11028797	45	41	36	35	31	19	3859279	3856470	3845928	3837010	3791422	3388655	45	316930	3859279	38.81	193055	132687	8	14	0
SRR7822170	45	34	22	21	19	15	3896284	3888884	3866269	3859824	3823041	3694027	45	599482	3896284	38.7	270572	235809	5	8	0
SRR9693348	45	45	42	40	36	23	3862804	3862804	3856203	3842650	3779741	3293531	45	246992	3862804	38.7	181142	86024	9	17	0
U-009	45	37	27	27	26	19	3944498	3939211	3915565	3915565	3898220	3662538	45	580060	3944498	38.85	219350	143219	6	12	0
W-012	45	38	27	26	25	19	3871305	3866949	3841426	3835380	3824338	3614416	45	668623	3871305	38.43	257522	135131	5	10	0
WCMC-21-0121	45	36	27	25	24	18	3875404	3868383	3851250	3834101	3810417	3599505	45	374521	3875404	38.59	218003	179135	7	12	0
WCMC-21-0270	45	40	33	32	28	21	3873579	3870514	3856161	3850892	3778262	3526320	45	330457	3873579	38.69	175919	131455	8	14	0
WCMC-21-0273	45	39	31	30	26	20	3838574	3834751	3813968	3806101	3743371	3523225	45	704796	3838574	38.46	204655	110016	6	12	0
WCMC-21-0275	45	38	26	25	23	17	3998104	3993301	3969204	3962889	3931538	3746184	45	474835	3998104	38.65	260755	171510	6	10	0
GCA_002607735.1	44	44	30	28	23	17	3836940	3836940	3809898	3794848	3729370	3538430	44	654657	3836940	38.03	281654	125825	5	10	3.02
GCA_003144445.1	44	36	23	22	19	16	3922712	3917424	3892745	3886986	3846433	3728504	44	550129	3922712	37.85	276062	155015	5	9	6.88
GCA_015721935.1	44	38	25	24	22	16	4098206	4094184	4061136	4053246	4015883	3799444	44	1093474	4098206	38.95	257920	152961	4	9	0
GCA_015722915.1	44	43	36	33	30	21	4025736	4025177	4010360	3988850	3945330	3612113	44	383619	4025736	38.63	194240	126104	9	15	0
GCA_015723175.1	44	39	26	24	22	17	3976801	3973559	3937429	3919647	3879074	3702469	44	523380	3976801	38.75	241882	200169	7	11	0
GCA_015739775.1	44	38	32	31	30	24	3845354	3841971	3830680	3823603	3805489	3595640	44	522190	3845354	38.54	168034	92729	7	14	0
GCA_015739815.1	44	42	32	31	29	18	4124589	4123108	4102206	4093662	4059943	3662151	44	592283	4124589	38.96	223540	153777	7	12	0
GCA_016085615.1	44	32	20	18	15	14	3992682	3987068	3968823	3957677	3906680	3879796	37	744759	3990111	38.78	351898	192735	4	8	0
GCA_016085855.1	44	42	34	31	26	17	3895690	3894803	3877255	3858881	3789066	3469674	43	421307	3895398	38.64	218529	153678	7	12	0
GCA_016238865.1	44	35	28	28	20	15	3925740	3919926	3902133	3902133	3790333	3616931	44	667023	3925740	38.92	259909	202855	5	9	0
GCA_018160475.1	44	40	33	31	27	21	4074236	4071913	4054676	4039718	3988199	3761681	42	547532	4073415	38.66	207165	159075	7	13	0
GCA_018334235.1	44	31	26	25	20	17	3886969	3879758	3870458	3861323	3770005	3669076	40	548268	3885497	38.75	229517	190839	6	10	0
GCA_018334375.1	44	33	28	28	23	18	3832959	3828115	3817641	3817641	3738748	3568704	36	515433	3829934	38.55	199821	143520	6	11	0
P0016U	44	41	27	27	26	18	3949438	3947323	3919544	3919544	3909520	3617510	44	485147	3949438	38.67	243381	156587	7	12	0
P0059U	44	39	29	27	24	19	3962902	3959809	3939472	3922740	3870254	3703335	44	788336	3962902	38.73	230967	131829	5	11	0
P0072U	44	39	25	24	22	17	3967394	3964406	3939460	3933208	3895167	3703350	44	660395	3967394	38.57	240775	130200	6	10	0
P0091Bl	44	39	29	28	28	17	4090008	4086683	4068142	4062781	4062781	3655121	44	641605	4090008	38.6	267449	193470	6	10	0
P0117U	44	41	32	31	26	21	4017533	4015683	3993327	3984190	3914579	3740510	44	732396	4017533	38.64	193084	121187	7	13	0
P0154U	44	36	29	28	26	19	3937978	3933036	3919003	3913882	3884521	3618788	44	305140	3937978	38.64	217838	154302	8	13	0
P0193	44	36	18	18	18	16	4261864	4256243	4216871	4216871	4216871	4162269	44	1244189	4261864	38.15	277487	212580	5	9	0
P0200	44	39	33	32	29	19	4074429	4070561	4057805	4049050	3994184	3630241	44	468263	4074429	38.86	220322	132759	7	13	0
P0232U	44	37	27	26	22	16	3933784	3929373	3908263	3899122	3822604	3613026	44	510587	3933784	38.71	249565	201049	6	10	0
P0244U	44	35	20	17	15	11	3786854	3780906	3753729	3735842	3712810	3567203	44	1309165	3786854	37.79	585222	190292	2	6	0
P0247U	44	38	28	27	25	20	3941086	3937155	3918669	3913306	3877729	3701467	44	583221	3941086	38.67	204142	136907	7	13	0
P0289U	44	38	29	28	25	19	3900947	3897153	3875070	3869759	3808426	3598937	44	771870	3900947	38.57	205107	104527	5	11	0
P0294U	44	37	28	28	27	19	3971814	3966515	3947386	3947386	3929199	3621557	44	541284	3971814	38.65	232188	132791	7	12	0
P0327U	44	39	22	22	19	16	3897516	3894254	3857059	3857059	3801232	3701251	44	1241566	3897516	38.41	283902	153490	3	8	0
P0336U	44	37	24	24	23	17	3970408	3965629	3936171	3936171	3922766	3699248	44	465781	3970408	38.75	300827	186494	5	10	0
P0366U	44	37	26	24	23	15	3915326	3911266	3885849	3868009	3848193	3567069	44	621718	3915326	38.64	235266	181424	6	11	0
P0416U	44	38	27	27	24	19	4044269	4040586	4020446	4020446	3965342	3791901	44	677663	4044269	38.71	257209	153441	5	10	0
P0478U	44	38	26	26	24	17	3953443	3949443	3921456	3921456	3895071	3682188	44	506744	3953443	38.59	274644	171510	5	10	0
P0479U	44	38	25	24	22	16	4197156	4192837	4164979	4157089	4119397	3906486	44	1150298	4197156	39.09	271922	220523	5	9	0
P0503	44	37	28	27	24	18	4078916	4074461	4054494	4049373	4008340	3790636	44	499442	4078916	38.66	240316	172661	7	12	0
P0517U	44	36	25	23	22	17	3895213	3890384	3864505	3848793	3830319	3648543	44	422882	3895213	38.71	217013	199400	7	11	0
P0519U	44	40	26	24	22	16	3934404	3931977	3893231	3875448	3837149	3633933	44	484387	3934404	38.75	247741	200193	7	11	0
P0537	44	37	27	26	25	20	3810051	3805185	3791967	3785239	3764033	3589697	44	430356	3810051	38.44	223431	135731	7	12	0
P0572W	44	36	26	26	25	19	4021592	4016670	3997846	3997846	3983047	3792113	44	586916	4021592	38.89	244762	144765	6	11	0
P0631W	44	36	24	24	21	15	4000625	3995395	3970354	3970354	3926990	3720992	44	710373	4000625	38.69	272057	182614	5	9	0
R005	44	36	27	26	24	19	4014181	4009629	3990634	3982475	3951172	3764479	44	681289	4014181	38.76	237680	164195	6	12	0
R053	44	37	28	26	23	17	3997732	3993235	3976707	3963973	3921314	3724507	44	542672	3997732	38.62	225684	166523	5	10	0
R088	44	37	28	28	26	20	4031903	4027404	4009961	4009961	3986171	3785576	44	591522	4031903	38.79	215703	121053	7	12	0
SRR11402675	44	38	28	28	26	21	4105595	4101313	4080922	4080922	4056716	3884083	44	502976	4105595	38.95	205329	120162	7	14	0
U-001	44	35	27	24	21	15	4100005	4093802	4072536	4050579	4001928	3766983	44	1196729	4100005	38.78	280064	152961	4	9	0
U-004	44	37	25	24	23	19	3777924	3773327	3745489	3739700	3726297	3578982	44	437965	3777924	38.47	226340	118289	6	12	0
U-008	44	38	29	28	27	21	3973038	3968095	3948341	3941614	3928179	3730726	44	618743	3973038	38.6	218755	133438	7	12	0
U-025	44	35	25	25	22	17	4036146	4029952	4009260	4009260	3948465	3782839	44	862650	4036146	38.69	256356	203656	5	9	0
W-006	44	40	31	29	27	18	3895471	3892682	3871726	3858167	3823532	3526101	44	595385	3895471	38.55	211305	152171	6	11	0
W-015	44	37	25	25	23	17	3991891	3987418	3965755	3965755	3927398	3728187	44	679697	3991891	38.66	249780	200892	6	10	0
W-016	44	42	28	27	24	16	3887934	3886459	3858223	3853127	3799878	3526396	44	574681	3887934	38.62	249893	174002	6	10	0
WCMC-21-0124	44	37	30	30	25	20	3858557	3853825	3838631	3838631	3766747	3610482	44	360495	3858557	38.7	203685	147164	8	13	0
WCMC-21-0210	44	36	25	24	21	16	3989678	3984189	3962915	3953453	3891399	3718856	44	725894	3989678	38.64	248286	182554	6	10	0
WCMC-21-0264	44	39	29	27	24	19	3927442	3924395	3903323	3890835	3852371	3654855	44	510119	3927442	38.62	214044	122771	6	12	0
WCMC-21-0276	44	39	26	23	22	17	3813842	3810251	3785165	3768823	3757622	3586707	44	818388	3813842	38.62	244342	122965	5	10	0
ERR4013986	43	38	24	21	17	14	4161708	4158652	4131752	4110540	4055097	3970274	43	908415	4161708	37.89	391439	199964	4	8	0
GCA_009915195.1	43	43	37	35	30	22	3859928	3859928	3845419	3832108	3755031	3462869	43	353931	3859928	38.5	215874	108545	8	14	0
GCA_015721985.1	43	37	27	25	24	20	3983950	3980472	3961243	3946987	3933155	3809196	43	455185	3983950	37.94	219035	134922	7	13	0
GCA_015723385.1	43	36	28	24	22	15	3963437	3958565	3938644	3908368	3865898	3609419	43	741871	3963437	38.75	242868	214147	6	10	12.49
GCA_016238405.1	43	33	24	23	20	17	3852125	3845155	3824661	3816681	3771249	3670541	43	917587	3852125	38.66	213892	160175	5	10	0
GCA_016239225.1	43	38	27	25	23	16	3863440	3859830	3831399	3817824	3793136	3543820	43	436646	3863440	38.56	245211	143484	6	11	0
P0003BO	43	37	25	24	21	14	3941852	3937440	3915063	3909967	3846966	3599330	43	668596	3941852	38.87	342674	167955	4	8	0
P0041U	43	34	25	24	22	14	3959547	3953701	3936115	3926679	3883962	3619043	43	957990	3959547	38.58	248395	182528	5	9	0
P0066T	43	42	26	26	26	19	3912182	3911625	3877736	3877736	3877736	3612203	43	440954	3912182	38.62	212782	156606	7	12	0
P0081T	43	38	29	29	27	20	3981859	3978748	3956732	3956732	3916397	3667522	43	553068	3981859	38.62	245504	104843	6	12	0
P0108U	43	35	24	23	22	19	3803832	3798005	3773845	3765879	3752841	3652253	43	608396	3803832	38.51	206673	144092	6	11	0
P0205	43	34	25	25	24	18	3950493	3944915	3924912	3924912	3907141	3716175	43	625235	3950493	38.7	237694	152328	6	11	0
P0207	43	39	29	28	27	22	4006423	4003029	3982003	3975266	3961873	3790463	43	546563	4006423	38.74	223664	133444	7	13	0
P0208	43	40	32	31	30	19	4165404	4163198	4148372	4139606	4128227	3714945	43	468332	4165404	38.73	232303	120084	7	13	0
P0227U	43	35	27	26	23	19	3796238	3791309	3773183	3764480	3714646	3601565	43	767418	3796238	38.46	239312	136501	6	11	0
P0233U	43	38	26	26	21	17	3842108	3838509	3814900	3814900	3722355	3576699	43	506294	3842108	38.63	251698	203633	6	10	0
P0239Ab	43	40	29	29	28	20	3909825	3907952	3887814	3887814	3870302	3602106	43	380059	3909825	38.63	211324	126610	8	13	0
P0325U	43	37	23	21	19	14	3922488	3918564	3884327	3871162	3849261	3675455	43	856059	3922488	38.86	248540	205378	5	9	0
P0332U	43	35	25	25	22	15	3949967	3944221	3922547	3922547	3879071	3624149	43	720081	3949967	38.61	247601	199119	5	9	0
P0357U	43	35	27	27	22	15	3852385	3847344	3828728	3828728	3732768	3481703	43	749421	3852385	38.62	520661	152216	3	8	0
P0423U	43	36	24	23	22	16	4095647	4090720	4056454	4048564	4035134	3810562	43	945746	4095647	39.12	283201	152966	5	10	0
P0476U	43	39	31	29	27	21	3898109	3895730	3878882	3866147	3829999	3614746	43	389571	3898109	38.66	187519	131456	8	14	0
P0507	43	37	26	25	23	18	4019939	4015880	3986559	3978669	3941155	3762910	43	583544	4019939	38.92	233712	152966	6	11	0
P0522U	43	37	23	23	20	17	3723370	3719671	3688338	3688338	3651536	3550772	43	625392	3723370	38.5	269741	166486	5	10	0
P0531A	43	38	30	29	29	19	4101820	4098166	4081664	4072909	4072909	3685920	43	468328	4101820	38.85	232303	120092	7	13	0
P0552	43	36	28	28	25	16	3929354	3924574	3902935	3902935	3851015	3529300	43	580355	3929354	38.64	244958	200413	5	9	0
P0556	43	37	26	25	23	17	4041529	4037470	4008543	4000655	3963247	3752591	43	584376	4041529	38.9	249288	180764	6	11	0
P0610	43	37	29	25	24	17	3987094	3982933	3968273	3938072	3927693	3665046	43	1197003	3987094	38.62	208156	143082	5	10	0
SRR9693350	43	39	28	27	25	18	3870855	3867827	3842572	3836837	3804218	3570188	43	459020	3870855	38.66	214177	168023	7	12	0
SRR9693352	43	41	38	36	31	21	3898202	3897029	3885271	3871761	3784282	3400998	43	390184	3898202	38.68	229876	111164	7	14	0
WCMC-21-0130	43	39	29	29	25	19	3897285	3894657	3873710	3873710	3812396	3576914	43	717006	3897285	38.81	234879	130120	6	11	0
WCMC-21-0292	43	36	26	24	22	15	4005217	4001102	3979106	3961266	3920622	3689406	43	661752	4005217	38.63	263124	182529	6	10	0
BL-007	42	37	24	23	20	15	3959852	3955908	3929834	3923847	3875591	3695877	42	621916	3959852	38.78	264043	201046	5	9	0
BL-020	42	36	26	26	24	17	4047629	4043684	4019878	4019878	3993493	3789816	42	507090	4047629	38.85	260752	190751	6	10	0
ERR4014468	42	39	22	21	16	13	3959421	3956637	3921346	3913058	3843221	3754003	42	696420	3959421	37.99	601082	196913	3	7	0
GCA_002749905.1	42	42	26	22	18	16	4193878	4193878	4157550	4128138	4061425	4006036	42	641623	4193878	37.99	324769	230946	5	9	0.55
GCA_009915585.1	42	42	36	31	27	20	3969038	3969038	3950590	3908751	3855278	3626306	42	397400	3969038	38.21	233425	121332	7	13	0
GCA_009915825.1	42	41	34	32	29	19	3865785	3864828	3841118	3826894	3780480	3408081	42	345572	3865785	38.65	214611	112592	8	13	0
GCA_015724155.1	42	39	30	28	23	18	3870820	3869003	3848628	3834788	3746935	3580220	42	517078	3870820	37.95	215769	137508	6	11	21.99
GCA_016238845.1	42	36	26	26	24	16	3872612	3868935	3851000	3851000	3818531	3534703	42	484028	3872612	38.49	266500	193737	6	10	0
GCA_017693275.1	42	42	29	23	20	16	4070909	4070909	4026875	3983859	3926727	3799136	42	931627	4070909	38.63	278945	192574	4	8	4.91
GCA_021715495.1	42	35	31	29	26	18	4259751	4254869	4242327	4232049	4184953	3892459	42	625337	4259751	38.6	244992	132913	6	12	0
P0002T	42	37	30	26	26	16	4002272	3999151	3986203	3952808	3952808	3584602	42	736931	4002272	38.58	224227	143086	6	11	0
P0036U	42	37	25	25	23	17	3903080	3900062	3874290	3874290	3839143	3625783	42	439129	3903080	38.61	232399	180637	7	11	0
P0075U	42	38	26	24	24	16	4006690	4004450	3980966	3966267	3966267	3675568	42	635803	4006690	38.69	247092	197067	6	10	0
P0085U	42	35	28	27	24	18	3909662	3904952	3888773	3878903	3833976	3641130	42	797228	3909662	38.61	246320	121048	5	11	0
P0100W	42	40	28	28	26	18	4008342	4007111	3978709	3978709	3943408	3664890	42	481231	4008342	38.91	241897	130091	6	11	0
P0142U	42	35	24	24	21	14	3818668	3813173	3788005	3788005	3730323	3483065	42	997743	3818668	38.51	233707	168687	4	9	0
P0164U	42	37	28	28	26	19	3941269	3938158	3916142	3916142	3875807	3626932	42	800210	3941269	38.6	245504	104843	5	11	0
P0171U	42	37	23	21	19	14	3773293	3769936	3731741	3719724	3690341	3501753	42	731174	3773293	38.36	268021	222880	5	9	0
P0173Bl	42	35	17	17	17	15	4235694	4230757	4191385	4191385	4191385	4136783	42	721745	4235694	38.13	277980	237286	5	9	0
P0214	42	35	24	24	23	16	3847861	3843131	3820186	3820186	3802285	3573539	42	469652	3847861	38.63	222866	180642	6	11	0
P0215	42	38	29	29	27	20	3941380	3939122	3917031	3917031	3876697	3627823	42	800214	3941380	38.6	205107	104954	6	12	0
P0269U	42	36	24	24	22	14	3879562	3875940	3854153	3854153	3822096	3532406	42	752253	3879562	38.48	264300	193678	5	9	0
P0273U	42	37	28	27	26	21	3967408	3963357	3943603	3936876	3923441	3752406	42	546518	3967408	38.73	218747	134713	7	12	0
P0274T	42	32	23	23	22	16	4029928	4023285	4003109	4003109	3991979	3774276	42	519801	4029928	38.67	270454	172664	5	10	0
P0299Bl	42	36	26	26	23	18	3863172	3859272	3838730	3838730	3802457	3621130	42	532136	3863172	38.58	245922	164606	6	11	0
P0309U	42	36	25	25	22	15	3926714	3923308	3898160	3898160	3846158	3604265	42	669806	3926714	38.71	256060	201211	5	10	0
P0347U	42	36	23	23	23	17	3836013	3831353	3801198	3801198	3801198	3594400	42	736014	3836013	38.51	246237	119242	5	10	0
P0365U	42	36	27	27	26	19	3965552	3961202	3938537	3938537	3919335	3679768	42	562705	3965552	38.68	214471	129753	8	13	0
P0396U	42	38	29	26	25	21	4066741	4064009	4045836	4024106	4011007	3866220	42	749793	4066741	38.57	207593	143452	6	12	0
P0440U	42	34	25	24	21	16	3773480	3768256	3744951	3737081	3696320	3500218	42	504872	3773480	38.47	227227	172805	6	11	0
P0457U	42	37	23	22	21	16	3822646	3818710	3783086	3775167	3762019	3565969	42	665642	3822646	38.65	245917	212100	6	10	0
P0459W	42	37	26	25	22	16	3942994	3939505	3920046	3913658	3863035	3627631	42	683119	3942994	38.57	248618	129873	5	10	0
P0464U	42	37	30	29	23	19	3983725	3981011	3967346	3957785	3873687	3743929	42	489800	3983725	38.92	260510	121736	6	11	0
P0566	42	37	28	26	25	20	4023855	4020301	4000975	3986019	3972584	3801174	42	589155	4023855	38.73	218755	189328	7	12	0
P0619	42	37	23	23	22	15	3895425	3892559	3860265	3860265	3849068	3593613	42	770426	3895425	38.77	251774	188193	5	10	0
P0639	42	34	25	25	23	19	3963838	3958894	3938238	3938238	3912774	3764738	42	538628	3963838	38.63	258570	116395	5	11	0
R012	42	38	31	28	26	20	3913955	3910998	3895691	3876111	3842426	3632097	42	404729	3913955	38.66	196130	133729	7	13	0
R056	42	34	22	22	21	16	3952654	3947414	3919335	3919335	3905904	3708313	42	705194	3952654	38.6	240081	212241	5	10	0
R071	42	36	26	25	25	16	4000314	3996164	3974477	3966397	3966397	3620639	42	415586	4000314	38.58	275516	184826	6	11	0
R077	42	37	30	29	29	19	4064633	4060979	4047340	4038585	4038585	3651150	42	413322	4064633	38.88	232302	118109	7	13	0
SRR12667810	42	37	25	22	21	14	3850796	3847547	3819313	3797531	3784014	3532049	42	675802	3850796	38.61	283828	167180	5	9	0
SRR9693354	42	38	31	31	27	21	3824066	3821058	3805197	3805197	3740786	3546728	42	434091	3824066	38.71	193588	119533	7	13	0
WCMC-21-0206	42	32	25	23	23	18	4013693	4007135	3989229	3976479	3976479	3779318	42	462605	4013693	38.72	224926	180183	7	11	0
WCMC-21-0215	42	33	26	25	21	17	4022923	4017477	4002054	3993996	3930932	3783341	42	702390	4022923	38.74	249649	192635	6	11	0
GCA_015722985.1	41	39	35	35	29	20	3746504	3745398	3735364	3735364	3624425	3328360	41	369190	3746504	38.69	174397	116972	8	14	0
GCA_016238165.1	41	34	24	23	22	15	3805589	3801583	3778341	3771513	3760391	3512049	41	807401	3805589	38.5	215343	182160	5	9	0
GCA_016238185.1	41	35	24	23	23	14	3967491	3963453	3935762	3927679	3927679	3609748	41	415563	3967491	38.76	275514	186774	6	10	0
GCA_019376795.1	41	36	24	22	20	17	3974313	3971202	3940866	3928596	3884001	3788378	41	547485	3974313	38.1	233703	186872	5	10	0
P0021U	41	35	29	28	25	21	4061606	4057674	4045207	4037073	3984772	3834113	41	463823	4061606	38.65	219711	187999	7	12	0
P0028U	41	33	21	20	19	15	3828182	3822235	3793831	3786042	3772883	3623819	41	564540	3828182	38.42	325478	217772	5	9	0
P0037U	41	32	23	23	21	13	3960374	3954529	3936944	3936944	3894227	3629309	41	958022	3960374	38.59	264486	214764	4	8	0
P0082U	41	33	25	23	22	18	3816513	3810604	3790315	3773242	3759759	3609093	41	420067	3816513	38.48	235799	175695	7	11	0
P0096U	41	36	24	24	22	17	3915198	3911745	3883727	3883727	3857342	3707088	41	503427	3915198	38.63	274666	171508	5	10	0
P0101U	41	39	26	26	22	16	3919229	3917556	3892480	3892480	3815744	3608022	41	498637	3919229	38.85	246043	168036	6	10	0
P0124U	41	37	28	26	24	15	3894299	3891256	3869509	3854248	3819797	3480954	41	925622	3894299	38.51	256833	112807	4	9	0
P0184U	41	35	24	24	23	16	3990833	3987380	3962142	3962142	3950955	3695349	41	770426	3990833	38.82	251774	191601	5	10	0
P0230U	41	37	26	24	23	17	4060781	4058287	4028334	4011689	3998259	3794202	41	776698	4060781	38.9	254525	170030	6	10	0
P0243U	41	33	18	15	13	9	3790861	3785568	3756375	3737846	3714814	3569207	41	1430526	3790861	37.79	585276	247039	2	5	0
P0348U	41	38	29	29	25	19	3835265	3833614	3817465	3817465	3757589	3533894	41	569615	3835265	38.53	210032	128371	6	12	0
P0355U	41	40	26	25	24	17	3935984	3935437	3901543	3896060	3882554	3638129	41	403309	3935984	38.58	259143	200246	7	11	0
P0368U	41	32	23	23	22	16	3989509	3983632	3962571	3962571	3951438	3733885	41	513273	3989509	38.65	270453	172696	5	10	0
P0427T	41	35	27	27	27	17	4126065	4121135	4106828	4106828	4106828	3720095	41	601097	4126065	38.87	247418	152989	6	11	0
P0454U	41	34	24	22	20	17	3817350	3812397	3789464	3776262	3750456	3649685	41	837333	3817350	38.74	213894	171274	5	10	0
P0465U	41	38	26	25	24	17	3802232	3800454	3775301	3765454	3754338	3503795	41	670183	3802232	38.43	234925	137328	5	10	0
P0480U	41	34	21	21	21	19	3951355	3946071	3913910	3913910	3913910	3860832	41	566411	3951355	38.56	228627	188611	6	11	0
P0530	41	32	23	23	21	18	3798757	3792981	3770503	3770503	3745803	3648386	41	1181856	3798757	38.46	248641	123536	4	10	0
P0545	41	33	24	24	23	17	3990534	3985299	3965072	3965072	3953921	3738914	41	513487	3990534	38.66	258564	172664	6	10	0
P0620	41	35	24	24	23	16	3991484	3988031	3962793	3962793	3951607	3695686	41	770426	3991484	38.82	251774	191601	5	10	0
R014	41	37	26	26	22	17	3807145	3804770	3780494	3780494	3719243	3542226	41	608086	3807145	38.47	213978	153000	5	10	0
R017	41	34	23	20	18	14	3824746	3820506	3794022	3771345	3745120	3604958	41	729332	3824746	38.73	340180	213241	5	8	0
R073	41	37	26	25	23	17	3977672	3975178	3949255	3942357	3908245	3665710	41	464046	3977672	38.48	265413	153658	6	11	0
SRR13302011	41	37	29	25	23	17	4055987	4053396	4032927	4005690	3981246	3755836	41	747391	4055987	38.83	248534	191873	5	9	0
SRR13823707	41	39	31	30	25	21	3934068	3932941	3915816	3907926	3838536	3692986	41	510541	3934068	38.7	212307	118274	7	13	0
SRR13893618	41	33	22	22	21	17	3998918	3993145	3966700	3966700	3955566	3808097	41	499413	3998918	38.78	256812	194404	6	10	0
U-020	41	37	26	26	23	19	3988174	3985303	3965417	3965417	3918017	3768486	41	614522	3988174	38.59	263964	129145	5	11	0
W-008	41	37	26	26	21	17	3980174	3977878	3957336	3957336	3885937	3738353	41	748281	3980174	38.73	249911	184964	6	10	0
W-010	41	36	29	27	24	16	3888783	3885559	3867636	3853761	3809068	3564124	41	414367	3888783	38.61	260167	187431	6	11	0
WCMC-21-0212	41	36	22	22	22	18	4007167	4003651	3977867	3977867	3977867	3830313	41	510871	4007167	38.73	249312	169381	6	10	0
WCMC-21-0284	41	38	26	25	23	17	3946353	3944134	3918040	3911404	3878534	3662815	41	506258	3946353	38.7	249502	182209	6	11	0
GCA_003144505.1	40	33	29	29	27	21	4038356	4032700	4021350	4021350	3975104	3753755	40	506393	4038356	38.07	239733	116545	6	12	0
GCA_015722205.1	40	35	31	30	28	22	3819453	3816082	3807624	3802445	3757271	3532819	40	353877	3819453	38.5	202792	115427	8	14	0
GCA_015722235.1	40	35	27	26	26	20	3842902	3840131	3822566	3813050	3813050	3611470	40	457437	3842902	38.64	207646	151450	7	12	0
GCA_015723045.1	40	37	26	24	23	18	3856271	3854608	3822374	3807485	3794071	3618006	40	552000	3856271	38.51	249688	152966	6	10	0
GCA_015723105.1	40	36	23	23	22	17	3889643	3887288	3850635	3850635	3839555	3659518	40	482862	3889643	38.62	247124	168975	6	11	0
GCA_015723495.1	40	36	29	29	24	17	3980654	3977534	3961936	3961936	3895604	3645245	40	449024	3980654	38.73	245952	198556	7	11	14.85
GCA_016238605.1	40	37	27	26	24	19	3986411	3984308	3963255	3955966	3931311	3756742	40	719977	3986411	38.63	223325	176757	6	11	0
GCA_016239355.1	40	36	27	26	25	18	3928232	3925886	3907667	3901853	3890778	3683924	40	461479	3928232	38.73	362431	171510	5	10	0
P0046U	40	34	24	24	21	14	3993665	3990155	3968158	3968158	3914180	3682963	40	981065	3993665	38.62	248437	191009	5	9	0
P0057U	40	36	29	27	25	18	3984858	3981669	3969068	3953021	3911665	3658666	40	552387	3984858	38.71	230918	170826	7	12	0
P0157T	40	34	26	25	23	16	3997866	3994076	3978372	3971051	3939538	3685470	40	742908	3997866	38.87	261938	152342	5	10	0
P0195	40	38	22	22	22	17	4102722	4101382	4070329	4070329	4070329	3873015	40	517993	4102722	38.85	249750	201835	6	11	0
P0218U	40	37	24	24	24	18	4005093	4002974	3977631	3977631	3977631	3731266	40	561491	4005093	38.69	219531	162471	7	12	0
P0265U	40	33	23	23	23	17	3950592	3945836	3917832	3917832	3917832	3722125	40	859784	3950592	38.72	247725	161305	5	9	0
P0285T	40	37	25	24	22	15	3935639	3933736	3901708	3893549	3855250	3613290	40	776336	3935639	38.74	247684	201025	6	10	0
P0354U	40	34	26	26	21	17	3765291	3761382	3746095	3746095	3667441	3546325	40	538188	3765291	38.62	247359	167198	6	10	0
P0402U	40	38	27	26	24	17	4059494	4058420	4034100	4029061	3999104	3719231	40	642962	4059494	38.93	278606	118220	5	11	0
P0468U	40	34	25	24	21	16	3902042	3897834	3879549	3872183	3824230	3669712	40	694329	3902042	38.55	236256	173939	5	10	0
P0470U	40	33	24	22	22	14	3753038	3747891	3730763	3713529	3713529	3403760	40	724795	3753038	38.45	282816	202075	5	9	0
P0628S	40	35	21	19	17	13	3935840	3932458	3898819	3885639	3863738	3729171	40	1006578	3935840	38.75	307104	225679	4	8	0
P0629W	40	34	25	25	22	15	3991966	3988149	3968526	3968526	3932637	3670071	40	525594	3991966	38.6	217842	189110	6	10	0
R060	40	33	24	24	23	17	3990231	3985762	3964701	3964701	3953569	3738552	40	513487	3990231	38.66	258563	172664	6	10	0
SRR12667786	40	36	24	24	24	18	3868281	3865756	3842461	3842461	3842461	3607422	40	774956	3868281	38.68	220361	134901	6	11	0
SRR12667787	40	33	23	23	22	17	3968168	3963774	3942234	3942234	3931154	3742613	40	694173	3968168	38.63	247448	153801	5	11	0
SRR13926740	40	33	27	27	24	18	3935534	3931304	3917621	3917621	3864445	3631574	40	528776	3935534	38.61	226935	139013	6	11	0
W-020	40	37	25	23	22	16	4141662	4139544	4117942	4100584	4089526	3862861	40	841385	4141662	38.96	316856	170672	4	9	0
GCA_000313255.1	39	15	10	10	9	8	3817619	3810108	3801412	3801412	3788259	3757850	18	1385144	3811849	38.51	620676	426877	2	4	643.49
GCA_009915235.1	39	38	33	30	27	21	3930982	3930724	3915470	3890528	3839951	3634638	38	528940	3930724	37.98	227131	110391	7	13	0
GCA_015723205.1	39	37	28	26	25	17	3879730	3878241	3859830	3846419	3824807	3543639	39	456052	3879730	38.65	260699	214012	6	10	0
GCA_016238145.1	39	36	30	27	26	20	3934330	3931885	3918888	3897012	3875904	3665577	39	353157	3934330	38.65	218263	133709	7	13	0
GCA_018372235.1	39	39	37	37	34	24	3808607	3808607	3801579	3801579	3742282	3427498	39	537075	3808607	38.59	187698	86848	8	16	0
GCA_021027975.1	39	34	26	24	22	18	4366526	4363311	4333972	4322428	4291191	4164035	39	537705	4366526	39.58	310525	185936	5	9	0
GCA_022407975.1	39	37	32	30	26	19	3788023	3786844	3775359	3759809	3709603	3478641	39	828819	3788023	38.5	201706	99558	6	12	0
P0004A	39	35	27	26	26	17	4052070	4049229	4035094	4026339	4026339	3682035	39	470945	4052070	38.92	247541	152969	6	11	0
P0013U	39	34	23	22	20	14	3825102	3821872	3796652	3789824	3759156	3546467	39	492092	3825102	38.55	313761	214123	5	9	0
P0063A	39	33	28	27	27	19	4050942	4045865	4035091	4026336	4026336	3729477	39	468267	4050942	38.92	220322	152989	7	12	0
P0083U	39	33	22	22	20	14	4072882	4069050	4042902	4042902	4019706	3772480	39	579120	4072882	38.8	373313	218519	5	9	0
P0146U	39	33	24	23	21	17	3929803	3926298	3904686	3897858	3876752	3729166	39	484047	3929803	38.66	220175	185309	7	11	0
P0194	39	36	21	20	20	15	3815882	3813836	3781774	3776707	3776707	3594944	39	729514	3815882	38.63	295674	216986	4	8	0
P0238U	39	34	27	27	24	16	3994780	3991559	3975252	3975252	3921950	3607454	39	549705	3994780	38.61	226936	179382	5	10	0
P0240A	39	33	23	23	22	16	3725943	3722503	3698088	3698088	3686942	3461972	39	679009	3725943	38.46	215491	153748	6	11	0
P0291U	39	36	23	23	22	15	3911704	3909639	3877657	3877657	3856047	3586260	39	503914	3911704	38.67	261496	167985	5	10	0
P0315K	39	34	23	21	20	15	3915792	3912907	3884727	3868897	3850423	3676761	39	772391	3915792	38.75	248677	200343	5	10	0
P0391U	39	34	25	25	22	18	3802108	3799018	3778990	3778990	3743389	3607677	39	704812	3802108	38.49	215207	168682	6	11	0
P0395U	39	36	24	24	20	14	3842841	3841053	3814623	3814623	3748709	3540582	39	647005	3842841	38.46	278108	198304	5	9	0
P0445U	39	35	23	23	23	17	4044274	4041624	4016986	4016986	4016986	3781798	39	774283	4044274	38.89	220397	165220	6	11	0
P0473W	39	37	23	23	23	17	4033006	4031882	4003526	4003526	4003526	3769465	39	489009	4033006	38.68	250400	187332	6	11	0
[truncated: 396 more rows]

## Sheet: S3
Genome	SNP Cluster	FastBAPS Group		Table S3. Genome designation within FastBAPS groups and SNP Clusters
[truncated: 1,748 more rows]

## Sheet: S4
Cluster Association	Putative Function	query	Description	Number_pos_present_in	Number_neg_present_in	Number_pos_not_present_in	Number_neg_not_present_in	Bonferroni_p			Table S4. Co-localized genes identified by scoary as cluster associated. Portrayed in red in Figure 5A-C
[truncated: 181 more rows]

[truncated: 1 more sheets: S5]
